# Supplementary material for: The crystal structure of a spherical vanadium complex encapsulating a nitrate anion
Source: Acta Crystallogr E Crystallogr Commun. 2025 Aug 27;81(Pt 9):870–3. doi: 10.1107/S205698902500739X (PMC12412690; doi:10.1107/S205698902500739X)
Supplement: Supplementary file 1 [file e-81-00870-sup1.cif]

##############################################################################
#                                                                            #
# This CIF contains the data in a paper accepted for publication in          #
# Acta Crystallographica Section E. It conforms to the requirements of       #
# Notes for Authors for Acta Crystallographica Section E, and has been       #
# peer reviewed under the auspices of the IUCr Commission on Journals.       #
#                                                                            #
# Full details of the Crystallographic Information File format               #
# are given in the paper "The Crystallographic Information File (CIF):       #
# a New Standard Archive File for Crystallography" by S. R. Hall, F. H.      #
# Allen and I. D. Brown [Acta Cryst. (1991), A47, 655-685].                  #
#                                                                            #
# The current version of the core CIF dictionary is obtainable from          #
# ftp://ftp.iucr.org/pub/cif_core.dic.                                       #
#                                                                            #
# Software is freely available for graphical display of the structure(s)     #
# in this CIF. For information consult the CIF software page                 #
# http://www.iucr.org/resources/cif/software.                                #
#                                                                            #
# This file may be used for bona fide research purposes within the           #
# scientific community so long as proper attribution is given to the journal # 
# article from which it was obtained.                                        #
#                                                                            #
##############################################################################
data_I
_audit_creation_method
;
Olex2 1.5
(compiled 2024.02.16 svn.r378c4104 for OlexSys, GUI svn.r6928)
;
_journal_date_recd_electronic     2025-07-03
_journal_date_accepted     2025-08-18
_journal_name_full     'Acta Crystallographica, Section E'
_journal_year     2025
_journal_volume     81
_journal_issue      1
_journal_page_first     0
_journal_page_last     0
_journal_paper_category     GI
_journal_paper_doi     10.1107/S205698902500739X
_journal_coeditor_code     EE2018
_publ_contact_author_name     'Purcell, Walter '
_publ_contact_author_address
;
University of the Free State
Chemistry Department
Bloemfontein
South Africa
;
_publ_contact_author_email     Retlaw11@gmail.com
_publ_section_title
;
The crystal structure of a spherical vanadium complex encapsulating a nitrate
anion
;
loop_
    _publ_author_name
    _publ_author_address
    'Jordaan, Rian '
;
University of the Free State
Chemistry Department
Bloemfontein
South Africa
;
    'van Staden, Christo'
;
University of the Free State
Chemistry Department
Bloemfontein
South Africa
;
    'Kama, Dumisani V. '
;
University of the Free State
Chemistry Department
Bloemfontein
South Africa
;
    'Purcell, Walter '
;
University of the Free State
Chemistry Department
Bloemfontein
South Africa
;
_publ_section_synopsis
;
The  crystal structure of a nitrate anion caged in spherical vanadium and oxygen
structure surrounded by sodium hydroxy and water solvent molecules is
reported.
;
_chemical_name_systematic
;
Poly[[heptadecaaquatetradecaoxidononasodium]
[pentacosaaquanitratoundecaoxidopentadecavanadium]]
;
_chemical_name_common     ?
_chemical_formula_moiety     'H59 N Na9 O70 V15, H2 O'
_chemical_formula_sum     'H61 N Na9 O71 V15'
_chemical_formula_iupac
;
[Na9 O14 (H2 O)17] [V15 O11 (O H)25 (N O3)], H2 O
;
_chemical_formula_weight     2182.50
_chemical_melting_point     ?
_chemical_absolute_configuration     ?
_space_group_crystal_system     monoclinic
_space_group_name_H-M_alt     'C 1 c 1'
_space_group_name_Hall     'C -2yc'
loop_
    _space_group_symop_operation_xyz
    'x, y, z'
    'x, -y, z+1/2'
    'x+1/2, y+1/2, z'
    'x+1/2, -y+1/2, z+1/2'
_cell_length_a     12.8252(11)
_cell_length_b     22.629(3)
_cell_length_c     21.717(2)
_cell_angle_alpha     90
_cell_angle_beta     96.279(3)
_cell_angle_gamma     90
_cell_volume     6264.8(11)
_cell_formula_units_Z     4
_cell_measurement_reflns_used     9786
_cell_measurement_theta_min     2.502
_cell_measurement_theta_max     28.276
_cell_measurement_temperature     100.00
_exptl_crystal_description     plate
_exptl_crystal_colour     black
_exptl_crystal_size_max     0.16
_exptl_crystal_size_mid     0.143
_exptl_crystal_size_min     0.033
_exptl_crystal_density_diffrn     2.314
_exptl_crystal_density_meas     ?
_exptl_crystal_density_method     ?
_exptl_crystal_F_000     4320
_exptl_absorpt_coefficient_mu     2.325
_exptl_absorpt_correction_type     multi-scan
_exptl_absorpt_process_details
;
(SADABS; Krause <i>et al.</i>,  2015)
;
_exptl_absorpt_correction_T_min     0.6321
_exptl_absorpt_correction_T_max     0.7457
_exptl_special_details
;
The crystal structure reported herein was collected using a Bruker D8 Quest Eco
 Chi Photon II CPAD diffractometer with \f and \w-scans at 100?K. Graphite
 monochromated Mo K\a radiation with wavelength \l = 0.71073?\%A was used. The
 cell refinement and data reduction were done with SAINT-Plus with XPREP
 included. Absorption corrections were obtained by using the multi-scan
 technique and the SADABS software package. (Bruker, 2016) (Bruker, 2005)
 (Bruker, 2012) The structure solution and refinement was performed using SHELXT
 and SHELXL-2013 in conjunction with the OLEX software suite. (Sheldrick, 2015)
 (Sheldrick, 2008) (Dolomanov et al. 2009) (Farrugia, 2012) The molecular
 structures were drawn using DIAMOND. (Brandenburg & Putz, 2023) All atoms
 except for hydrogen atoms were anisotropically refined and thermal ellipsoids
 drawn at 50% probability.
;
_diffrn_ambient_temperature     100.00
_diffrn_source     ?
_diffrn_source_power     0.07
_diffrn_source_voltage     50.0
_diffrn_source_current     1.4
_diffrn_radiation_type     MoK\a
_diffrn_radiation_wavelength     0.71073
_diffrn_measurement_device_type     'Bruker D8 Venture 4K Kappa Photon III C28 '
_diffrn_measurement_method     '\w and \f scans'
_diffrn_detector_area_resol_mean     ?
_diffrn_reflns_number     73216
_diffrn_reflns_av_R_equivalents     0.0534
_diffrn_reflns_av_unetI/netI     0.0396
_diffrn_reflns_theta_min     1.800
_diffrn_reflns_theta_max     28.339
_diffrn_reflns_theta_full     25.242
_diffrn_measured_fraction_theta_max     0.997
_diffrn_measured_fraction_theta_full     0.999
_diffrn_reflns_limit_h_min     -17
_diffrn_reflns_limit_h_max     17
_diffrn_reflns_limit_k_min     -30
_diffrn_reflns_limit_k_max     30
_diffrn_reflns_limit_l_min     -28
_diffrn_reflns_limit_l_max     28
_refine_special_details     ?
_reflns_number_total     14656
_reflns_number_gt     13827
_reflns_threshold_expression     'I > 2\s(I)'
_refine_ls_structure_factor_coef     Fsqd
_refine_ls_matrix_type     full
_refine_ls_R_factor_all     0.0348
_refine_ls_R_factor_gt     0.0322
_refine_ls_wR_factor_gt     0.0805
_refine_ls_wR_factor_ref     0.0824
_refine_ls_goodness_of_fit_ref     1.071
_refine_ls_restrained_S_all     7.408
_refine_ls_number_reflns     14656
_refine_ls_number_parameters     906
_refine_ls_number_restraints     23
_refine_ls_hydrogen_treatment     mixed
_refine_ls_weighting_scheme     calc
_refine_ls_weighting_details
             'w=1/[\s^2^(Fo^2^)+(0.0355P)^2^+20.6951P] where P=(Fo^2^+2Fc^2^)/3'
_atom_sites_solution_hydrogens     mixed
_atom_sites_solution_primary     dual
_atom_sites_solution_secondary     ?
_refine_ls_shift/su_max     0.001
_refine_ls_shift/su_mean     0.000
_refine_diff_density_max     0.798
_refine_diff_density_min     -0.760
_refine_ls_extinction_method     none
_refine_ls_extinction_coef     .
_refine_ls_abs_structure_details
;
Flack <i>x</i> determined using 6092 quotients
[(<i>I</i>^+^)-(<i>I</i>^-^)]/[(<i>I</i>^+^)+(<i>I</i>^-^)]
(Parsons <i>et al.</i>,  2013)
;
_refine_ls_abs_structure_Flack     0.014(6)
loop_
    _atom_type_symbol
    _atom_type_description
    _atom_type_scat_dispersion_real
    _atom_type_scat_dispersion_imag
    _atom_type_scat_source
    'H' 'H' 0.0000 0.0000
                         'International Tables Vol C Tables 4.2.6.8 and 6.1.1.4'
    'N' 'N' 0.0061 0.0033
                         'International Tables Vol C Tables 4.2.6.8 and 6.1.1.4'
    'Na' 'Na' 0.0362 0.0249
                         'International Tables Vol C Tables 4.2.6.8 and 6.1.1.4'
    'O' 'O' 0.0106 0.0060
                         'International Tables Vol C Tables 4.2.6.8 and 6.1.1.4'
    'V' 'V' 0.3005 0.5294
                         'International Tables Vol C Tables 4.2.6.8 and 6.1.1.4'
_computing_data_collection
;
APEX3 (Bruker, 2016)
;
_computing_cell_refinement
;
SAINT V8.40B (Bruker, 2016)
;
_computing_data_reduction
;
SAINT V8.40B (Bruker, 2016)
;
_computing_structure_solution
;
<i>SHELXT2018/2</i> (Sheldrick, 2015a)
;
_computing_structure_refinement
;
<i>SHELXL2019/3</i> (Sheldrick, 2015b),
Olex2 1.5 (Dolomanov <i>et al.</i>,  2009)
;
_computing_molecular_graphics
;
DIAMOND (Brandenburg & Putz, 2023)
;
_computing_publication_material
;
publCIF (Westrip, 2010)
;
loop_
    _atom_site_type_symbol
    _atom_site_label
    _atom_site_fract_x
    _atom_site_fract_y
    _atom_site_fract_z
    _atom_site_U_iso_or_equiv
    _atom_site_adp_type
    _atom_site_calc_flag
    _atom_site_occupancy
    _atom_site_disorder_assembly
    _atom_site_disorder_group
    V V2 0.20677(7) 0.77632(4) 0.38669(4) 0.00758(16) Uani d 1 . .
    V V6 0.53225(7) 0.66034(4) 0.51758(4) 0.00747(16) Uani d 1 . .
    V V4 0.28316(7) 0.73693(4) 0.51617(4) 0.00731(16) Uani d 1 . .
    V V3 0.59764(7) 0.66385(4) 0.38949(4) 0.00760(16) Uani d 1 . .
    V V5 0.29248(7) 0.57664(4) 0.52126(4) 0.00765(16) Uani d 1 . .
    V V1 0.22937(7) 0.52768(4) 0.39459(4) 0.00770(17) Uani d 1 . .
    V V7 0.47465(7) 0.77731(4) 0.45834(4) 0.00759(16) Uani d 1 . .
    V V8 0.48469(7) 0.65619(4) 0.26258(4) 0.00814(17) Uani d 1 . .
    V V9 0.45795(7) 0.53686(4) 0.32350(4) 0.00823(17) Uani d 1 . .
    V V10 0.11723(7) 0.65526(4) 0.46344(4) 0.00850(17) Uani d 1 . .
    V V11 0.09381(7) 0.64984(4) 0.31105(4) 0.00995(17) Uani d 1 . .
    V V12 0.23415(7) 0.73086(4) 0.25981(4) 0.00950(17) Uani d 1 . .
    V V13 0.24348(7) 0.57055(4) 0.26526(4) 0.00873(17) Uani d 1 . .
    V V14 0.47979(7) 0.54602(4) 0.47609(4) 0.00808(16) Uani d 1 . .
    V V15 0.44344(7) 0.77200(4) 0.30694(4) 0.00878(17) Uani d 1 . .
    Na Na1 0.35864(18) 0.98392(10) 0.46670(10) 0.0135(4) Uani d 1 . .
    Na Na4 0.83295(18) 0.82583(10) 0.31337(10) 0.0138(4) Uani d 1 . .
    Na Na8 0.81651(18) 0.51432(10) 0.81930(10) 0.0142(4) Uani d 1 . .
    Na Na5 0.85564(18) 0.82460(10) 0.46431(10) 0.0140(4) Uani d 1 . .
    Na Na6 0.79182(19) 0.70963(11) 0.60608(11) 0.0166(5) Uani d 1 . .
    Na Na3 0.67413(18) 0.93001(10) 0.17681(10) 0.0146(4) Uani d 1 . .
    Na Na9 0.6930(2) 0.40612(11) 0.66796(11) 0.0185(5) Uani d 1 . .
    Na Na2 0.4646(2) 0.87886(11) 0.59224(12) 0.0207(5) Uani d 1 . .
    Na Na7 0.6663(2) 0.59916(13) 0.66662(13) 0.0273(6) Uani d 1 . .
    O O0P 0.3368(3) 0.51518(16) 0.46859(17) 0.0087(7) Uani d 1 . .
    H H0P 0.332486 0.474935 0.487152 0.013 Uiso calc 1 . .
    O O36 0.1701(3) 0.57439(15) 0.45978(17) 0.0080(7) Uani d 1 . .
    H H36 0.117419 0.548398 0.477163 0.012 Uiso calc 1 . .
    O O17 0.5584(3) 0.71556(16) 0.31636(17) 0.0095(7) Uani d 1 . .
    H H17 0.621713 0.730983 0.298531 0.014 Uiso calc 1 . .
    O O2 0.2527(3) 0.67924(16) 0.38662(19) 0.0116(7) Uani d 1 . .
    O O18 0.4895(3) 0.80628(16) 0.38474(17) 0.0101(7) Uani d 1 . .
    H H18 0.539(4) 0.833(2) 0.3884(13) 0.015 Uiso d 1 . .
    O O13 0.1232(3) 0.73523(16) 0.31424(17) 0.0100(7) Uani d 1 . .
    H H13 0.061997 0.759282 0.296068 0.015 Uiso calc 1 . .
    O O5 0.3156(3) 0.51187(16) 0.32311(17) 0.0097(7) Uani d 1 . .
    H H5 0.305302 0.470637 0.307036 0.015 Uiso calc 1 . .
    O O9 0.5858(3) 0.72002(16) 0.46109(16) 0.0083(7) Uani d 1 . .
    H H9 0.655205 0.736795 0.478056 0.012 Uiso calc 1 . .
    O O19 0.3254(3) 0.78853(16) 0.45131(17) 0.0097(7) Uani d 1 . .
    H H19 0.315708 0.829521 0.466911 0.015 Uiso calc 1 . .
    O O27 0.5006(3) 0.51074(16) 0.39777(17) 0.0113(7) Uani d 1 . .
    H H27 0.543(4) 0.481(2) 0.3950(13) 0.017 Uiso d 1 . .
    O O10 0.4333(3) 0.72134(16) 0.52258(17) 0.0090(7) Uani d 1 . .
    H H10 0.459786 0.741617 0.562139 0.013 Uiso calc 1 . .
    O O28 0.5717(3) 0.60921(15) 0.45589(17) 0.0091(7) Uani d 1 . .
    H H28 0.643270 0.595305 0.472584 0.014 Uiso calc 1 . .
    O O21 0.0440(3) 0.65162(16) 0.39056(18) 0.0101(7) Uani d 1 . .
    H H21 -0.0228(11) 0.652(3) 0.3955(13) 0.015 Uiso d 1 . .
    O O12 0.1503(3) 0.73732(16) 0.46030(17) 0.0095(7) Uani d 1 . .
    H H12 0.095685 0.762252 0.477178 0.014 Uiso calc 1 . .
    O O7 0.5510(3) 0.60387(15) 0.32675(16) 0.0085(7) Uani d 1 . .
    H H7 0.616388 0.589267 0.310617 0.013 Uiso calc 1 . .
    O O34 0.2964(3) 0.78676(16) 0.31905(17) 0.0094(7) Uani d 1 . .
    H H34 0.279161 0.826717 0.301067 0.014 Uiso calc 1 . .
    O O015 0.5221(3) 0.82924(16) 0.50296(18) 0.0116(7) Uani d 1 . .
    O O8 0.7248(3) 0.66167(16) 0.39076(18) 0.0117(7) Uani d 1 . .
    O O20 0.1455(3) 0.83923(17) 0.38674(19) 0.0135(8) Uani d 1 . .
    O O29 0.5498(3) 0.50317(17) 0.52288(18) 0.0127(8) Uani d 1 . .
    O O56 0.7149(3) 0.76343(18) 0.25700(19) 0.0158(8) Uani d 1 . .
    H H56A 0.673826 0.747454 0.281670 0.024 Uiso d 1 . .
    H H56B 0.673194 0.784271 0.231168 0.024 Uiso d 1 . .
    O O4 0.1660(3) 0.46544(16) 0.39460(18) 0.0120(7) Uani d 1 . .
    O O50 1.0132(3) 0.80163(17) 0.51996(19) 0.0148(8) Uani d 1 . .
    H H50A 1.042488 0.772381 0.502079 0.022 Uiso d 1 . .
    H H50B 1.001935 0.787667 0.556089 0.022 Uiso d 1 . .
    O O3 0.4248(3) 0.68910(16) 0.38798(19) 0.0117(7) Uani d 1 . .
    O O1 0.3555(3) 0.60027(16) 0.39778(18) 0.0119(7) Uani d 1 . .
    O O01E 0.3224(3) 0.89538(17) 0.51509(19) 0.0146(8) Uani d 1 . .
    O O52 0.9420(3) 0.88225(17) 0.3915(2) 0.0158(8) Uani d 1 . .
    O O25 0.3868(3) 0.59093(16) 0.26042(17) 0.0110(7) Uani d 1 . .
    H H25 0.400452 0.570697 0.221164 0.017 Uiso calc 1 . .
    O O53 0.7083(3) 0.84455(17) 0.3880(2) 0.0153(8) Uani d 1 . .
    O O55 0.8211(3) 0.91159(17) 0.24873(19) 0.0141(8) Uani d 1 . .
    O O45 0.9424(3) 0.56896(17) 0.88644(19) 0.0143(8) Uani d 1 . .
    O O23 0.1509(3) 0.57220(15) 0.32846(17) 0.0095(7) Uani d 1 . .
    H H23 0.092614 0.544963 0.312664 0.014 Uiso calc 1 . .
    O O51 0.8830(3) 0.74821(17) 0.3888(2) 0.0157(8) Uani d 1 . .
    O O48 0.8195(3) 0.65100(18) 0.5183(2) 0.0159(8) Uani d 1 . .
    H H48A 0.886410 0.648700 0.514941 0.024 Uiso d 1 . .
    H H48B 0.793356 0.669046 0.484662 0.024 Uiso d 1 . .
    O O58 0.5902(3) 0.92532(17) 0.26761(18) 0.0146(8) Uani d 1 . .
    H H58A 0.632427 0.938270 0.298757 0.022 Uiso d 1 . .
    H H58B 0.579324 0.888487 0.276569 0.022 Uiso d 1 . .
    O O33 0.0298(3) 0.65191(16) 0.51117(19) 0.0121(8) Uani d 1 . .
    O O01P 0.3771(3) 1.06567(17) 0.39712(19) 0.0155(8) Uani d 1 . .
    O O22 -0.0134(3) 0.64033(17) 0.26662(19) 0.0146(8) Uani d 1 . .
    O O32 0.2455(3) 0.65614(15) 0.52130(18) 0.0113(7) Uani d 1 . .
    H H32 0.214104 0.656642 0.561461 0.017 Uiso calc 1 . .
    O O54 0.9579(3) 0.78898(19) 0.2481(2) 0.0187(9) Uani d 1 . .
    H H54A 1.021132 0.791064 0.267651 0.028 Uiso d 1 . .
    H H54B 0.959711 0.812342 0.216250 0.028 Uiso d 1 . .
    O O40 0.6328(3) 0.39548(17) 0.56340(19) 0.0162(8) Uani d 1 . .
    H H40A 0.591280 0.365022 0.558594 0.024 Uiso d 1 . .
    H H40B 0.685022 0.386610 0.542654 0.024 Uiso d 1 . .
    O O01U 0.4953(3) 0.78232(19) 0.63590(19) 0.0182(9) Uani d 1 . .
    H H01A 0.487727 0.755881 0.606583 0.027 Uiso d 1 . .
    H H01B 0.560799 0.779270 0.651182 0.027 Uiso d 1 . .
    O O30 0.4289(3) 0.60535(16) 0.53324(17) 0.0091(7) Uani d 1 . .
    H H30 0.455438 0.589594 0.575060 0.014 Uiso calc 1 . .
    O O01W 0.9067(4) 0.9561(2) 0.6364(2) 0.0215(9) Uani d 1 . .
    H H01C 0.909158 0.939583 0.600385 0.032 Uiso d 1 . .
    H H01D 0.870957 0.988345 0.628432 0.032 Uiso d 1 . .
    O O44 0.9421(3) 0.48703(19) 0.75360(19) 0.0170(8) Uani d 1 . .
    H H44A 0.968283 0.452273 0.764512 0.026 Uiso d 1 . .
    H H44B 0.996114 0.510993 0.759133 0.026 Uiso d 1 . .
    O O59 0.7308(4) 0.42783(19) 0.7766(2) 0.0185(9) Uani d 1 . .
    O O6 0.5113(3) 0.49090(17) 0.27975(18) 0.0135(8) Uani d 1 . .
    O O49 0.7387(3) 0.78079(18) 0.5321(2) 0.0174(8) Uani d 1 . .
    O O60 0.5108(3) 0.92596(18) 0.1130(2) 0.0174(8) Uani d 1 . .
    H H60A 0.461797 0.914685 0.135294 0.026 Uiso d 1 . .
    H H60B 0.512987 0.898067 0.085574 0.026 Uiso d 1 . .
    O O022 0.2704(3) 1.03401(19) 0.5447(2) 0.0209(9) Uani d 1 . .
    H H02A 0.293614 1.070311 0.548999 0.031 Uiso d 1 . .
    H H02B 0.288048 1.017771 0.580820 0.031 Uiso d 1 . .
    O O023 0.2025(3) 0.96462(17) 0.39936(19) 0.0152(8) Uani d 1 . .
    O O47 0.9660(3) 0.74376(18) 0.62561(19) 0.0174(8) Uani d 1 . .
    H H47A 0.995484 0.744417 0.591022 0.026 Uiso d 1 . .
    H H47B 1.003483 0.718068 0.648833 0.026 Uiso d 1 . .
    O O025 0.5276(3) 1.00113(19) 0.5126(2) 0.0187(9) Uani d 1 . .
    H H02C 0.526138 1.027720 0.541404 0.028 Uiso d 1 . .
    H H02D 0.551393 0.969512 0.532185 0.028 Uiso d 1 . .
    O O15 0.3738(3) 0.71159(16) 0.25203(18) 0.0117(7) Uani d 1 . .
    H H15 0.382663 0.728191 0.210257 0.018 Uiso calc 1 . .
    O O46 0.8429(3) 0.62287(19) 0.6648(2) 0.0180(8) Uani d 1 . .
    O O14 0.1926(3) 0.76448(17) 0.19616(18) 0.0130(8) Uani d 1 . .
    H H14 0.259(3) 0.784(2) 0.212(2) 0.019 Uiso d 1 . .
    O O43 0.7137(4) 0.5983(2) 0.7750(2) 0.0278(11) Uani d 1 . .
    O O41 0.8037(3) 0.32520(18) 0.69269(19) 0.0159(8) Uani d 1 . .
    H H41A 0.805479 0.303061 0.660055 0.024 Uiso d 1 . .
    H H41B 0.776454 0.302712 0.719266 0.024 Uiso d 1 . .
    O O24 0.2020(3) 0.65165(16) 0.25263(18) 0.0121(8) Uani d 1 . .
    H H24 0.158570 0.649984 0.211531 0.018 Uiso calc 1 . .
    O O16 0.5415(3) 0.65230(17) 0.19990(19) 0.0140(8) Uani d 1 . .
    H H16 0.581(4) 0.621(2) 0.2259(17) 0.021 Uiso d 1 . .
    O O35 0.4751(3) 0.82263(17) 0.26029(18) 0.0123(7) Uani d 1 . .
    O O31 0.2654(3) 0.54706(17) 0.58524(18) 0.0118(7) Uani d 1 . .
    H H31 0.306(5) 0.5803(19) 0.5995(12) 0.018 Uiso d 1 . .
    O O37 0.6175(3) 0.66028(17) 0.57800(18) 0.0122(8) Uani d 1 . .
    O O02G 0.8149(4) 0.90770(18) 0.5250(2) 0.0204(9) Uani d 1 . .
    H H02E 0.867950 0.915319 0.552518 0.031 Uiso d 1 . .
    H H02F 0.764052 0.898575 0.546883 0.031 Uiso d 1 . .
    O O39 0.6093(4) 0.49960(19) 0.6682(2) 0.0229(9) Uani d 1 . .
    O O38 0.4855(4) 0.6140(2) 0.6757(2) 0.0238(10) Uani d 1 . .
    H H38A 0.477395 0.646038 0.696937 0.036 Uiso d 1 . .
    H H38B 0.462626 0.585768 0.698122 0.036 Uiso d 1 . .
    O O02J 0.3616(4) 0.95214(19) 0.6379(2) 0.0216(9) Uani d 1 . .
    O O02K 0.6354(4) 0.9172(2) 0.5893(2) 0.0235(10) Uani d 1 . .
    H H02G 0.639660 0.952681 0.605813 0.035 Uiso d 1 . .
    H H02H 0.646888 0.923140 0.550648 0.035 Uiso d 1 . .
    O O11 0.2639(3) 0.77014(18) 0.57991(18) 0.0135(8) Uani d 1 . .
    O O57 0.6507(4) 0.82705(19) 0.1516(2) 0.0192(9) Uani d 1 . .
    H H57A 0.663709 0.806052 0.185109 0.029 Uiso d 1 . .
    H H57B 0.584844 0.820373 0.139387 0.029 Uiso d 1 . .
    O O26 0.1980(3) 0.53413(17) 0.20435(18) 0.0129(8) Uani d 1 . .
    H H26 0.235(5) 0.5673(19) 0.1828(12) 0.019 Uiso d 1 . .
    N N1 0.3448(4) 0.6563(2) 0.3907(2) 0.0159(10) Uani d 1 . .
loop_
    _atom_site_aniso_label
    _atom_site_aniso_U_11
    _atom_site_aniso_U_22
    _atom_site_aniso_U_33
    _atom_site_aniso_U_12
    _atom_site_aniso_U_13
    _atom_site_aniso_U_23
    V2 0.0066(4) 0.0077(4) 0.0084(4) 0.0009(3) 0.0004(3) 0.0000(3)
    V6 0.0068(4) 0.0082(4) 0.0073(4) -0.0002(3) 0.0003(3) -0.0001(3)
    V4 0.0066(4) 0.0086(4) 0.0067(4) -0.0001(3) 0.0008(3) -0.0008(3)
    V3 0.0059(4) 0.0089(4) 0.0080(4) -0.0002(3) 0.0008(3) -0.0004(3)
    V5 0.0069(4) 0.0085(4) 0.0075(4) -0.0003(3) 0.0008(3) 0.0009(3)
    V1 0.0075(4) 0.0068(4) 0.0087(4) -0.0006(3) 0.0003(3) 0.0004(3)
    V7 0.0067(4) 0.0075(4) 0.0085(4) -0.0005(3) 0.0005(3) -0.0004(3)
    V8 0.0084(4) 0.0085(4) 0.0077(4) -0.0003(3) 0.0017(3) 0.0005(3)
    V9 0.0087(4) 0.0075(4) 0.0086(4) 0.0001(3) 0.0010(3) -0.0005(3)
    V10 0.0064(4) 0.0083(4) 0.0110(4) 0.0004(3) 0.0016(3) 0.0005(3)
    V11 0.0082(4) 0.0086(4) 0.0123(4) -0.0001(3) -0.0019(3) 0.0008(3)
    V12 0.0100(4) 0.0097(4) 0.0086(4) -0.0002(3) 0.0001(3) 0.0010(3)
    V13 0.0091(4) 0.0091(4) 0.0079(4) -0.0005(3) 0.0002(3) -0.0009(3)
    V14 0.0068(4) 0.0078(4) 0.0093(4) 0.0003(3) -0.0003(3) 0.0016(3)
    V15 0.0079(4) 0.0094(4) 0.0092(4) 0.0002(3) 0.0012(3) 0.0016(3)
    Na1 0.0127(11) 0.0145(10) 0.0131(10) -0.0027(8) 0.0012(9) -0.0006(8)
    Na4 0.0121(11) 0.0131(10) 0.0161(11) -0.0007(8) 0.0014(9) 0.0006(8)
    Na8 0.0141(11) 0.0154(10) 0.0134(10) -0.0004(8) 0.0020(9) -0.0011(8)
    Na5 0.0114(11) 0.0145(10) 0.0158(11) 0.0007(8) -0.0006(9) 0.0005(8)
    Na6 0.0146(12) 0.0203(11) 0.0149(11) 0.0026(9) 0.0012(9) 0.0018(9)
    Na3 0.0127(11) 0.0175(11) 0.0135(10) -0.0021(8) 0.0012(9) 0.0002(8)
    Na9 0.0191(12) 0.0209(12) 0.0158(11) 0.0019(9) 0.0026(10) 0.0001(9)
    Na2 0.0205(13) 0.0194(12) 0.0220(12) 0.0042(10) 0.0012(10) -0.0007(9)
    Na7 0.0214(14) 0.0350(15) 0.0250(13) -0.0045(11) -0.0006(11) 0.0115(11)
    O0P 0.0055(17) 0.0105(17) 0.0098(16) 0.0007(13) -0.0004(14) 0.0031(13)
    O36 0.0075(17) 0.0080(16) 0.0088(16) -0.0003(13) 0.0015(14) 0.0013(13)
    O17 0.0080(18) 0.0094(16) 0.0114(17) -0.0002(13) 0.0024(14) 0.0000(13)
    O2 0.0066(18) 0.0093(16) 0.0191(19) 0.0007(14) 0.0016(15) 0.0016(15)
    O18 0.0085(18) 0.0090(17) 0.0132(18) -0.0010(13) 0.0022(15) -0.0011(14)
    O13 0.0084(18) 0.0094(16) 0.0113(17) -0.0002(13) -0.0029(14) 0.0011(13)
    O5 0.0089(18) 0.0087(16) 0.0118(17) -0.0005(13) 0.0024(14) -0.0005(13)
    O9 0.0060(17) 0.0093(16) 0.0095(17) 0.0002(13) 0.0011(14) -0.0013(13)
    O19 0.0080(18) 0.0096(16) 0.0113(17) -0.0006(13) 0.0004(14) 0.0000(13)
    O27 0.0112(19) 0.0110(17) 0.0120(18) -0.0010(14) 0.0028(15) 0.0012(14)
    O10 0.0080(18) 0.0089(16) 0.0101(17) -0.0001(13) 0.0009(14) -0.0002(13)
    O28 0.0070(17) 0.0103(16) 0.0100(16) 0.0012(13) 0.0018(14) 0.0012(13)
    O21 0.0064(17) 0.0109(17) 0.0129(18) 0.0015(13) 0.0011(14) 0.0001(13)
    O12 0.0078(18) 0.0098(16) 0.0109(17) 0.0009(13) 0.0019(14) -0.0003(13)
    O7 0.0094(18) 0.0096(16) 0.0060(15) 0.0006(13) -0.0013(14) -0.0009(13)
    O34 0.0103(18) 0.0076(16) 0.0098(17) -0.0006(13) -0.0009(14) 0.0008(13)
    O015 0.0117(19) 0.0098(16) 0.0132(18) -0.0006(14) 0.0012(15) 0.0005(14)
    O8 0.0103(19) 0.0130(17) 0.0119(18) 0.0007(14) 0.0017(15) -0.0002(14)
    O20 0.013(2) 0.0128(18) 0.0150(19) -0.0003(15) 0.0029(16) -0.0010(14)
    O29 0.0118(19) 0.0113(17) 0.0151(19) 0.0009(14) 0.0014(15) 0.0018(14)
    O56 0.013(2) 0.018(2) 0.017(2) -0.0012(15) 0.0042(16) 0.0003(16)
    O4 0.0115(19) 0.0108(17) 0.0139(18) -0.0006(14) 0.0014(15) 0.0006(14)
    O50 0.013(2) 0.0152(19) 0.0167(19) 0.0033(15) 0.0040(16) -0.0016(15)
    O3 0.0077(18) 0.0090(17) 0.0182(19) -0.0007(13) 0.0013(15) -0.0003(14)
    O1 0.0096(18) 0.0078(16) 0.0182(19) 0.0010(14) 0.0008(15) 0.0000(14)
    O01E 0.015(2) 0.0101(17) 0.019(2) -0.0008(15) 0.0051(16) -0.0013(15)
    O52 0.012(2) 0.0134(18) 0.022(2) -0.0022(15) -0.0003(17) 0.0021(16)
    O25 0.0128(19) 0.0085(17) 0.0112(18) -0.0002(14) -0.0011(15) 0.0006(13)
    O53 0.012(2) 0.0153(19) 0.019(2) -0.0017(15) 0.0025(16) -0.0015(15)
    O55 0.0127(19) 0.0123(18) 0.0167(19) 0.0015(15) -0.0010(16) -0.0027(15)
    O45 0.015(2) 0.0101(17) 0.0174(19) -0.0008(14) 0.0015(16) 0.0009(15)
    O23 0.0106(18) 0.0074(16) 0.0106(17) -0.0011(13) 0.0017(14) 0.0005(13)
    O51 0.014(2) 0.0133(18) 0.019(2) 0.0021(15) -0.0011(17) 0.0014(15)
    O48 0.0097(19) 0.022(2) 0.016(2) 0.0019(15) 0.0022(16) 0.0004(16)
    O58 0.016(2) 0.0142(19) 0.0139(19) -0.0010(15) 0.0019(16) 0.0019(15)
    O33 0.0079(19) 0.0139(18) 0.0142(19) -0.0005(14) 0.0004(15) 0.0022(14)
    O01P 0.014(2) 0.0132(18) 0.019(2) 0.0001(15) 0.0011(17) 0.0000(15)
    O22 0.013(2) 0.0135(18) 0.0169(19) -0.0015(15) -0.0019(16) 0.0003(15)
    O32 0.0085(18) 0.0093(17) 0.0160(19) 0.0010(13) 0.0007(15) 0.0012(14)
    O54 0.010(2) 0.022(2) 0.023(2) 0.0046(16) 0.0001(17) 0.0039(17)
    O40 0.017(2) 0.0108(18) 0.021(2) -0.0001(15) 0.0034(17) -0.0008(15)
    O01U 0.016(2) 0.024(2) 0.014(2) 0.0000(16) 0.0000(16) -0.0029(16)
    O30 0.0093(18) 0.0090(16) 0.0089(17) 0.0003(13) 0.0000(14) -0.0013(13)
    O01W 0.022(2) 0.025(2) 0.017(2) 0.0073(18) 0.0006(18) 0.0061(17)
    O44 0.014(2) 0.0165(19) 0.021(2) 0.0010(15) 0.0040(17) 0.0038(16)
    O59 0.020(2) 0.020(2) 0.016(2) -0.0067(17) 0.0038(17) -0.0044(16)
    O6 0.013(2) 0.0138(18) 0.0134(19) -0.0006(15) 0.0019(15) -0.0002(14)
    O49 0.018(2) 0.0133(19) 0.020(2) -0.0026(16) -0.0013(17) 0.0032(16)
    O60 0.011(2) 0.020(2) 0.021(2) 0.0001(15) 0.0027(17) -0.0015(16)
    O022 0.018(2) 0.018(2) 0.026(2) -0.0013(17) 0.0001(18) 0.0020(17)
    O023 0.0106(19) 0.0159(19) 0.019(2) 0.0016(15) 0.0008(16) 0.0010(15)
    O47 0.020(2) 0.019(2) 0.0128(19) 0.0031(16) 0.0002(17) -0.0004(15)
    O025 0.017(2) 0.021(2) 0.018(2) -0.0033(17) 0.0008(17) 0.0003(17)
    O15 0.0104(19) 0.0109(17) 0.0137(18) -0.0015(14) 0.0001(15) 0.0026(14)
    O46 0.016(2) 0.020(2) 0.018(2) 0.0014(16) 0.0014(17) 0.0010(16)
    O14 0.0103(19) 0.0165(19) 0.0117(18) 0.0002(15) -0.0004(15) 0.0038(14)
    O43 0.041(3) 0.023(2) 0.019(2) 0.006(2) 0.001(2) 0.0012(18)
    O41 0.014(2) 0.0193(19) 0.0144(19) -0.0021(16) 0.0034(16) -0.0011(16)
    O24 0.0119(19) 0.0108(17) 0.0131(18) -0.0007(14) -0.0012(15) 0.0003(14)
    O16 0.014(2) 0.0160(19) 0.0129(19) 0.0024(15) 0.0042(16) 0.0024(14)
    O35 0.0121(19) 0.0121(17) 0.0120(18) 0.0002(15) -0.0019(15) 0.0018(14)
    O31 0.0104(19) 0.0120(18) 0.0128(18) -0.0002(14) 0.0003(15) 0.0012(14)
    O37 0.0093(19) 0.0155(19) 0.0113(18) -0.0003(14) -0.0005(15) 0.0020(14)
    O02G 0.026(2) 0.015(2) 0.020(2) -0.0013(17) 0.0044(19) 0.0002(16)
    O39 0.019(2) 0.018(2) 0.032(2) 0.0033(17) 0.0029(19) -0.0036(18)
    O38 0.030(3) 0.021(2) 0.022(2) -0.0037(18) 0.011(2) 0.0013(18)
    O02J 0.025(2) 0.018(2) 0.022(2) 0.0014(17) 0.0029(19) 0.0001(17)
    O02K 0.026(2) 0.022(2) 0.021(2) -0.0063(18) -0.0014(19) -0.0031(17)
    O11 0.0098(19) 0.0176(19) 0.0134(19) -0.0004(15) 0.0025(15) -0.0027(15)
    O57 0.017(2) 0.022(2) 0.019(2) -0.0014(17) 0.0036(17) -0.0042(17)
    O26 0.015(2) 0.0124(18) 0.0107(18) -0.0018(15) -0.0006(15) -0.0002(14)
    N1 0.017(3) 0.016(2) 0.014(2) -0.0001(19) 0.003(2) -0.0014(18)
_geom_special_details
;
 All esds (except the esd in the dihedral angle between two l.s. planes)
 are estimated using the full covariance matrix.  The cell esds are taken
 into account individually in the estimation of esds in distances, angles
 and torsion angles; correlations between esds in cell parameters are only
 used when they are defined by crystal symmetry.  An approximate (isotropic)
 treatment of cell esds is used for estimating esds involving l.s. planes.
;
loop_
    _geom_bond_atom_site_label_1
    _geom_bond_atom_site_label_2
    _geom_bond_site_symmetry_2
    _geom_bond_distance
    _geom_bond_publ_flag
    V2 V4 . 3.0099(13) ?
    V2 V12 . 2.9975(12) ?
    V2 O2 . 2.274(4) ?
    V2 O13 . 2.030(4) ?
    V2 O19 . 1.973(4) ?
    V2 O12 . 2.028(4) ?
    V2 O34 . 1.976(4) ?
    V2 O20 . 1.626(4) ?
    V6 V3 . 2.9929(12) ?
    V6 V7 . 2.9997(12) ?
    V6 V14 . 2.7971(12) ?
    V6 O9 . 1.996(4) ?
    V6 O10 . 1.886(4) ?
    V6 O28 . 1.881(4) ?
    V6 O30 . 1.876(4) ?
    V6 O37 . 1.614(4) ?
    V4 V7 . 3.0197(12) ?
    V4 V10 . 2.9534(13) ?
    V4 O19 . 1.952(4) ?
    V4 O10 . 1.948(4) ?
    V4 O12 . 1.980(4) ?
    V4 O32 . 1.897(4) ?
    V4 O11 . 1.618(4) ?
    V3 V8 . 2.9750(13) ?
    V3 O17 . 1.992(4) ?
    V3 O9 . 2.027(4) ?
    V3 O28 . 1.955(4) ?
    V3 O7 . 1.969(4) ?
    V3 O8 . 1.628(4) ?
    V3 O3 . 2.286(4) ?
    V5 V1 . 2.9938(13) ?
    V5 V10 . 3.0291(13) ?
    V5 V14 . 2.7801(12) ?
    V5 O0P . 1.926(4) ?
    V5 O36 . 1.947(4) ?
    V5 O32 . 1.897(4) ?
    V5 O30 . 1.858(4) ?
    V5 O31 . 1.614(4) ?
    V5 H31 . 1.69(3) ?
    V1 V13 . 2.9955(12) ?
    V1 O0P . 2.019(4) ?
    V1 O36 . 1.984(4) ?
    V1 O5 . 2.034(4) ?
    V1 O4 . 1.626(4) ?
    V1 O1 . 2.301(4) ?
    V1 O23 . 1.943(4) ?
    V7 O18 . 1.757(4) ?
    V7 O9 . 1.923(4) ?
    V7 O19 . 1.920(4) ?
    V7 O10 . 1.998(4) ?
    V7 O015 . 1.600(4) ?
    V8 V9 . 3.0428(12) ?
    V8 V15 . 2.8611(12) ?
    V8 O17 . 1.955(4) ?
    V8 O7 . 1.951(4) ?
    V8 O25 . 1.936(4) ?
    V8 O15 . 1.891(4) ?
    V8 O16 . 1.615(4) ?
    V8 H16 . 1.74(3) ?
    V9 V13 . 2.9977(13) ?
    V9 O5 . 1.910(4) ?
    V9 O27 . 1.748(4) ?
    V9 O7 . 1.926(4) ?
    V9 O25 . 1.983(4) ?
    V9 O6 . 1.611(4) ?
    V10 O36 . 1.956(4) ?
    V10 O21 . 1.752(4) ?
    V10 O12 . 1.908(4) ?
    V10 O33 . 1.609(4) ?
    V10 O32 . 1.958(4) ?
    V11 V12 . 2.8771(13) ?
    V11 V13 . 2.8827(13) ?
    V11 O13 . 1.968(4) ?
    V11 O21 . 1.906(4) ?
    V11 O23 . 1.925(4) ?
    V11 O22 . 1.606(4) ?
    V11 O24 . 1.981(4) ?
    V12 V15 . 2.9186(13) ?
    V12 O13 . 1.950(4) ?
    V12 O34 . 1.915(4) ?
    V12 O15 . 1.868(4) ?
    V12 O14 . 1.616(4) ?
    V12 H14 . 1.65(3) ?
    V12 O24 . 1.842(4) ?
    V13 O5 . 1.986(4) ?
    V13 O25 . 1.909(4) ?
    V13 O23 . 1.911(4) ?
    V13 O24 . 1.922(4) ?
    V13 O26 . 1.612(4) ?
    V13 H26 . 1.78(3) ?
    V14 O0P . 1.952(4) ?
    V14 O27 . 1.924(4) ?
    V14 O28 . 1.934(4) ?
    V14 O29 . 1.606(4) ?
    V14 O30 . 1.986(4) ?
    V15 O17 . 1.944(4) ?
    V15 O18 . 1.894(4) ?
    V15 O34 . 1.961(4) ?
    V15 O15 . 1.964(4) ?
    V15 O35 . 1.611(4) ?
    Na1 Na8 4_464 3.188(3) ?
    Na1 Na2 . 3.758(3) ?
    Na1 O01E . 2.333(4) ?
    Na1 O45 4_464 2.457(4) ?
    Na1 O01P . 2.416(5) ?
    Na1 O022 . 2.418(5) ?
    Na1 O023 . 2.387(5) ?
    Na1 O025 . 2.317(5) ?
    Na4 Na5 . 3.259(3) ?
    Na4 Na3 . 4.145(3) ?
    Na4 O56 . 2.319(5) ?
    Na4 O52 . 2.439(5) ?
    Na4 O53 . 2.434(5) ?
    Na4 O55 . 2.390(5) ?
    Na4 O51 . 2.439(5) ?
    Na4 O54 . 2.402(5) ?
    Na8 Na7 . 4.122(4) ?
    Na8 O45 . 2.397(5) ?
    Na8 O01P 4_565 2.540(5) ?
    Na8 O44 . 2.348(5) ?
    Na8 O59 . 2.382(5) ?
    Na8 O023 4_565 2.438(4) ?
    Na8 O43 . 2.449(5) ?
    Na5 Na6 . 4.180(3) ?
    Na5 O50 . 2.298(5) ?
    Na5 O52 . 2.410(5) ?
    Na5 O53 . 2.416(5) ?
    Na5 O51 . 2.435(5) ?
    Na5 O49 . 2.425(5) ?
    Na5 O02G . 2.387(5) ?
    Na6 Na7 . 3.321(4) ?
    Na6 O48 . 2.381(5) ?
    Na6 O49 . 2.324(5) ?
    Na6 O47 . 2.358(5) ?
    Na6 O46 . 2.393(5) ?
    Na6 O14 4_565 2.517(4) ?
    Na6 O37 . 2.514(5) ?
    Na3 O55 . 2.350(5) ?
    Na3 O58 . 2.350(4) ?
    Na3 O60 . 2.384(5) ?
    Na3 O31 4_564 2.471(4) ?
    Na3 O57 . 2.405(5) ?
    Na3 O26 3 2.442(4) ?
    Na9 Na2 3_545 4.058(3) ?
    Na9 O40 . 2.330(5) ?
    Na9 O59 . 2.406(5) ?
    Na9 O41 . 2.343(5) ?
    Na9 O16 2_565 2.510(5) ?
    Na9 H16 2_565 2.10(3) ?
    Na9 O39 . 2.373(5) ?
    Na9 O02J 3_545 2.549(5) ?
    Na2 O015 . 2.424(4) ?
    Na2 O01E . 2.367(5) ?
    Na2 O01U . 2.397(5) ?
    Na2 O02J . 2.400(5) ?
    Na2 O02K . 2.364(5) ?
    Na7 O46 . 2.331(5) ?
    Na7 O43 . 2.365(5) ?
    Na7 O37 . 2.397(5) ?
    Na7 O39 . 2.370(5) ?
    Na7 O38 . 2.373(6) ?
    O0P H0P . 1.0000 ?
    O36 H36 . 1.0000 ?
    O17 H17 . 1.0000 ?
    O2 N1 . 1.284(6) ?
    O18 H18 . 0.873(13) ?
    O13 H13 . 1.0000 ?
    O5 H5 . 1.0000 ?
    O9 H9 . 1.0000 ?
    O19 H19 . 1.0000 ?
    O27 H27 . 0.873(13) ?
    O10 H10 . 1.0000 ?
    O28 H28 . 1.0000 ?
    O21 H21 . 0.875(13) ?
    O12 H12 . 1.0000 ?
    O7 H7 . 1.0000 ?
    O34 H34 . 1.0000 ?
    O56 H56A . 0.8703 ?
    O56 H56B . 0.8706 ?
    O50 H50A . 0.8729 ?
    O50 H50B . 0.8724 ?
    O3 N1 . 1.273(6) ?
    O1 N1 . 1.282(6) ?
    O25 H25 . 1.0000 ?
    O23 H23 . 1.0000 ?
    O48 H48A . 0.8710 ?
    O48 H48B . 0.8708 ?
    O58 H58A . 0.8700 ?
    O58 H58B . 0.8705 ?
    O32 H32 . 1.0000 ?
    O54 H54A . 0.8747 ?
    O54 H54B . 0.8727 ?
    O40 H40A . 0.8701 ?
    O40 H40B . 0.8709 ?
    O01U H01A . 0.8714 ?
    O01U H01B . 0.8713 ?
    O30 H30 . 1.0000 ?
    O01W H01C . 0.8701 ?
    O01W H01D . 0.8691 ?
    O44 H44A . 0.8776 ?
    O44 H44B . 0.8775 ?
    O60 H60A . 0.8714 ?
    O60 H60B . 0.8710 ?
    O022 H02A . 0.8751 ?
    O022 H02B . 0.8740 ?
    O47 H47A . 0.8770 ?
    O47 H47B . 0.8774 ?
    O025 H02C . 0.8703 ?
    O025 H02D . 0.8706 ?
    O15 H15 . 1.0000 ?
    O14 H14 . 0.993(14) ?
    O41 H41A . 0.8703 ?
    O41 H41B . 0.8710 ?
    O24 H24 . 1.0000 ?
    O16 H16 . 1.009(14) ?
    O31 H31 . 0.948(14) ?
    O02G H02E . 0.8721 ?
    O02G H02F . 0.8722 ?
    O38 H38A . 0.8713 ?
    O38 H38B . 0.8725 ?
    O02K H02G . 0.8789 ?
    O02K H02H . 0.8779 ?
    O57 H57A . 0.8699 ?
    O57 H57B . 0.8704 ?
    O26 H26 . 1.027(14) ?
loop_
    _geom_angle_atom_site_label_1
    _geom_angle_atom_site_label_2
    _geom_angle_atom_site_label_3
    _geom_angle_site_symmetry_1
    _geom_angle_site_symmetry_3
    _geom_angle
    _geom_angle_publ_flag
    V12 V2 V4 . . 134.29(4) ?
    O2 V2 V4 . . 69.92(11) ?
    O2 V2 V12 . . 67.14(10) ?
    O13 V2 V4 . . 132.75(11) ?
    O13 V2 V12 . . 40.13(11) ?
    O13 V2 O2 . . 70.85(15) ?
    O19 V2 V4 . . 39.66(11) ?
    O19 V2 V12 . . 122.89(11) ?
    O19 V2 O2 . . 87.48(15) ?
    O19 V2 O13 . . 156.37(16) ?
    O19 V2 O12 . . 79.29(15) ?
    O19 V2 O34 . . 92.63(15) ?
    O12 V2 V4 . . 40.74(11) ?
    O12 V2 V12 . . 131.54(11) ?
    O12 V2 O2 . . 72.25(14) ?
    O12 V2 O13 . . 102.00(16) ?
    O34 V2 V4 . . 125.00(12) ?
    O34 V2 V12 . . 38.88(11) ?
    O34 V2 O2 . . 86.74(14) ?
    O34 V2 O13 . . 77.26(15) ?
    O34 V2 O12 . . 157.67(15) ?
    O20 V2 V4 . . 111.51(15) ?
    O20 V2 V12 . . 113.97(15) ?
    O20 V2 O2 . . 166.11(18) ?
    O20 V2 O13 . . 100.79(19) ?
    O20 V2 O19 . . 102.25(19) ?
    O20 V2 O12 . . 99.57(18) ?
    O20 V2 O34 . . 102.50(18) ?
    V3 V6 V7 . . 70.06(3) ?
    V14 V6 V3 . . 78.88(3) ?
    V14 V6 V7 . . 129.69(4) ?
    O9 V6 V3 . . 42.33(10) ?
    O9 V6 V7 . . 39.17(10) ?
    O9 V6 V14 . . 120.97(11) ?
    O10 V6 V3 . . 107.02(12) ?
    O10 V6 V7 . . 40.82(11) ?
    O10 V6 V14 . . 123.77(12) ?
    O10 V6 O9 . . 79.58(15) ?
    O28 V6 V3 . . 39.62(11) ?
    O28 V6 V7 . . 108.07(12) ?
    O28 V6 V14 . . 43.59(11) ?
    O28 V6 O9 . . 80.85(15) ?
    O28 V6 O10 . . 136.58(17) ?
    O30 V6 V3 . . 117.48(12) ?
    O30 V6 V7 . . 121.15(12) ?
    O30 V6 V14 . . 45.18(11) ?
    O30 V6 O9 . . 149.05(17) ?
    O30 V6 O10 . . 88.97(16) ?
    O30 V6 O28 . . 88.37(16) ?
    O37 V6 V3 . . 121.46(14) ?
    O37 V6 V7 . . 117.57(14) ?
    O37 V6 V14 . . 112.26(14) ?
    O37 V6 O9 . . 104.61(18) ?
    O37 V6 O10 . . 110.74(18) ?
    O37 V6 O28 . . 111.56(19) ?
    O37 V6 O30 . . 106.34(18) ?
    V2 V4 V7 . . 73.63(3) ?
    V10 V4 V2 . . 71.09(3) ?
    V10 V4 V7 . . 127.76(4) ?
    O19 V4 V2 . . 40.20(11) ?
    O19 V4 V7 . . 38.37(11) ?
    O19 V4 V10 . . 109.87(12) ?
    O19 V4 O12 . . 80.98(16) ?
    O10 V4 V2 . . 109.79(11) ?
    O10 V4 V7 . . 40.69(11) ?
    O10 V4 V10 . . 125.40(11) ?
    O10 V4 O19 . . 79.01(15) ?
    O10 V4 O12 . . 145.29(16) ?
    O12 V4 V2 . . 41.93(11) ?
    O12 V4 V7 . . 115.34(11) ?
    O12 V4 V10 . . 39.67(11) ?
    O32 V4 V2 . . 106.34(13) ?
    O32 V4 V7 . . 122.67(12) ?
    O32 V4 V10 . . 40.76(12) ?
    O32 V4 O19 . . 135.35(17) ?
    O32 V4 O10 . . 94.44(16) ?
    O32 V4 O12 . . 80.38(16) ?
    O11 V4 V2 . . 126.69(15) ?
    O11 V4 V7 . . 114.98(15) ?
    O11 V4 V10 . . 116.86(15) ?
    O11 V4 O19 . . 114.83(18) ?
    O11 V4 O10 . . 105.37(18) ?
    O11 V4 O12 . . 108.72(18) ?
    O11 V4 O32 . . 109.51(19) ?
    V8 V3 V6 . . 134.58(4) ?
    O17 V3 V6 . . 133.18(11) ?
    O17 V3 V8 . . 40.61(11) ?
    O17 V3 O9 . . 102.09(15) ?
    O17 V3 O3 . . 71.44(15) ?
    O9 V3 V6 . . 41.54(10) ?
    O9 V3 V8 . . 132.65(11) ?
    O9 V3 O3 . . 72.57(15) ?
    O28 V3 V6 . . 37.84(11) ?
    O28 V3 V8 . . 122.79(12) ?
    O28 V3 O17 . . 155.60(16) ?
    O28 V3 O9 . . 78.33(15) ?
    O28 V3 O7 . . 90.64(15) ?
    O28 V3 O3 . . 85.75(15) ?
    O7 V3 V6 . . 122.00(11) ?
    O7 V3 V8 . . 40.41(11) ?
    O7 V3 O17 . . 79.75(15) ?
    O7 V3 O9 . . 156.99(16) ?
    O7 V3 O3 . . 86.65(15) ?
    O8 V3 V6 . . 111.42(15) ?
    O8 V3 V8 . . 113.52(15) ?
    O8 V3 O17 . . 101.33(18) ?
    O8 V3 O9 . . 99.48(18) ?
    O8 V3 O28 . . 102.66(18) ?
    O8 V3 O7 . . 102.64(18) ?
    O8 V3 O3 . . 167.25(17) ?
    O3 V3 V6 . . 69.52(10) ?
    O3 V3 V8 . . 68.17(11) ?
    V1 V5 V10 . . 73.90(3) ?
    V1 V5 H31 . . 158.3(7) ?
    V10 V5 H31 . . 112(2) ?
    V14 V5 V1 . . 74.98(3) ?
    V14 V5 V10 . . 129.11(4) ?
    V14 V5 H31 . . 112(2) ?
    O0P V5 V1 . . 41.81(11) ?
    O0P V5 V10 . . 115.59(12) ?
    O0P V5 V14 . . 44.58(11) ?
    O0P V5 O36 . . 80.92(16) ?
    O0P V5 H31 . . 129(2) ?
    O36 V5 V1 . . 40.85(10) ?
    O36 V5 V10 . . 39.21(10) ?
    O36 V5 V14 . . 114.49(11) ?
    O36 V5 H31 . . 133(2) ?
    O32 V5 V1 . . 107.30(13) ?
    O32 V5 V10 . . 38.93(12) ?
    O32 V5 V14 . . 121.55(12) ?
    O32 V5 O0P . . 143.09(17) ?
    O32 V5 O36 . . 78.05(16) ?
    O32 V5 H31 . . 87(2) ?
    O30 V5 V1 . . 114.45(12) ?
    O30 V5 V10 . . 119.84(12) ?
    O30 V5 V14 . . 45.54(11) ?
    O30 V5 O0P . . 90.05(16) ?
    O30 V5 O36 . . 141.41(16) ?
    O30 V5 O32 . . 87.86(17) ?
    O30 V5 H31 . . 81.4(15) ?
    O31 V5 V1 . . 125.14(15) ?
    O31 V5 V10 . . 112.38(15) ?
    O31 V5 V14 . . 118.42(15) ?
    O31 V5 O0P . . 108.49(18) ?
    O31 V5 O36 . . 110.26(18) ?
    O31 V5 O32 . . 107.14(19) ?
    O31 V5 O30 . . 108.20(19) ?
    O31 V5 H31 . . 33.2(6) ?
    V5 V1 V13 . . 134.72(4) ?
    O0P V1 V5 . . 39.48(10) ?
    O0P V1 V13 . . 133.28(11) ?
    O0P V1 O5 . . 101.64(15) ?
    O0P V1 O1 . . 70.10(14) ?
    O36 V1 V5 . . 39.94(11) ?
    O36 V1 V13 . . 124.32(11) ?
    O36 V1 O0P . . 77.77(15) ?
    O36 V1 O5 . . 157.13(15) ?
    O36 V1 O1 . . 85.50(14) ?
    O5 V1 V5 . . 130.64(12) ?
    O5 V1 V13 . . 41.22(11) ?
    O5 V1 O1 . . 73.09(15) ?
    O4 V1 V5 . . 113.91(14) ?
    O4 V1 V13 . . 111.23(14) ?
    O4 V1 O0P . . 100.14(18) ?
    O4 V1 O36 . . 103.34(17) ?
    O4 V1 O5 . . 99.28(17) ?
    O4 V1 O1 . . 165.44(17) ?
    O4 V1 O23 . . 103.35(18) ?
    O1 V1 V5 . . 65.77(10) ?
    O1 V1 V13 . . 71.50(10) ?
    O23 V1 V5 . . 123.61(11) ?
    O23 V1 V13 . . 38.61(11) ?
    O23 V1 O0P . . 156.11(16) ?
    O23 V1 O36 . . 92.47(15) ?
    O23 V1 O5 . . 78.95(15) ?
    O23 V1 O1 . . 87.59(15) ?
    V6 V7 V4 . . 74.22(3) ?
    O18 V7 V6 . . 132.31(13) ?
    O18 V7 V4 . . 131.71(13) ?
    O18 V7 O9 . . 97.24(17) ?
    O18 V7 O19 . . 94.86(17) ?
    O18 V7 O10 . . 159.23(17) ?
    O9 V7 V6 . . 40.97(11) ?
    O9 V7 V4 . . 114.65(11) ?
    O9 V7 O10 . . 78.66(15) ?
    O19 V7 V6 . . 110.33(12) ?
    O19 V7 V4 . . 39.12(11) ?
    O19 V7 O9 . . 145.16(16) ?
    O19 V7 O10 . . 78.53(16) ?
    O10 V7 V6 . . 38.09(11) ?
    O10 V7 V4 . . 39.46(11) ?
    O015 V7 V6 . . 109.19(14) ?
    O015 V7 V4 . . 104.06(14) ?
    O015 V7 O18 . . 101.83(18) ?
    O015 V7 O9 . . 104.16(19) ?
    O015 V7 O19 . . 105.11(18) ?
    O015 V7 O10 . . 98.91(18) ?
    V3 V8 V9 . . 73.47(3) ?
    V3 V8 H16 . . 98.8(16) ?
    V9 V8 H16 . . 85.0(15) ?
    V15 V8 V3 . . 73.98(3) ?
    V15 V8 V9 . . 129.24(4) ?
    V15 V8 H16 . . 138(2) ?
    O17 V8 V3 . . 41.57(11) ?
    O17 V8 V9 . . 114.85(11) ?
    O17 V8 V15 . . 42.65(11) ?
    O17 V8 H16 . . 105(2) ?
    O7 V8 V3 . . 40.86(11) ?
    O7 V8 V9 . . 38.00(11) ?
    O7 V8 V15 . . 113.42(11) ?
    O7 V8 O17 . . 81.13(16) ?
    O7 V8 H16 . . 76.8(7) ?
    O25 V8 V3 . . 108.40(12) ?
    O25 V8 V9 . . 39.63(11) ?
    O25 V8 V15 . . 124.30(12) ?
    O25 V8 O17 . . 143.98(16) ?
    O25 V8 O7 . . 77.60(16) ?
    O25 V8 H16 . . 98(2) ?
    O15 V8 V3 . . 110.93(13) ?
    O15 V8 V9 . . 121.46(12) ?
    O15 V8 V15 . . 43.06(12) ?
    O15 V8 O17 . . 85.70(16) ?
    O15 V8 O7 . . 138.76(16) ?
    O15 V8 O25 . . 91.45(17) ?
    O15 V8 H16 . . 144.4(7) ?
    O16 V8 V3 . . 124.42(16) ?
    O16 V8 V9 . . 113.62(14) ?
    O16 V8 V15 . . 116.80(14) ?
    O16 V8 O17 . . 107.93(19) ?
    O16 V8 O7 . . 111.55(18) ?
    O16 V8 O25 . . 106.81(19) ?
    O16 V8 O15 . . 109.68(19) ?
    O16 V8 H16 . . 34.8(6) ?
    V13 V9 V8 . . 74.50(3) ?
    O5 V9 V8 . . 114.45(12) ?
    O5 V9 V13 . . 40.63(11) ?
    O5 V9 O7 . . 145.20(16) ?
    O5 V9 O25 . . 79.17(16) ?
    O27 V9 V8 . . 131.49(13) ?
    O27 V9 V13 . . 130.92(13) ?
    O27 V9 O5 . . 96.09(17) ?
    O27 V9 O7 . . 95.89(17) ?
    O27 V9 O25 . . 156.87(17) ?
    O7 V9 V8 . . 38.59(11) ?
    O7 V9 V13 . . 110.57(12) ?
    O7 V9 O25 . . 77.06(16) ?
    O25 V9 V8 . . 38.51(11) ?
    O25 V9 V13 . . 38.73(11) ?
    O6 V9 V8 . . 103.96(14) ?
    O6 V9 V13 . . 110.14(15) ?
    O6 V9 O5 . . 105.86(19) ?
    O6 V9 O27 . . 102.47(19) ?
    O6 V9 O7 . . 103.22(18) ?
    O6 V9 O25 . . 100.59(18) ?
    V4 V10 V5 . . 74.71(3) ?
    O36 V10 V4 . . 111.29(12) ?
    O36 V10 V5 . . 39.00(11) ?
    O36 V10 O32 . . 76.42(15) ?
    O21 V10 V4 . . 132.24(13) ?
    O21 V10 V5 . . 130.33(13) ?
    O21 V10 O36 . . 94.20(17) ?
    O21 V10 O12 . . 96.48(17) ?
    O21 V10 O32 . . 155.53(17) ?
    O12 V10 V4 . . 41.50(12) ?
    O12 V10 V5 . . 115.37(12) ?
    O12 V10 O36 . . 146.07(16) ?
    O12 V10 O32 . . 80.70(16) ?
    O33 V10 V4 . . 107.62(15) ?
    O33 V10 V5 . . 104.06(15) ?
    O33 V10 O36 . . 104.53(17) ?
    O33 V10 O21 . . 103.7(2) ?
    O33 V10 O12 . . 104.02(18) ?
    O33 V10 O32 . . 100.53(19) ?
    O32 V10 V4 . . 39.25(11) ?
    O32 V10 V5 . . 37.50(11) ?
    V12 V11 V13 . . 78.16(3) ?
    O13 V11 V12 . . 42.49(11) ?
    O13 V11 V13 . . 119.41(12) ?
    O13 V11 O24 . . 81.80(16) ?
    O21 V11 V12 . . 128.53(12) ?
    O21 V11 V13 . . 128.87(12) ?
    O21 V11 O13 . . 91.68(16) ?
    O21 V11 O23 . . 89.96(16) ?
    O21 V11 O24 . . 155.20(18) ?
    O23 V11 V12 . . 114.65(12) ?
    O23 V11 V13 . . 41.10(11) ?
    O23 V11 O13 . . 145.27(17) ?
    O23 V11 O24 . . 82.34(15) ?
    O22 V11 V12 . . 112.58(15) ?
    O22 V11 V13 . . 105.56(15) ?
    O22 V11 O13 . . 107.50(18) ?
    O22 V11 O21 . . 101.4(2) ?
    O22 V11 O23 . . 106.15(19) ?
    O22 V11 O24 . . 103.4(2) ?
    O24 V11 V12 . . 39.39(11) ?
    O24 V11 V13 . . 41.60(11) ?
    V2 V12 H14 . . 112(2) ?
    V11 V12 V2 . . 73.86(3) ?
    V11 V12 V15 . . 131.14(4) ?
    V11 V12 H14 . . 152.2(11) ?
    V15 V12 V2 . . 76.34(3) ?
    V15 V12 H14 . . 75.6(7) ?
    O13 V12 V2 . . 42.15(11) ?
    O13 V12 V11 . . 43.00(11) ?
    O13 V12 V15 . . 118.40(12) ?
    O13 V12 H14 . . 123(2) ?
    O34 V12 V2 . . 40.36(11) ?
    O34 V12 V11 . . 113.18(12) ?
    O34 V12 V15 . . 41.75(12) ?
    O34 V12 O13 . . 80.66(16) ?
    O34 V12 H14 . . 80.9(15) ?
    O15 V12 V2 . . 111.90(13) ?
    O15 V12 V11 . . 122.17(12) ?
    O15 V12 V15 . . 41.62(12) ?
    O15 V12 O13 . . 146.83(17) ?
    O15 V12 O34 . . 83.20(17) ?
    O15 V12 H14 . . 82.0(19) ?
    O14 V12 V2 . . 124.31(15) ?
    O14 V12 V11 . . 117.96(15) ?
    O14 V12 V15 . . 110.77(15) ?
    O14 V12 O13 . . 107.47(18) ?
    O14 V12 O34 . . 109.75(18) ?
    O14 V12 O15 . . 105.21(19) ?
    O14 V12 H14 . . 35.4(6) ?
    O14 V12 O24 . . 109.6(2) ?
    O24 V12 V2 . . 111.35(13) ?
    O24 V12 V11 . . 43.03(12) ?
    O24 V12 V15 . . 121.91(14) ?
    O24 V12 O13 . . 85.94(17) ?
    O24 V12 O34 . . 140.58(17) ?
    O24 V12 O15 . . 88.45(17) ?
    O24 V12 H14 . . 136(2) ?
    V1 V13 V9 . . 70.66(3) ?
    V1 V13 H26 . . 157.6(9) ?
    V9 V13 H26 . . 111(2) ?
    V11 V13 V1 . . 76.55(3) ?
    V11 V13 V9 . . 128.88(4) ?
    V11 V13 H26 . . 114(2) ?
    O5 V13 V1 . . 42.45(11) ?
    O5 V13 V9 . . 38.77(11) ?
    O5 V13 V11 . . 118.67(11) ?
    O5 V13 H26 . . 126(2) ?
    O25 V13 V1 . . 106.68(12) ?
    O25 V13 V9 . . 40.54(11) ?
    O25 V13 V11 . . 123.37(12) ?
    O25 V13 O5 . . 79.13(16) ?
    O25 V13 O23 . . 135.44(17) ?
    O25 V13 O24 . . 90.83(17) ?
    O25 V13 H26 . . 84.8(17) ?
    O23 V13 V1 . . 39.37(12) ?
    O23 V13 V9 . . 108.39(12) ?
    O23 V13 V11 . . 41.46(11) ?
    O23 V13 O5 . . 80.91(16) ?
    O23 V13 O24 . . 84.25(16) ?
    O23 V13 H26 . . 138(2) ?
    O24 V13 V1 . . 113.51(12) ?
    O24 V13 V9 . . 121.99(13) ?
    O24 V13 V11 . . 43.17(12) ?
    O24 V13 O5 . . 146.22(17) ?
    O24 V13 H26 . . 84.8(18) ?
    O26 V13 V1 . . 123.38(14) ?
    O26 V13 V9 . . 116.66(15) ?
    O26 V13 V11 . . 113.99(15) ?
    O26 V13 O5 . . 106.19(18) ?
    O26 V13 O25 . . 110.00(19) ?
    O26 V13 O23 . . 113.70(19) ?
    O26 V13 O24 . . 107.55(19) ?
    O26 V13 H26 . . 34.7(6) ?
    V5 V14 V6 . . 80.94(3) ?
    O0P V14 V6 . . 123.24(11) ?
    O0P V14 V5 . . 43.82(11) ?
    O0P V14 O30 . . 85.64(15) ?
    O27 V14 V6 . . 128.10(12) ?
    O27 V14 V5 . . 128.61(13) ?
    O27 V14 O0P . . 89.85(16) ?
    O27 V14 O28 . . 87.68(16) ?
    O27 V14 O30 . . 156.89(16) ?
    O28 V14 V6 . . 42.11(11) ?
    O28 V14 V5 . . 117.87(11) ?
    O28 V14 O0P . . 146.70(16) ?
    O28 V14 O30 . . 83.81(15) ?
    O29 V14 V6 . . 104.86(15) ?
    O29 V14 V5 . . 111.83(14) ?
    O29 V14 O0P . . 106.96(18) ?
    O29 V14 O27 . . 100.78(18) ?
    O29 V14 O28 . . 106.12(19) ?
    O29 V14 O30 . . 102.22(18) ?
    O30 V14 V6 . . 42.06(11) ?
    O30 V14 V5 . . 41.88(11) ?
    V8 V15 V12 . . 77.68(3) ?
    O17 V15 V8 . . 42.94(11) ?
    O17 V15 V12 . . 119.02(12) ?
    O17 V15 O34 . . 145.80(16) ?
    O17 V15 O15 . . 84.04(16) ?
    O18 V15 V8 . . 128.64(12) ?
    O18 V15 V12 . . 128.95(12) ?
    O18 V15 O17 . . 90.93(16) ?
    O18 V15 O34 . . 91.22(16) ?
    O18 V15 O15 . . 154.65(16) ?
    O34 V15 V8 . . 114.65(11) ?
    O34 V15 V12 . . 40.57(11) ?
    O34 V15 O15 . . 79.61(16) ?
    O15 V15 V8 . . 41.11(12) ?
    O15 V15 V12 . . 39.20(11) ?
    O35 V15 V8 . . 111.79(14) ?
    O35 V15 V12 . . 106.96(15) ?
    O35 V15 O17 . . 107.04(18) ?
    O35 V15 O18 . . 101.20(18) ?
    O35 V15 O34 . . 105.99(18) ?
    O35 V15 O15 . . 104.03(18) ?
    Na8 Na1 Na2 4_464 . 138.12(9) ?
    O01E Na1 Na8 . 4_464 116.28(14) ?
    O01E Na1 Na2 . . 37.22(12) ?
    O01E Na1 O45 . 4_464 91.45(15) ?
    O01E Na1 O01P . . 167.73(18) ?
    O01E Na1 O022 . . 87.47(16) ?
    O01E Na1 O023 . . 85.63(16) ?
    O45 Na1 Na8 4_464 4_464 48.15(11) ?
    O45 Na1 Na2 4_464 . 93.16(12) ?
    O01P Na1 Na8 . 4_464 51.68(11) ?
    O01P Na1 Na2 . . 152.34(14) ?
    O01P Na1 O45 . 4_464 81.31(15) ?
    O01P Na1 O022 . . 99.45(16) ?
    O022 Na1 Na8 . 4_464 131.01(14) ?
    O022 Na1 Na2 . . 87.04(13) ?
    O022 Na1 O45 . 4_464 177.94(18) ?
    O023 Na1 Na8 . 4_464 49.33(11) ?
    O023 Na1 Na2 . . 122.77(13) ?
    O023 Na1 O45 . 4_464 83.03(15) ?
    O023 Na1 O01P . . 83.67(16) ?
    O023 Na1 O022 . . 95.14(16) ?
    O025 Na1 Na8 . 4_464 118.51(14) ?
    O025 Na1 Na2 . . 63.10(12) ?
    O025 Na1 O01E . . 100.00(17) ?
    O025 Na1 O45 . 4_464 85.74(16) ?
    O025 Na1 O01P . . 89.39(16) ?
    O025 Na1 O022 . . 96.17(17) ?
    O025 Na1 O023 . . 167.57(18) ?
    Na5 Na4 Na3 . . 135.02(8) ?
    O56 Na4 Na5 . . 120.47(14) ?
    O56 Na4 Na3 . . 74.17(12) ?
    O56 Na4 O52 . . 167.86(17) ?
    O56 Na4 O53 . . 91.10(16) ?
    O56 Na4 O55 . . 100.86(17) ?
    O56 Na4 O51 . . 91.41(16) ?
    O56 Na4 O54 . . 85.19(16) ?
    O52 Na4 Na5 . . 47.40(11) ?
    O52 Na4 Na3 . . 113.57(12) ?
    O53 Na4 Na5 . . 47.54(12) ?
    O53 Na4 Na3 . . 94.03(12) ?
    O53 Na4 O52 . . 79.28(15) ?
    O53 Na4 O51 . . 79.76(15) ?
    O55 Na4 Na5 . . 126.20(13) ?
    O55 Na4 Na3 . . 28.76(11) ?
    O55 Na4 O52 . . 88.77(15) ?
    O55 Na4 O53 . . 104.21(16) ?
    O55 Na4 O51 . . 166.95(18) ?
    O55 Na4 O54 . . 86.49(16) ?
    O51 Na4 Na5 . . 47.98(11) ?
    O51 Na4 Na3 . . 164.28(13) ?
    O51 Na4 O52 . . 79.69(16) ?
    O54 Na4 Na5 . . 126.78(14) ?
    O54 Na4 Na3 . . 94.73(13) ?
    O54 Na4 O52 . . 102.92(17) ?
    O54 Na4 O53 . . 169.18(17) ?
    O54 Na4 O51 . . 90.16(16) ?
    Na1 Na8 Na7 4_565 . 144.58(9) ?
    O45 Na8 Na1 . 4_565 49.75(11) ?
    O45 Na8 Na7 . . 118.26(13) ?
    O45 Na8 O01P . 4_565 79.99(15) ?
    O45 Na8 O023 . 4_565 83.22(15) ?
    O45 Na8 O43 . . 97.88(17) ?
    O01P Na8 Na1 4_565 4_565 48.29(11) ?
    O01P Na8 Na7 4_565 . 161.67(13) ?
    O44 Na8 Na1 . 4_565 124.14(14) ?
    O44 Na8 Na7 . . 85.70(13) ?
    O44 Na8 O45 . . 92.52(16) ?
    O44 Na8 O01P . 4_565 92.11(16) ?
    O44 Na8 O59 . . 82.27(16) ?
    O44 Na8 O023 . 4_565 171.65(18) ?
    O44 Na8 O43 . . 109.93(18) ?
    O59 Na8 Na1 . 4_565 114.93(14) ?
    O59 Na8 Na7 . . 85.09(13) ?
    O59 Na8 O45 . . 155.76(18) ?
    O59 Na8 O01P . 4_565 76.58(16) ?
    O59 Na8 O023 . 4_565 98.69(16) ?
    O59 Na8 O43 . . 106.16(19) ?
    O023 Na8 Na1 4_565 4_565 47.96(11) ?
    O023 Na8 Na7 4_565 . 102.64(13) ?
    O023 Na8 O01P 4_565 4_565 80.11(15) ?
    O023 Na8 O43 4_565 . 77.85(16) ?
    O43 Na8 Na1 . 4_565 114.20(14) ?
    O43 Na8 Na7 . . 30.50(12) ?
    O43 Na8 O01P . 4_565 157.96(17) ?
    Na4 Na5 Na6 . . 138.00(8) ?
    O50 Na5 Na4 . . 120.51(13) ?
    O50 Na5 Na6 . . 72.75(12) ?
    O50 Na5 O52 . . 91.52(16) ?
    O50 Na5 O53 . . 168.51(17) ?
    O50 Na5 O51 . . 90.61(16) ?
    O50 Na5 O49 . . 98.92(17) ?
    O50 Na5 O02G . . 96.93(17) ?
    O52 Na5 Na4 . . 48.15(11) ?
    O52 Na5 Na6 . . 163.94(14) ?
    O52 Na5 O53 . . 80.21(15) ?
    O52 Na5 O51 . . 80.33(15) ?
    O52 Na5 O49 . . 168.03(18) ?
    O53 Na5 Na4 . . 48.02(11) ?
    O53 Na5 Na6 . . 114.86(12) ?
    O53 Na5 O51 . . 80.20(15) ?
    O53 Na5 O49 . . 90.21(16) ?
    O51 Na5 Na4 . . 48.08(11) ?
    O51 Na5 Na6 . . 96.24(12) ?
    O49 Na5 Na4 . . 128.37(14) ?
    O49 Na5 Na6 . . 27.70(11) ?
    O49 Na5 O51 . . 105.24(16) ?
    O02G Na5 Na4 . . 123.23(14) ?
    O02G Na5 Na6 . . 90.63(12) ?
    O02G Na5 O52 . . 94.58(16) ?
    O02G Na5 O53 . . 91.71(17) ?
    O02G Na5 O51 . . 171.04(18) ?
    O02G Na5 O49 . . 78.43(16) ?
    Na7 Na6 Na5 . . 154.49(10) ?
    O48 Na6 Na5 . . 72.46(12) ?
    O48 Na6 Na7 . . 91.07(13) ?
    O48 Na6 O46 . . 85.04(16) ?
    O48 Na6 O14 . 4_565 152.17(17) ?
    O48 Na6 O37 . . 76.38(15) ?
    O49 Na6 Na5 . . 29.02(12) ?
    O49 Na6 Na7 . . 132.62(15) ?
    O49 Na6 O48 . . 83.70(16) ?
    O49 Na6 O47 . . 95.62(17) ?
    O49 Na6 O46 . . 168.35(19) ?
    O49 Na6 O14 . 4_565 103.96(16) ?
    O49 Na6 O37 . . 87.38(16) ?
    O47 Na6 Na5 . . 70.77(12) ?
    O47 Na6 Na7 . . 131.75(14) ?
    O47 Na6 O48 . . 96.04(16) ?
    O47 Na6 O46 . . 88.52(17) ?
    O47 Na6 O14 . 4_565 109.50(16) ?
    O47 Na6 O37 . . 171.53(17) ?
    O46 Na6 Na5 . . 147.03(13) ?
    O46 Na6 Na7 . . 44.58(12) ?
    O46 Na6 O14 . 4_565 84.78(15) ?
    O46 Na6 O37 . . 87.08(16) ?
    O14 Na6 Na5 4_565 . 125.74(12) ?
    O14 Na6 Na7 4_565 . 63.86(11) ?
    O37 Na6 Na5 . . 109.78(12) ?
    O37 Na6 Na7 . . 45.98(11) ?
    O37 Na6 O14 . 4_565 77.29(14) ?
    O55 Na3 Na4 . . 29.30(11) ?
    O55 Na3 O60 . . 165.82(18) ?
    O55 Na3 O31 . 4_564 98.97(16) ?
    O55 Na3 O57 . . 92.90(17) ?
    O55 Na3 O26 . 3 86.46(15) ?
    O58 Na3 Na4 . . 66.94(12) ?
    O58 Na3 O55 . . 80.92(16) ?
    O58 Na3 O60 . . 91.80(16) ?
    O58 Na3 O31 . 4_564 170.32(17) ?
    O58 Na3 O57 . . 95.16(16) ?
    O58 Na3 O26 . 3 83.96(15) ?
    O60 Na3 Na4 . . 136.53(13) ?
    O60 Na3 O31 . 4_564 90.25(16) ?
    O60 Na3 O57 . . 75.55(17) ?
    O60 Na3 O26 . 3 104.97(16) ?
    O31 Na3 Na4 4_564 . 117.15(12) ?
    O57 Na3 Na4 . . 69.59(13) ?
    O57 Na3 O31 . 4_564 94.51(15) ?
    O57 Na3 O26 . 3 178.98(17) ?
    O26 Na3 Na4 3 . 109.56(12) ?
    O26 Na3 O31 3 4_564 86.37(14) ?
    Na2 Na9 H16 3_545 2_565 151(2) ?
    O40 Na9 Na2 . 3_545 78.30(13) ?
    O40 Na9 O59 . . 170.51(19) ?
    O40 Na9 O41 . . 105.71(17) ?
    O40 Na9 O16 . 2_565 91.76(17) ?
    O40 Na9 H16 . 2_565 112.2(11) ?
    O40 Na9 O39 . . 89.53(18) ?
    O40 Na9 O02J . 3_545 89.57(17) ?
    O59 Na9 Na2 . 3_545 109.79(14) ?
    O59 Na9 O16 . 2_565 85.16(16) ?
    O59 Na9 H16 . 2_565 63.2(8) ?
    O59 Na9 O02J . 3_545 94.73(17) ?
    O41 Na9 Na2 . 3_545 56.54(12) ?
    O41 Na9 O59 . . 83.28(17) ?
    O41 Na9 O16 . 2_565 89.62(16) ?
    O41 Na9 H16 . 2_565 94(2) ?
    O41 Na9 O39 . . 163.6(2) ?
    O41 Na9 O02J . 3_545 82.43(16) ?
    O16 Na9 Na2 2_565 3_545 139.18(13) ?
    O16 Na9 H16 2_565 2_565 23.2(4) ?
    O16 Na9 O02J 2_565 3_545 172.00(17) ?
    O39 Na9 Na2 . 3_545 123.01(14) ?
    O39 Na9 O59 . . 81.89(18) ?
    O39 Na9 O16 . 2_565 96.02(17) ?
    O39 Na9 H16 . 2_565 85.4(19) ?
    O39 Na9 O02J . 3_545 91.89(17) ?
    O02J Na9 Na2 3_545 3_545 33.74(11) ?
    O02J Na9 H16 3_545 2_565 158.0(8) ?
    Na1 Na2 Na9 . 3_455 86.54(7) ?
    O015 Na2 Na1 . . 80.23(12) ?
    O015 Na2 Na9 . 3_455 138.09(14) ?
    O01E Na2 Na1 . . 36.60(11) ?
    O01E Na2 Na9 . 3_455 68.54(12) ?
    O01E Na2 O015 . . 77.59(16) ?
    O01E Na2 O01U . . 120.30(18) ?
    O01E Na2 O02J . . 76.54(16) ?
    O01U Na2 Na1 . . 153.43(15) ?
    O01U Na2 Na9 . 3_455 95.13(13) ?
    O01U Na2 O015 . . 80.96(15) ?
    O01U Na2 O02J . . 122.71(18) ?
    O02J Na2 Na1 . . 71.99(13) ?
    O02J Na2 Na9 . 3_455 36.14(12) ?
    O02J Na2 O015 . . 151.57(18) ?
    O02K Na2 Na1 . . 90.62(14) ?
    O02K Na2 Na9 . 3_455 142.60(15) ?
    O02K Na2 O015 . . 77.54(16) ?
    O02K Na2 O01E . . 124.56(18) ?
    O02K Na2 O01U . . 103.44(18) ?
    O02K Na2 O02J . . 108.13(19) ?
    Na6 Na7 Na8 . . 117.71(9) ?
    O46 Na7 Na8 . . 75.62(13) ?
    O46 Na7 Na6 . . 46.10(12) ?
    O46 Na7 O43 . . 82.81(19) ?
    O46 Na7 O37 . . 91.29(17) ?
    O46 Na7 O39 . . 121.39(19) ?
    O46 Na7 O38 . . 158.2(2) ?
    O43 Na7 Na8 . . 31.71(13) ?
    O43 Na7 Na6 . . 108.51(16) ?
    O43 Na7 O37 . . 145.1(2) ?
    O43 Na7 O39 . . 91.37(19) ?
    O43 Na7 O38 . . 93.7(2) ?
    O37 Na7 Na8 . . 166.56(14) ?
    O37 Na7 Na6 . . 48.95(11) ?
    O39 Na7 Na8 . . 70.35(14) ?
    O39 Na7 Na6 . . 152.22(17) ?
    O39 Na7 O37 . . 120.4(2) ?
    O39 Na7 O38 . . 80.05(18) ?
    O38 Na7 Na8 . . 111.94(14) ?
    O38 Na7 Na6 . . 116.55(15) ?
    O38 Na7 O37 . . 79.26(17) ?
    V5 O0P V1 . . 98.70(16) ?
    V5 O0P V14 . . 91.60(16) ?
    V5 O0P H0P . . 112.7 ?
    V1 O0P H0P . . 112.7 ?
    V14 O0P V1 . . 124.71(18) ?
    V14 O0P H0P . . 112.7 ?
    V5 O36 V1 . . 99.21(16) ?
    V5 O36 V10 . . 101.80(17) ?
    V5 O36 H36 . . 106.5 ?
    V1 O36 H36 . . 106.5 ?
    V10 O36 V1 . . 133.55(19) ?
    V10 O36 H36 . . 106.5 ?
    V3 O17 H17 . . 111.6 ?
    V8 O17 V3 . . 97.82(16) ?
    V8 O17 H17 . . 111.6 ?
    V15 O17 V3 . . 126.31(18) ?
    V15 O17 V8 . . 94.41(17) ?
    V15 O17 H17 . . 111.6 ?
    N1 O2 V2 . . 128.8(3) ?
    V7 O18 V15 . . 127.2(2) ?
    V7 O18 H18 . . 109.0(19) ?
    V15 O18 H18 . . 121(2) ?
    V2 O13 H13 . . 112.4 ?
    V11 O13 V2 . . 124.04(19) ?
    V11 O13 H13 . . 112.4 ?
    V12 O13 V2 . . 97.72(17) ?
    V12 O13 V11 . . 94.50(16) ?
    V12 O13 H13 . . 112.4 ?
    V1 O5 H5 . . 111.6 ?
    V9 O5 V1 . . 122.9(2) ?
    V9 O5 V13 . . 100.59(17) ?
    V9 O5 H5 . . 111.6 ?
    V13 O5 V1 . . 96.33(16) ?
    V13 O5 H5 . . 111.6 ?
    V6 O9 V3 . . 96.13(15) ?
    V6 O9 H9 . . 112.5 ?
    V3 O9 H9 . . 112.5 ?
    V7 O9 V6 . . 99.86(16) ?
    V7 O9 V3 . . 121.09(19) ?
    V7 O9 H9 . . 112.5 ?
    V2 O19 H19 . . 104.8 ?
    V4 O19 V2 . . 100.14(17) ?
    V4 O19 H19 . . 104.8 ?
    V7 O19 V2 . . 136.3(2) ?
    V7 O19 V4 . . 102.51(18) ?
    V7 O19 H19 . . 104.8 ?
    V9 O27 V14 . . 128.0(2) ?
    V9 O27 H27 . . 109.3(18) ?
    V14 O27 H27 . . 122.0(19) ?
    V6 O10 V4 . . 142.6(2) ?
    V6 O10 V7 . . 101.09(16) ?
    V6 O10 H10 . . 102.6 ?
    V4 O10 V7 . . 99.85(17) ?
    V4 O10 H10 . . 102.6 ?
    V7 O10 H10 . . 102.6 ?
    V6 O28 V3 . . 102.54(17) ?
    V6 O28 V14 . . 94.30(16) ?
    V6 O28 H28 . . 104.1 ?
    V3 O28 H28 . . 104.1 ?
    V14 O28 V3 . . 142.4(2) ?
    V14 O28 H28 . . 104.1 ?
    V10 O21 V11 . . 128.3(2) ?
    V10 O21 H21 . . 108.8(18) ?
    V11 O21 H21 . . 122.8(19) ?
    V2 O12 H12 . . 111.6 ?
    V4 O12 V2 . . 97.34(16) ?
    V4 O12 H12 . . 111.6 ?
    V10 O12 V2 . . 123.49(19) ?
    V10 O12 V4 . . 98.83(17) ?
    V10 O12 H12 . . 111.6 ?
    V3 O7 H7 . . 105.5 ?
    V8 O7 V3 . . 98.72(16) ?
    V8 O7 H7 . . 105.5 ?
    V9 O7 V3 . . 135.08(19) ?
    V9 O7 V8 . . 103.40(18) ?
    V9 O7 H7 . . 105.5 ?
    V2 O34 H34 . . 106.1 ?
    V12 O34 V2 . . 100.76(17) ?
    V12 O34 V15 . . 97.69(17) ?
    V12 O34 H34 . . 106.1 ?
    V15 O34 V2 . . 136.5(2) ?
    V15 O34 H34 . . 106.1 ?
    V7 O015 Na2 . . 134.1(2) ?
    Na4 O56 H56A . . 109.4 ?
    Na4 O56 H56B . . 109.3 ?
    H56A O56 H56B . . 104.5 ?
    Na5 O50 H50A . . 109.5 ?
    Na5 O50 H50B . . 109.4 ?
    H50A O50 H50B . . 104.3 ?
    N1 O3 V3 . . 129.7(3) ?
    N1 O1 V1 . . 129.5(4) ?
    Na1 O01E Na2 . . 106.18(18) ?
    Na5 O52 Na4 . . 84.44(14) ?
    V8 O25 V9 . . 101.86(18) ?
    V8 O25 H25 . . 101.3 ?
    V9 O25 H25 . . 101.3 ?
    V13 O25 V8 . . 144.0(2) ?
    V13 O25 V9 . . 100.73(17) ?
    V13 O25 H25 . . 101.3 ?
    Na5 O53 Na4 . . 84.43(16) ?
    Na3 O55 Na4 . . 121.95(19) ?
    Na8 O45 Na1 . 4_565 82.10(14) ?
    V1 O23 H23 . . 104.0 ?
    V11 O23 V1 . . 140.7(2) ?
    V11 O23 H23 . . 104.0 ?
    V13 O23 V1 . . 102.02(18) ?
    V13 O23 V11 . . 97.45(16) ?
    V13 O23 H23 . . 104.0 ?
    Na5 O51 Na4 . . 83.94(14) ?
    Na6 O48 H48A . . 109.5 ?
    Na6 O48 H48B . . 109.4 ?
    H48A O48 H48B . . 104.5 ?
    Na3 O58 H58A . . 109.5 ?
    Na3 O58 H58B . . 109.3 ?
    H58A O58 H58B . . 104.5 ?
    Na1 O01P Na8 . 4_464 80.03(14) ?
    V4 O32 V10 . . 99.99(17) ?
    V4 O32 H32 . . 99.8 ?
    V5 O32 V4 . . 146.2(2) ?
    V5 O32 V10 . . 103.57(18) ?
    V5 O32 H32 . . 99.8 ?
    V10 O32 H32 . . 99.8 ?
    Na4 O54 H54A . . 109.7 ?
    Na4 O54 H54B . . 109.5 ?
    H54A O54 H54B . . 104.4 ?
    Na9 O40 H40A . . 109.4 ?
    Na9 O40 H40B . . 109.6 ?
    H40A O40 H40B . . 104.5 ?
    Na2 O01U H01A . . 109.7 ?
    Na2 O01U H01B . . 109.4 ?
    H01A O01U H01B . . 104.5 ?
    V6 O30 V14 . . 92.76(15) ?
    V6 O30 H30 . . 103.0 ?
    V5 O30 V6 . . 151.6(2) ?
    V5 O30 V14 . . 92.58(16) ?
    V5 O30 H30 . . 103.0 ?
    V14 O30 H30 . . 103.0 ?
    H01C O01W H01D . . 104.6 ?
    Na8 O44 H44A . . 109.8 ?
    Na8 O44 H44B . . 109.8 ?
    H44A O44 H44B . . 104.1 ?
    Na8 O59 Na9 . . 125.75(19) ?
    Na6 O49 Na5 . . 123.3(2) ?
    Na3 O60 H60A . . 109.3 ?
    Na3 O60 H60B . . 109.5 ?
    H60A O60 H60B . . 104.3 ?
    Na1 O022 H02A . . 109.6 ?
    Na1 O022 H02B . . 109.7 ?
    H02A O022 H02B . . 104.3 ?
    Na1 O023 Na8 . 4_464 82.71(15) ?
    Na6 O47 H47A . . 109.9 ?
    Na6 O47 H47B . . 109.6 ?
    H47A O47 H47B . . 104.1 ?
    Na1 O025 H02C . . 109.4 ?
    Na1 O025 H02D . . 109.4 ?
    H02C O025 H02D . . 104.5 ?
    V8 O15 V15 . . 95.83(18) ?
    V8 O15 H15 . . 101.5 ?
    V12 O15 V8 . . 149.3(2) ?
    V12 O15 V15 . . 99.18(18) ?
    V12 O15 H15 . . 101.5 ?
    V15 O15 H15 . . 101.5 ?
    Na7 O46 Na6 . . 89.32(17) ?
    V12 O14 Na6 . 4_464 128.8(2) ?
    V12 O14 H14 . . 74.0(17) ?
    Na6 O14 H14 4_464 . 71(3) ?
    Na7 O43 Na8 . . 117.8(2) ?
    Na9 O41 H41A . . 109.4 ?
    Na9 O41 H41B . . 109.3 ?
    H41A O41 H41B . . 104.5 ?
    V11 O24 H24 . . 102.1 ?
    V12 O24 V11 . . 97.58(17) ?
    V12 O24 V13 . . 149.5(2) ?
    V12 O24 H24 . . 102.1 ?
    V13 O24 V11 . . 95.23(17) ?
    V13 O24 H24 . . 102.1 ?
    V8 O16 Na9 . 2_564 134.1(2) ?
    V8 O16 H16 . . 79.3(17) ?
    Na9 O16 H16 2_564 . 54.9(17) ?
    V5 O31 Na3 . 4_465 140.5(2) ?
    V5 O31 H31 . . 77.9(18) ?
    Na3 O31 H31 4_465 . 82(3) ?
    V6 O37 Na6 . . 134.6(2) ?
    V6 O37 Na7 . . 138.4(2) ?
    Na7 O37 Na6 . . 85.08(15) ?
    Na5 O02G H02E . . 109.4 ?
    Na5 O02G H02F . . 109.6 ?
    H02E O02G H02F . . 104.3 ?
    Na7 O39 Na9 . . 135.0(2) ?
    Na7 O38 H38A . . 109.6 ?
    Na7 O38 H38B . . 109.5 ?
    H38A O38 H38B . . 104.4 ?
    Na2 O02J Na9 . 3_455 110.12(19) ?
    Na2 O02K H02G . . 109.9 ?
    Na2 O02K H02H . . 109.6 ?
    H02G O02K H02H . . 103.9 ?
    Na3 O57 H57A . . 109.3 ?
    Na3 O57 H57B . . 109.3 ?
    H57A O57 H57B . . 104.5 ?
    V13 O26 Na3 . 3_445 135.9(2) ?
    V13 O26 H26 . . 81.8(17) ?
    Na3 O26 H26 3_445 . 130(3) ?
    O3 N1 O2 . . 120.0(4) ?
    O3 N1 O1 . . 120.4(5) ?
    O1 N1 O2 . . 119.6(5) ?
loop_
    _geom_torsion_atom_site_label_1
    _geom_torsion_atom_site_label_2
    _geom_torsion_atom_site_label_3
    _geom_torsion_atom_site_label_4
    _geom_torsion_site_symmetry_1
    _geom_torsion_site_symmetry_2
    _geom_torsion_site_symmetry_3
    _geom_torsion_site_symmetry_4
    _geom_torsion
    _geom_torsion_publ_flag
    V2 V4 O32 V5 . . . . 102.7(4) ?
    V2 V4 O32 V10 . . . . -31.00(17) ?
    V2 V12 O15 V8 . . . . 84.9(5) ?
    V2 V12 O15 V15 . . . . -33.33(17) ?
    V2 V12 O14 Na6 . . . 4_464 128.6(2) ?
    V2 V12 O24 V11 . . . . 31.11(19) ?
    V2 V12 O24 V13 . . . . -82.9(5) ?
    V2 O2 N1 O3 . . . . -8.6(8) ?
    V2 O2 N1 O1 . . . . 171.2(3) ?
    V6 V7 O18 V15 . . . . 53.9(3) ?
    V6 V7 O015 Na2 . . . . -83.2(3) ?
    V4 V7 O18 V15 . . . . -54.7(3) ?
    V4 V7 O015 Na2 . . . . -5.3(3) ?
    V4 V10 O21 V11 . . . . 52.9(3) ?
    V3 V6 O10 V4 . . . . 97.1(3) ?
    V3 V6 O10 V7 . . . . -25.82(17) ?
    V3 V6 O28 V14 . . . . -146.1(3) ?
    V3 V6 O30 V5 . . . . -66.0(5) ?
    V3 V6 O30 V14 . . . . 34.57(17) ?
    V3 V6 O37 Na6 . . . . 37.0(3) ?
    V3 V6 O37 Na7 . . . . -121.5(3) ?
    V3 V8 O15 V12 . . . . -86.4(5) ?
    V3 V8 O15 V15 . . . . 32.64(16) ?
    V3 V8 O16 Na9 . . . 2_564 44.9(4) ?
    V3 O3 N1 O2 . . . . -177.2(3) ?
    V3 O3 N1 O1 . . . . 3.1(8) ?
    V5 V10 O21 V11 . . . . -54.8(3) ?
    V1 V5 O32 V4 . . . . -100.9(4) ?
    V1 V5 O32 V10 . . . . 32.02(18) ?
    V1 V5 O30 V6 . . . . 68.3(5) ?
    V1 V5 O30 V14 . . . . -32.31(16) ?
    V1 V5 O31 Na3 . . . 4_465 -121.1(3) ?
    V1 V13 O26 Na3 . . . 3_445 -31.2(4) ?
    V1 O1 N1 O2 . . . . 7.2(8) ?
    V1 O1 N1 O3 . . . . -173.0(3) ?
    V7 V6 O10 V4 . . . . 122.9(4) ?
    V7 V6 O28 V3 . . . . 16.95(18) ?
    V7 V6 O28 V14 . . . . -129.17(11) ?
    V7 V6 O30 V5 . . . . 16.2(5) ?
    V7 V6 O30 V14 . . . . 116.82(11) ?
    V7 V6 O37 Na6 . . . . -45.5(3) ?
    V7 V6 O37 Na7 . . . . 156.0(3) ?
    V7 V4 O32 V5 . . . . 22.0(5) ?
    V7 V4 O32 V10 . . . . -111.74(14) ?
    V8 V9 O27 V14 . . . . 52.6(3) ?
    V8 V15 O18 V7 . . . . -53.5(3) ?
    V9 V8 O15 V12 . . . . -3.5(5) ?
    V9 V8 O15 V15 . . . . 115.56(12) ?
    V9 V8 O16 Na9 . . . 2_564 -40.7(3) ?
    V9 V13 O26 Na3 . . . 3_445 52.3(3) ?
    V10 V4 O32 V5 . . . . 133.7(5) ?
    V10 V5 O32 V4 . . . . -132.9(5) ?
    V10 V5 O30 V6 . . . . -16.5(5) ?
    V10 V5 O30 V14 . . . . -117.12(11) ?
    V10 V5 O31 Na3 . . . 4_465 -35.5(4) ?
    V11 V12 O15 V8 . . . . 0.7(5) ?
    V11 V12 O15 V15 . . . . -117.53(12) ?
    V11 V12 O14 Na6 . . . 4_464 -142.50(19) ?
    V11 V12 O24 V13 . . . . -114.0(5) ?
    V11 V13 O26 Na3 . . . 3_445 -120.5(3) ?
    V12 V15 O18 V7 . . . . 53.7(3) ?
    V13 V9 O27 V14 . . . . -54.6(3) ?
    V14 V6 O10 V4 . . . . 9.3(4) ?
    V14 V6 O10 V7 . . . . -113.65(13) ?
    V14 V6 O28 V3 . . . . 146.1(3) ?
    V14 V6 O30 V5 . . . . -100.6(5) ?
    V14 V6 O37 Na6 . . . . 127.3(2) ?
    V14 V6 O37 Na7 . . . . -31.2(4) ?
    V14 V5 O32 V4 . . . . -18.2(5) ?
    V14 V5 O32 V10 . . . . 114.70(14) ?
    V14 V5 O30 V6 . . . . 100.6(5) ?
    V14 V5 O31 Na3 . . . 4_465 147.7(3) ?
    V15 V8 O15 V12 . . . . -119.0(5) ?
    V15 V8 O16 Na9 . . . 2_564 133.2(2) ?
    V15 V12 O15 V8 . . . . 118.2(5) ?
    V15 V12 O14 Na6 . . . 4_464 41.3(3) ?
    V15 V12 O24 V11 . . . . 117.94(13) ?
    V15 V12 O24 V13 . . . . 4.0(5) ?
    O0P V5 O32 V4 . . . . -73.2(5) ?
    O0P V5 O32 V10 . . . . 59.8(3) ?
    O0P V5 O30 V6 . . . . 103.4(4) ?
    O0P V5 O30 V14 . . . . 2.77(16) ?
    O0P V5 O31 Na3 . . . 4_465 -164.6(3) ?
    O36 V5 O32 V4 . . . . -129.8(4) ?
    O36 V5 O32 V10 . . . . 3.15(17) ?
    O36 V5 O30 V6 . . . . 28.0(6) ?
    O36 V5 O30 V14 . . . . -72.6(3) ?
    O36 V5 O31 Na3 . . . 4_465 -77.7(4) ?
    O36 V10 O21 V11 . . . . -71.1(3) ?
    O17 V8 O15 V12 . . . . -120.1(5) ?
    O17 V8 O15 V15 . . . . -1.06(16) ?
    O17 V8 O16 Na9 . . . 2_564 87.8(3) ?
    O17 V15 O18 V7 . . . . -75.9(3) ?
    O18 V7 O015 Na2 . . . . 133.6(3) ?
    O13 V12 O15 V8 . . . . 52.6(6) ?
    O13 V12 O15 V15 . . . . -65.6(3) ?
    O13 V12 O14 Na6 . . . 4_464 172.0(2) ?
    O13 V12 O24 V11 . . . . -3.22(18) ?
    O13 V12 O24 V13 . . . . -117.2(5) ?
    O5 V9 O27 V14 . . . . -78.0(3) ?
    O5 V13 O26 Na3 . . . 3_445 12.0(4) ?
    O9 V6 O10 V4 . . . . 129.7(4) ?
    O9 V6 O10 V7 . . . . 6.78(16) ?
    O9 V6 O28 V3 . . . . -11.58(17) ?
    O9 V6 O28 V14 . . . . -157.70(18) ?
    O9 V6 O30 V5 . . . . -24.9(6) ?
    O9 V6 O30 V14 . . . . 75.7(3) ?
    O9 V6 O37 Na6 . . . . -5.6(3) ?
    O9 V6 O37 Na7 . . . . -164.1(3) ?
    O9 V7 O18 V15 . . . . 77.8(3) ?
    O9 V7 O015 Na2 . . . . -125.7(3) ?
    O19 V4 O32 V5 . . . . 69.4(5) ?
    O19 V4 O32 V10 . . . . -64.3(3) ?
    O19 V7 O18 V15 . . . . -69.4(3) ?
    O19 V7 O015 Na2 . . . . 35.2(3) ?
    O10 V6 O28 V3 . . . . 52.5(3) ?
    O10 V6 O28 V14 . . . . -93.6(2) ?
    O10 V6 O30 V5 . . . . 42.7(4) ?
    O10 V6 O30 V14 . . . . 143.28(16) ?
    O10 V6 O37 Na6 . . . . -89.8(3) ?
    O10 V6 O37 Na7 . . . . 111.7(3) ?
    O10 V4 O32 V5 . . . . -9.4(4) ?
    O10 V4 O32 V10 . . . . -143.12(17) ?
    O10 V7 O18 V15 . . . . 0.8(7) ?
    O10 V7 O015 Na2 . . . . -45.2(3) ?
    O28 V6 O10 V4 . . . . 65.1(4) ?
    O28 V6 O10 V7 . . . . -57.8(3) ?
    O28 V6 O30 V5 . . . . -94.0(4) ?
    O28 V6 O30 V14 . . . . 6.62(17) ?
    O28 V6 O37 Na6 . . . . 80.1(3) ?
    O28 V6 O37 Na7 . . . . -78.3(4) ?
    O12 V4 O32 V5 . . . . 136.0(4) ?
    O12 V4 O32 V10 . . . . 2.28(16) ?
    O12 V10 O21 V11 . . . . 76.7(3) ?
    O7 V8 O15 V12 . . . . -48.8(6) ?
    O7 V8 O15 V15 . . . . 70.3(3) ?
    O7 V8 O16 Na9 . . . 2_564 0.5(4) ?
    O7 V9 O27 V14 . . . . 69.3(3) ?
    O34 V12 O15 V8 . . . . 113.9(5) ?
    O34 V12 O15 V15 . . . . -4.37(16) ?
    O34 V12 O14 Na6 . . . 4_464 85.9(3) ?
    O34 V12 O24 V11 . . . . 66.7(3) ?
    O34 V12 O24 V13 . . . . -47.2(6) ?
    O34 V15 O18 V7 . . . . 70.0(3) ?
    O015 V7 O18 V15 . . . . -176.0(3) ?
    O25 V8 O15 V12 . . . . 24.0(5) ?
    O25 V8 O15 V15 . . . . 142.99(16) ?
    O25 V8 O16 Na9 . . . 2_564 -82.5(3) ?
    O25 V9 O27 V14 . . . . -1.4(6) ?
    O25 V13 O26 Na3 . . . 3_445 96.1(3) ?
    O23 V13 O26 Na3 . . . 3_445 -75.0(3) ?
    O33 V10 O21 V11 . . . . -177.1(2) ?
    O32 V5 O30 V6 . . . . -39.7(4) ?
    O32 V5 O30 V14 . . . . -140.37(17) ?
    O32 V5 O31 Na3 . . . 4_465 5.6(4) ?
    O32 V10 O21 V11 . . . . -5.1(6) ?
    O30 V6 O10 V4 . . . . -21.4(3) ?
    O30 V6 O10 V7 . . . . -144.32(18) ?
    O30 V6 O28 V3 . . . . 139.31(19) ?
    O30 V6 O28 V14 . . . . -6.81(17) ?
    O30 V6 O37 Na6 . . . . 174.9(3) ?
    O30 V6 O37 Na7 . . . . 16.5(4) ?
    O30 V5 O32 V4 . . . . 14.1(4) ?
    O30 V5 O32 V10 . . . . 146.99(19) ?
    O30 V5 O31 Na3 . . . 4_465 99.0(3) ?
    O6 V9 O27 V14 . . . . 174.3(3) ?
    O15 V8 O16 Na9 . . . 2_564 179.7(3) ?
    O15 V12 O14 Na6 . . . 4_464 -2.2(3) ?
    O15 V12 O24 V11 . . . . 144.06(19) ?
    O15 V12 O24 V13 . . . . 30.1(5) ?
    O15 V15 O18 V7 . . . . 2.1(6) ?
    O14 V12 O15 V8 . . . . -137.5(4) ?
    O14 V12 O15 V15 . . . . 104.3(2) ?
    O14 V12 O24 V11 . . . . -110.3(2) ?
    O14 V12 O24 V13 . . . . 135.7(4) ?
    O24 V12 O15 V8 . . . . -27.5(5) ?
    O24 V12 O15 V15 . . . . -145.76(18) ?
    O24 V12 O14 Na6 . . . 4_464 -96.1(3) ?
    O24 V13 O26 Na3 . . . 3_445 -166.3(3) ?
    O16 V8 O15 V12 . . . . 132.4(4) ?
    O16 V8 O15 V15 . . . . -108.6(2) ?
    O35 V15 O18 V7 . . . . 176.5(3) ?
    O31 V5 O32 V4 . . . . 122.5(4) ?
    O31 V5 O32 V10 . . . . -104.6(2) ?
    O31 V5 O30 V6 . . . . -147.1(4) ?
    O31 V5 O30 V14 . . . . 112.29(18) ?
    O37 V6 O10 V4 . . . . -128.5(3) ?
    O37 V6 O10 V7 . . . . 108.58(19) ?
    O37 V6 O28 V3 . . . . -113.8(2) ?
    O37 V6 O28 V14 . . . . 100.1(2) ?
    O37 V6 O30 V5 . . . . 154.0(4) ?
    O37 V6 O30 V14 . . . . -105.38(19) ?
    O11 V4 O32 V5 . . . . -117.4(4) ?
    O11 V4 O32 V10 . . . . 108.9(2) ?
loop_
    _geom_hbond_atom_site_label_D
    _geom_hbond_atom_site_label_H
    _geom_hbond_atom_site_label_A
    _geom_hbond_site_symmetry_A
    _geom_hbond_distance_DH
    _geom_hbond_distance_HA
    _geom_hbond_distance_DA
    _geom_hbond_angle_DHA
    _geom_hbond_publ_flag
    O0P H0P O02G 3_445 1.00 1.76 2.752(5) 173.6 yes
    O36 H36 O025 3_445 1.00 1.80 2.803(5) 176.7 yes
    O17 H17 O56 . 1.00 1.74 2.726(5) 169.3 yes
    O13 H13 O54 1_455 1.00 1.74 2.715(6) 165.0 yes
    O5 H5 O55 3_445 1.00 1.87 2.791(5) 152.2 yes
    O9 H9 O49 . 1.00 1.80 2.729(6) 153.1 yes
    O19 H19 O01E . 1.00 1.82 2.789(5) 162.9 yes
    O27 H27 O023 3_545 0.873(13) 2.07(5) 2.790(6) 139(6) yes
    O10 H10 O01U . 1.00 1.86 2.857(6) 174.2 yes
    O12 H12 O50 1_455 1.00 1.73 2.718(5) 169.1 yes
    O7 H7 O59 2_564 1.00 1.76 2.751(6) 172.5 yes
    O56 H56A O17 . 0.87 1.88 2.726(5) 164.6 yes
    O56 H56B O57 . 0.87 1.97 2.753(6) 148.2 yes
    O50 H50A O12 1_655 0.87 1.91 2.718(5) 153.7 yes
    O50 H50B O47 . 0.87 1.91 2.766(6) 168.4 yes
    O48 H48A O33 1_655 0.87 1.85 2.719(6) 173.9 yes
    O58 H58B O35 . 0.87 2.01 2.748(6) 142.3 yes
    O54 H54A O13 1_655 0.87 2.01 2.715(6) 136.7 yes
    O54 H54B O38 4_564 0.87 1.93 2.745(6) 154.8 yes
    O40 H40A O50 3_445 0.87 1.89 2.727(6) 160.2 yes
    O40 H40B O01E 3_545 0.87 1.93 2.752(6) 156.3 yes
    O01U H01A O10 . 0.87 2.04 2.857(6) 156.6 yes
    O01W H01C O02G . 0.87 2.06 2.795(6) 142.2 yes
    O01W H01D O31 3 0.87 2.05 2.883(6) 160.6 yes
    O44 H44B O58 4_565 0.88 1.88 2.740(6) 167.9 yes
    O60 H60A O46 4_464 0.87 1.92 2.766(6) 164.4 yes
    O60 H60B O33 4_564 0.87 2.00 2.860(6) 167.4 yes
    O022 H02A O48 3_455 0.88 1.98 2.795(6) 153.5 yes
    O022 H02B O02J . 0.87 2.09 2.895(6) 152.4 yes
    O47 H47A O50 . 0.88 2.05 2.766(6) 138.6 yes
    O47 H47B O57 4_565 0.88 2.14 2.864(6) 139.2 yes
    O025 H02C O60 2_575 0.87 1.90 2.763(6) 168.9 yes
    O025 H02D O02K . 0.87 1.95 2.791(7) 161.6 yes
    O41 H41A O11 3_545 0.87 1.91 2.746(6) 159.2 yes
    O41 H41B O56 2_565 0.87 1.92 2.760(6) 162.4 yes
    O02G H02E O01W . 0.87 2.05 2.795(6) 142.3 yes
    O02G H02F O02K . 0.87 2.02 2.828(7) 153.5 yes
    O38 H38A O54 4_465 0.87 1.88 2.745(6) 175.3 yes
    O38 H38B O55 4_465 0.87 2.22 2.832(6) 126.7 yes
    O02K H02G O26 4_565 0.88 2.21 2.769(6) 121.2 yes
    O57 H57A O56 . 0.87 1.89 2.753(6) 170.7 yes
    O57 H57B O47 4_464 0.87 2.10 2.864(6) 145.8 yes
_shelx_space_group_comment
;
The symmetry employed for this shelxl refinement is uniquely defined
by the following loop, which should always be used as a source of
symmetry information in preference to the above space-group names.
They are only intended as comments.
;
_shelx_estimated_absorpt_T_min     0.707
_shelx_estimated_absorpt_T_max     0.927
_shelx_hkl_file
;
  -1   1   0 1028.40   73.49
   2  -2   0  144.39    7.30
   2  -2   0  131.39    7.20
   2  -2   0  136.89    7.30
  -2   2   0  140.09    7.30
  -2   2   0  156.18    7.20
  -2   2   0  141.89    7.40
   3  -3   0  200.78   10.60
   3  -3   0  204.08   10.70
   3  -3   0  219.98   10.80
  -3   3   0  205.18   10.50
  -3   3   0  209.98   10.90
  -3   3   0  203.78   10.70
   4  -4   0 1549.45   74.09
   4  -4   0 1622.64   73.99
   4  -4   0 1639.34   74.19
  -4   4   0 1689.53   74.29
  -4   4   0 1597.04   73.69
  -4   4   0 1516.85   74.19
   5  -5   0  390.86   19.50
   5  -5   0  379.66   19.40
   5  -5   0  375.76   19.50
  -5   5   0  349.77   19.50
  -5   5   0  407.46   19.10
  -5   5   0  385.26   19.60
  -5   5   0  386.06   19.80
   6  -6   0  195.88   11.30
   6  -6   0  195.58   11.20
   6  -6   0  201.38   11.50
  -6   6   0  187.08   11.40
  -6   6   0  190.58   11.60
  -6   6   0  201.28   11.60
  -6   6   0  190.78   10.70
   7  -7   0  528.85   26.90
   7  -7   0  522.75   27.10
   7  -7   0  516.35   26.80
  -7   7   0  545.65   27.30
  -7   7   0  505.15   27.30
  -7   7   0  516.85   27.10
  -7   7   0  562.54   26.30
   8  -8   0  125.09    8.60
   8  -8   0  118.39    8.80
  -8   8   0  126.59    8.00
  -8   8   0  120.59    9.20
  -8   8   0  135.29    9.20
  -8   8   0  120.49    8.90
   9  -9   0   22.80    4.00
   9  -9   0   25.40    4.40
   9  -9   0   21.90    4.30
  -9   9   0   13.80    3.50
  -9   9   0   13.40    3.70
  -9   9   0   14.00    2.90
  -9   9   0   19.80    4.10
  10 -10   0   35.10    5.40
  10 -10   0   35.90    4.50
  10 -10   0   26.40    4.90
 -10  10   0   39.40    6.70
 -10  10   0   39.50    5.00
 -10  10   0   39.00    6.10
 -10  10   0   33.10    3.80
  11 -11   0   34.90    5.10
  11 -11   0   19.70    4.70
  11 -11   0   28.30    5.10
 -11  11   0   25.40    3.90
 -11  11   0   28.00    5.20
 -11  11   0   17.60    4.70
 -11  11   0   25.60    5.40
  12 -12   0   72.09    8.00
  12 -12   0   75.09    7.90
  12 -12   0   85.29    7.10
 -12  12   0   79.59    8.30
 -12  12   0   89.39    9.00
 -12  12   0   81.59    9.70
  13 -13   0    5.30    3.80
  13 -13   0    8.50    3.00
  13 -13   0    4.60    3.30
 -13  13   0    4.70    3.20
 -13  13   0    8.60    4.40
 -13  13   0   15.50    6.50
 -14  14   0   37.80    7.80
 -14  14   0   33.20   13.70
 -14  14   0   31.90    7.50
 -14  16   0   21.10    7.10
 -14  16   0   16.30    7.00
  14 -16   0   22.60    4.60
  14 -16   0   11.60    4.90
 -13  15   0   20.30    6.60
 -13  15   0   39.30    7.70
 -13  15   0   25.40    6.50
  13 -15   0   13.20    5.00
  13 -15   0   20.70    4.50
 -12  14   0    4.60    3.10
 -12  14   0    0.00    2.80
 -12  14   0    2.50    3.00
  12 -14   0    1.60    3.00
  12 -14   0   -0.20    2.10
 -11  13   0   31.50    6.40
 -11  13   0   25.80    5.50
 -11  13   0   30.40    5.90
  11 -13   0   33.80    5.80
  11 -13   0   37.20    8.70
  11 -13   0   27.00    5.50
 -10  12   0  206.58   14.70
 -10  12   0  219.98   15.20
 -10  12   0  202.78   15.10
  10 -12   0  227.88   14.90
  10 -12   0  245.28   14.70
  10 -12   0  225.88   14.50
  -9  11   0   20.90    4.20
  -9  11   0   20.00    4.40
  -9  11   0   27.20    5.10
   9 -11   0   23.40    4.40
   9 -11   0   25.60    4.70
   9 -11   0   21.40    4.30
  -8  10   0  454.35   22.80
  -8  10   0  423.26   24.40
  -8  10   0  440.76   24.40
  -8  10   0  416.36   24.60
   8 -10   0  458.65   24.50
   8 -10   0  475.95   24.50
   8 -10   0  460.45   24.00
  -7   9   0  618.64   32.20
  -7   9   0  674.23   32.40
  -7   9   0  635.24   32.60
  -7   9   0  621.44   30.60
   7  -9   0  624.74   32.00
   7  -9   0  606.74   31.50
   7  -9   0  609.94   31.90
  -6   8   0   16.20    2.60
  -6   8   0   18.50    3.40
  -6   8   0   15.90    3.20
  -6   8   0   17.30    3.50
   6  -8   0   17.10    3.10
   6  -8   0   15.50    2.90
   6  -8   0   12.80    2.90
  -5   7   0   51.59    4.60
  -5   7   0   49.70    4.50
  -5   7   0   54.19    4.80
  -5   7   0   51.69    3.80
   5  -7   0   47.50    4.50
   5  -7   0   40.00    3.90
   5  -7   0   44.50    4.20
  -4   6   0 1606.54   70.89
  -4   6   0 1617.24   72.19
  -4   6   0 1601.74   71.89
  -4   6   0 1668.53   71.99
   4  -6   0 1488.05   71.79
   4  -6   0 1364.66   70.99
   4  -6   0 1422.46   71.49
  -3   5   0  274.77   14.20
  -3   5   0  275.27   13.40
  -3   5   0  276.27   14.30
  -3   5   0  282.47   14.20
   3  -5   0  260.17   14.20
   3  -5   0  267.67   14.10
   3  -5   0  266.57   13.50
  -2   4   0 1177.48   52.29
  -2   4   0 1107.29   52.19
  -2   4   0 1016.40   52.19
   2  -4   0 1195.08   51.69
   2  -4   0 1061.19   52.29
   2  -4   0 1194.48   52.29
  -1   3   0   30.10    2.20
  -1   3   0   31.00    2.30
  -1   3   0   27.90    2.30
   1  -3   0   33.80    2.30
   1  -3   0   31.10    2.30
   1  -3   0   27.20    2.30
   0   2   0  701.73   32.70
  -1  -1   0  944.61   58.09
   2   0   0   28.00    2.10
  -2   0   0   24.20    2.00
   3  -1   0  570.14   27.10
   3  -1   0  562.24   27.20
   3  -1   0  579.44   26.60
  -3   1   0  586.74   27.20
  -3   1   0  554.04   26.80
  -3   1   0  592.84   26.90
   4  -2   0  130.89    6.80
   4  -2   0  104.59    7.60
   4  -2   0  134.29    7.30
  -4   2   0  127.59    7.00
  -4   2   0  127.99    7.00
  -4   2   0  119.79    7.10
   5  -3   0  486.15   22.90
   5  -3   0  494.55   22.80
   5  -3   0  456.35   22.20
  -5   3   0  444.76   22.50
  -5   3   0  411.26   22.30
   6  -4   0   48.80    3.80
   6  -4   0   49.70    4.30
   6  -4   0   49.40    4.30
  -6   4   0   49.20    4.10
  -6   4   0   43.20    3.90
  -6   4   0   45.80    4.10
   7  -5   0  188.58   11.10
   7  -5   0  165.88   10.50
   7  -5   0  171.28   10.60
  -7   5   0  166.48   10.40
  -7   5   0  176.58   11.10
  -7   5   0  180.18   10.70
  -7   5   0  179.98   10.30
   8  -6   0  383.96   19.80
   8  -6   0  408.56   20.90
   8  -6   0  382.16   20.60
  -8   6   0  375.46   19.90
  -8   6   0  416.56   20.90
  -8   6   0  347.47   20.50
  -8   6   0  366.16   20.60
   9  -7   0  111.29    8.70
   9  -7   0  124.89    8.10
   9  -7   0  116.69    8.70
  -9   7   0  126.19    8.90
  -9   7   0  142.49    8.40
  -9   7   0  114.69    8.90
  -9   7   0  106.29    8.50
  10  -8   0   39.50    4.90
  10  -8   0   35.70    4.70
  10  -8   0   43.40    4.30
 -10   8   0   39.70    5.10
 -10   8   0   47.50    5.20
 -10   8   0   43.70    4.30
 -10   8   0   38.30    4.80
  11  -9   0   73.59    7.10
  11  -9   0   71.29    7.10
  11  -9   0   70.89    5.90
 -11   9   0   78.09    6.30
 -11   9   0   79.69    7.70
 -11   9   0   98.09    8.10
 -11   9   0   74.29    7.30
  12 -10   0   47.10    6.10
  12 -10   0   61.99    6.60
 -12  10   0   57.49    6.60
 -12  10   0   61.89    6.70
 -12  10   0   51.59    8.10
 -12  10   0   54.49    5.20
  13 -11   0   43.30    7.80
 -13  11   0   46.70    5.60
 -13  11   0   47.20    8.40
 -13  11   0   48.00   12.70
 -13  11   0   51.89    8.20
 -14  12   0   73.39    9.90
 -14  12   0   45.20    8.60
 -14  12   0   67.99    8.20
 -15  13   0   36.80    7.80
 -15  13   0   25.50    7.20
 -15  13   0   30.90    6.80
 -13  17   0   18.60    6.80
 -13  17   0   14.80    5.40
 -13  17   0   28.60    7.20
  13 -17   0   30.20    6.10
  13 -17   0   26.50    7.00
 -12  16   0  118.29   11.20
 -12  16   0  100.39   11.00
 -12  16   0   84.49    9.90
  12 -16   0  111.59    9.90
  12 -16   0  109.69   10.10
  12 -16   0  111.89   10.70
 -11  15   0   42.90    7.10
 -11  15   0   33.40    6.50
 -11  15   0   31.70    7.40
  11 -15   0   45.70    7.00
  11 -15   0   33.20    6.30
  11 -15   0   43.80    6.50
 -10  14   0  117.39   10.10
 -10  14   0   95.29    9.70
 -10  14   0  107.89    9.80
  10 -14   0  101.99    8.80
  10 -14   0  109.49    9.70
  10 -14   0  129.39   10.00
  -9  13   0  103.59    9.20
  -9  13   0   93.09    8.80
  -9  13   0  101.49    8.80
   9 -13   0   84.99    8.10
   9 -13   0   96.09    7.90
   9 -13   0   88.89    8.20
  -8  12   0  207.08   14.10
  -8  12   0  213.88   13.80
  -8  12   0  193.38   13.70
   8 -12   0  206.88   13.50
   8 -12   0  189.18   13.30
   8 -12   0  206.88   12.90
  -7  11   0  100.99    8.50
  -7  11   0  103.99    8.40
  -7  11   0  103.49    8.70
   7 -11   0  113.59    8.50
   7 -11   0  114.09    8.10
   7 -11   0  114.19    8.70
  -6  10   0  214.58   13.30
  -6  10   0  214.18   13.10
  -6  10   0  211.08   12.80
   6 -10   0  205.98   12.70
   6 -10   0  195.48   12.00
   6 -10   0  185.58   12.60
  -5   9   0  241.08   13.20
  -5   9   0  221.28   13.30
  -5   9   0  203.28   12.90
   5  -9   0  224.38   12.10
   5  -9   0  202.58   12.70
   5  -9   0  205.78   12.90
  -4   8   0    5.60    1.90
  -4   8   0    6.30    2.70
  -4   8   0    7.50    2.30
   4  -8   0    3.00    1.70
   4  -8   0    7.70    2.20
   4  -8   0    7.90    1.80
  -3   7   0  412.66   21.20
  -3   7   0  377.66   20.90
  -3   7   0  394.96   21.30
   3  -7   0  447.16   21.30
   3  -7   0  444.66   21.50
  -2   6   0 2277.37  100.59
  -2   6   0 2167.98  100.79
  -2   6   0 2240.38  100.79
   2  -6   0 2120.19  100.79
   2  -6   0 2126.19  100.49
  -1   5   0   49.80    3.70
  -1   5   0   49.60    3.60
  -1   5   0   51.19    3.80
   1  -5   0   46.90    3.50
   1  -5   0   46.50    3.70
   1  -5   0   50.29    3.70
   0   4   0  320.57   15.10
   0   4   0  313.97   14.90
   0   4   0  323.77   15.10
   0  -4   0  275.57   14.90
   0  -4   0  300.87   15.00
   1   3   0   25.60    2.00
   1   3   0   28.50    1.90
   1   3   0   28.30    1.90
  -1  -3   0   31.00    2.10
  -1  -3   0   29.20    2.00
  -1  -3   0   27.80    1.90
  -2  -2   0  107.99    6.80
  -2  -2   0  141.39    6.30
   3   1   0  570.04   27.10
  -3  -1   0  565.34   27.10
   4   0   0 2368.06  109.79
  -4   0   0 2382.66  109.39
  -4   0   0 2428.36  108.79
   5  -1   0  109.09    7.10
  -5   1   0  111.39    6.60
  -5   1   0  122.69    7.20
  -5   1   0  113.89    6.50
   6  -2   0  276.57   14.60
  -6   2   0  255.17   13.90
  -6   2   0  273.57   14.50
  -6   2   0  267.87   13.90
   7  -3   0  537.85   27.00
  -7   3   0  521.45   26.40
  -7   3   0  540.35   26.60
   8  -4   0   31.30    3.70
  -8   4   0   23.20    3.00
  -8   4   0   27.10    3.40
  -8   4   0   29.80    3.60
   9  -5   0  100.89    7.80
  -9   5   0   99.79    7.60
  -9   5   0   95.59    9.70
  -9   5   0  106.29    7.50
  -9   5   0  106.19    7.80
  10  -6   0  405.66   20.80
 -10   6   0  332.77   19.20
 -10   6   0  356.16   20.00
 -10   6   0  354.76   19.90
 -10   6   0  343.37   20.10
  11  -7   0   96.09    8.20
 -11   7   0  103.29    7.50
 -11   7   0   84.79    7.70
 -11   7   0   92.09    7.80
 -11   7   0  102.69    8.40
  12  -8   0   48.10    5.90
 -12   8   0   56.59    6.40
 -12   8   0   50.99    5.80
 -12   8   0   52.09    6.20
 -12   8   0   50.79    5.10
  13  -9   0   31.00    6.00
 -13   9   0   30.00    4.60
 -13   9   0   27.10    5.60
 -13   9   0   39.00    6.60
 -13   9   0   25.50    5.50
  14 -10   0   93.79    9.10
 -14  10   0   79.39    7.00
 -14  10   0   69.49    8.20
 -14  10   0   84.89    9.40
 -14  10   0   81.49    8.60
  15 -11   0   24.60    6.30
 -15  11   0   21.20    4.00
 -15  11   0   20.40    5.70
 -15  11   0   10.90    5.60
 -15  11   0   20.70    5.40
 -13  19   0   89.09   12.50
 -13  19   0   81.79   14.20
 -13  19   0  113.39   12.50
  13 -19   0  102.79   10.60
 -12  18   0    7.60    4.60
 -12  18   0   17.10    5.10
 -12  18   0   15.00    5.60
  12 -18   0   15.60    5.10
  12 -18   0    8.90    4.10
  12 -18   0   13.70    5.20
 -11  17   0   72.49    9.40
 -11  17   0   98.79   10.00
 -11  17   0   77.39    9.10
  11 -17   0   81.59    9.10
  11 -17   0   79.19    8.30
  11 -17   0  104.89    9.60
 -10  16   0   74.79    8.40
 -10  16   0   85.29    9.80
 -10  16   0   80.89    8.80
  10 -16   0   88.69    8.70
  10 -16   0   91.09    8.90
  10 -16   0   88.19    8.10
  -9  15   0  122.69   11.10
  -9  15   0  140.19   11.10
  -9  15   0  144.69   11.50
   9 -15   0  125.19   10.50
   9 -15   0  113.09    9.50
   9 -15   0  137.19   11.10
  -8  14   0    3.30    2.50
  -8  14   0    2.30    2.40
  -8  14   0    3.50    2.30
   8 -14   0    6.10    2.50
   8 -14   0    6.90    2.20
   8 -14   0    3.60    2.70
  -7  13   0  294.47   17.80
  -7  13   0  287.87   18.00
  -7  13   0  274.17   17.20
   7 -13   0  285.07   17.20
   7 -13   0  274.97   16.30
   7 -13   0  270.37   17.30
  -6  12   0   38.60    4.70
  -6  12   0   40.90    4.90
  -6  12   0   38.90    5.90
   6 -12   0   32.20    3.80
   6 -12   0   37.80    5.70
   6 -12   0   34.70    4.40
  -5  11   0  157.78   10.40
  -5  11   0  149.59   10.60
  -5  11   0  161.18   10.60
   5 -11   0  150.58    9.20
   5 -11   0  139.09   11.10
   5 -11   0  150.88   10.50
  -4  10   0  230.78   13.10
  -4  10   0  226.68   13.30
  -4  10   0  208.58   12.60
   4 -10   0  222.78   11.70
   4 -10   0  199.28   12.50
   4 -10   0  181.88   12.60
  -3   9   0  590.34   28.70
  -3   9   0  565.84   28.40
  -3   9   0  597.24   28.30
   3  -9   0  563.54   28.60
   3  -9   0  533.25   27.00
   3  -9   0  513.75   28.00
  -2   8   0  124.99    7.80
  -2   8   0  115.59    7.50
  -2   8   0  116.89    7.80
   2  -8   0  121.79    7.70
   2  -8   0  116.19    7.50
   2  -8   0  114.49    7.80
  -1   7   0  335.57   16.10
  -1   7   0  291.37   15.60
  -1   7   0  289.97   15.90
   1  -7   0  309.97   15.70
   1  -7   0  283.57   15.90
   1  -7   0  320.07   16.00
   0   6   0    1.70    1.00
   0   6   0   -0.10    1.00
   0  -6   0    1.70    1.30
   0  -6   0    1.90    1.10
   0  -6   0    2.40    1.20
   1   5   0   50.29    3.40
   1   5   0   49.70    3.50
   1   5   0   50.19    3.60
  -1  -5   0   46.40    3.50
  -1  -5   0   56.29    3.70
  -1  -5   0   56.19    3.50
   2   4   0 1106.39   50.19
   2   4   0 1076.79   50.39
   2   4   0 1093.39   49.99
  -2  -4   0 1059.49   50.19
  -2  -4   0 1146.49   50.49
  -2  -4   0 1085.89   50.29
  -3  -3   0  212.28   11.40
  -3  -3   0  209.68   10.30
   4   2   0  119.39    7.40
  -4  -2   0  124.79    7.50
   5   1   0  103.29    7.00
  -5  -1   0  111.69    7.10
   6   0   0  771.42   34.40
  -6   0   0  658.33   34.00
  -6   0   0  693.23   33.40
  -6   0   0  669.53   32.70
   7  -1   0   33.10    4.60
  -7   1   0   20.70    2.50
  -7   1   0   20.50    2.80
  -7   1   0   25.40    3.90
   8  -2   0   35.30    3.90
  -8   2   0   29.60    3.20
  -8   2   0   28.20    3.20
  -8   2   0   34.00    4.70
   9  -3   0   38.40    4.40
  -9   3   0   33.90    4.80
  -9   3   0   31.10    3.60
  -9   3   0   33.80    3.80
  10  -4   0   37.30    5.70
 -10   4   0   32.40    4.00
 -10   4   0   34.10    4.10
 -10   4   0   39.40    5.60
 -10   4   0   33.80    4.20
  11  -5   0  167.98   12.00
 -11   5   0  173.68   11.60
 -11   5   0  187.18   11.80
 -11   5   0  165.38   11.40
 -11   5   0  192.18   12.10
  12  -6   0  105.99    8.90
 -12   6   0  112.09    8.20
 -12   6   0   92.39    8.20
 -12   6   0   98.39    8.30
  13  -7   0   77.89    7.70
 -13   7   0   65.79    7.00
 -13   7   0   84.89    6.80
 -13   7   0   78.59    7.90
 -13   7   0   57.79    7.60
  14  -8   0   24.50    5.40
 -14   8   0   21.90    5.00
 -14   8   0   18.60    5.00
 -14   8   0   26.40    5.30
 -14   8   0   34.20    5.00
 -15   9   0  192.78   12.30
 -15   9   0  175.78   13.90
 -15   9   0  190.68   14.30
 -15   9   0  157.98   14.10
  16 -10   0  163.88   19.60
 -16  10   0  140.89   14.40
 -16  10   0  172.98   14.10
 -16  10   0  166.08   11.50
 -16  10   0  145.39   13.20
 -12  20   0    3.50    4.80
 -12  20   0    6.90    4.80
 -12  20   0    6.70    5.30
  12 -20   0    6.60    4.90
  12 -20   0    8.60    4.70
  12 -20   0    4.90    4.00
 -11  19   0   50.49   12.00
 -11  19   0   60.19   10.40
 -11  19   0   49.40    9.20
  11 -19   0   43.30    7.60
  11 -19   0   41.20    9.00
 -10  18   0   15.70    5.40
 -10  18   0   17.80    5.10
 -10  18   0   20.60    5.70
  10 -18   0   19.70    4.90
  10 -18   0   20.80    4.80
  10 -18   0   18.70    5.20
  -9  17   0  130.29   11.30
  -9  17   0  138.29   12.00
  -9  17   0  127.59   11.90
   9 -17   0  144.49   11.80
   9 -17   0  124.39   11.00
   9 -17   0  131.29   10.50
  -8  16   0  382.46   22.70
  -8  16   0  377.56   22.10
   8 -16   0  331.17   21.40
   8 -16   0  329.77   20.40
   8 -16   0  373.36   22.30
  -7  15   0   25.50    5.50
  -7  15   0   38.70    6.40
   7 -15   0   32.10    4.80
   7 -15   0   22.30    4.30
   7 -15   0   38.60   10.60
  -6  14   0   24.80    5.20
  -6  14   0   18.60    4.50
  -6  14   0   20.40    4.10
   6 -14   0   21.70    4.50
   6 -14   0   15.60    4.00
   6 -14   0   22.10    3.90
  -5  13   0  503.55   27.10
  -5  13   0  454.45   26.10
  -5  13   0  499.05   26.80
   5 -13   0  540.55   27.30
   5 -13   0  440.16   26.00
   5 -13   0  504.05   25.00
  -4  12   0  866.71   43.80
  -4  12   0  931.01   43.80
  -4  12   0  825.82   43.00
   4 -12   0  877.01   42.90
   4 -12   0  861.81   43.70
   4 -12   0  860.51   43.20
  -3  11   0  361.16   19.50
  -3  11   0  334.07   18.90
  -3  11   0  329.37   19.30
   3 -11   0  369.06   19.80
   3 -11   0  356.36   17.90
  -2  10   0  584.54   29.20
  -2  10   0  561.04   29.50
   2 -10   0  606.54   29.90
   2 -10   0  583.04   29.20
   2 -10   0  577.94   29.40
  -1   9   0  986.70   44.30
  -1   9   0  961.30   44.60
   1  -9   0  887.71   44.30
   1  -9   0  857.61   44.50
   0   8   0    4.30    1.40
   0   8   0    6.20    1.60
   0   8   0    2.00    1.20
   0  -8   0    5.10    1.60
   0  -8   0    4.10    1.40
   0  -8   0    2.00    1.50
   1   7   0  305.47   15.50
   1   7   0  312.47   15.90
   1   7   0  301.97   15.70
  -1  -7   0  310.67   15.60
  -1  -7   0  311.77   15.90
  -1  -7   0  311.07   15.90
   2   6   0 2195.28  102.69
   2   6   0 2295.17  103.19
   2   6   0 2188.48  102.69
  -2  -6   0 2346.57  103.09
  -2  -6   0 2225.98  102.79
   3   5   0  264.97   13.20
  -3  -5   0  275.37   13.50
  -3  -5   0  271.97   13.20
  -3  -5   0  263.47   13.20
  -4  -4   0 1301.87   65.69
  -4  -4   0 1580.84   67.59
  -5  -3   0  408.36   20.00
  -5  -3   0  404.26   21.00
   6   2   0  275.97   15.30
  -6  -2   0  277.67   15.40
   7   1   0   32.20    4.50
  -7  -1   0   20.20    3.00
  -7  -1   0   19.90    2.10
  -7  -1   0   20.20    3.40
   8   0   0 1331.07   65.19
  -8   0   0 1364.76   63.59
  -8   0   0 1399.96   65.29
   9  -1   0   90.89    7.30
  -9   1   0   86.29    7.10
  -9   1   0   89.79    6.20
  -9   1   0   83.99    6.20
  10  -2   0   44.90    5.10
 -10   2   0   46.20    4.40
 -10   2   0   50.29    5.30
 -10   2   0   44.70    4.50
  11  -3   0  102.99    8.30
 -11   3   0   93.79    7.40
 -11   3   0   92.69    7.20
 -11   3   0   91.69    7.90
 -11   3   0  100.89    7.50
  12  -4   0  107.39    9.20
 -12   4   0  110.99    9.00
 -12   4   0  114.49    8.60
 -12   4   0  126.89    9.20
 -12   4   0  109.29    8.60
  13  -5   0    0.80    2.30
 -13   5   0   -0.20    1.80
 -13   5   0    3.70    2.10
 -13   5   0    0.90    1.80
 -13   5   0    0.40    2.30
  14  -6   0  130.99   11.40
 -14   6   0  128.09   10.40
 -14   6   0  127.69   11.00
 -14   6   0  148.69   10.80
 -14   6   0  146.09   10.90
 -15   7   0   73.29    8.00
 -15   7   0   72.99    8.90
 -15   7   0   67.49    7.70
 -15   7   0   80.39    7.10
  16  -8   0   13.30    5.30
 -16   8   0   21.40    5.60
 -16   8   0   31.30    6.10
 -16   8   0   24.20    6.80
 -16   8   0   30.80    5.20
 -11  21   0   88.29   13.10
 -11  21   0  106.39   12.00
 -11  21   0   87.09   11.00
  11 -21   0   90.79    9.80
  11 -21   0  122.89   11.80
 -10  20   0   76.39   10.10
 -10  20   0  114.09   11.40
 -10  20   0   85.09   10.00
  10 -20   0   91.89   10.00
  10 -20   0   71.99    9.00
  -9  19   0   14.90    4.80
  -9  19   0   13.40    4.80
  -9  19   0   14.60    4.50
   9 -19   0   25.90    5.80
   9 -19   0   14.10    3.80
   9 -19   0   13.90    4.00
  -8  18   0  121.49   10.70
  -8  18   0  102.49    9.70
   8 -18   0  115.19   10.40
   8 -18   0   89.19    8.70
   8 -18   0   97.29    9.50
  -7  17   0   75.29    8.00
  -7  17   0   59.39    7.00
   7 -17   0   74.19    7.90
   7 -17   0   72.79    6.50
   7 -17   0   67.09    7.30
  -6  16   0   13.60    3.50
  -6  16   0    7.00    3.10
   6 -16   0    7.40    3.00
   6 -16   0   10.00    3.30
   6 -16   0    8.30    2.40
  -5  15   0   17.00    3.80
  -5  15   0   20.20    4.70
  -5  15   0   16.20    3.70
   5 -15   0   15.90    3.50
   5 -15   0   16.00    3.00
   5 -15   0   24.40    4.90
  -4  14   0  202.48   13.20
  -4  14   0  218.08   14.10
  -4  14   0  201.68   13.60
   4 -14   0  198.38   13.30
   4 -14   0  208.88   12.10
   4 -14   0  214.68   14.10
  -3  13   0  509.25   27.30
  -3  13   0  521.85   27.50
   3 -13   0  512.55   27.00
   3 -13   0  521.05   27.60
   3 -13   0  478.95   25.30
  -2  12   0  768.02   37.70
  -2  12   0  723.33   36.90
   2 -12   0  719.53   37.60
   2 -12   0  752.12   37.00
   2 -12   0  757.52   37.40
  -1  11   0  328.17   17.00
  -1  11   0  305.97   17.30
  -1  11   0  310.17   17.30
   1 -11   0  306.67   16.80
   1 -11   0  301.07   17.10
   1 -11   0  309.27   17.50
   0  10   0  772.72   37.60
   0  10   0  799.82   37.30
   0  10   0  801.32   37.80
   0 -10   0  670.03   38.00
   0 -10   0  758.82   37.50
   0 -10   0  801.42   38.50
   1   9   0  923.51   45.00
   1   9   0  854.71   45.40
   1   9   0  893.41   45.30
  -1  -9   0 1010.40   45.80
  -1  -9   0 1086.99   45.40
   2   8   0  118.59    7.10
   2   8   0  127.89    7.70
   2   8   0  121.29    7.30
  -2  -8   0  123.49    7.60
  -2  -8   0  124.59    7.20
  -2  -8   0  122.19    7.60
   3   7   0  424.46   20.10
   3   7   0  411.66   19.90
   3   7   0  436.16   20.50
  -3  -7   0  400.16   20.40
  -3  -7   0  400.26   20.30
  -3  -7   0  407.96   20.10
   4   6   0 1445.16   70.89
  -4  -6   0 1576.74   70.89
  -4  -6   0 1576.34   71.29
  -4  -6   0 1570.74   70.79
  -5  -5   0  379.16   17.60
  -5  -5   0  333.27   20.50
  -6  -4   0   45.40    3.60
  -6  -4   0   46.00    4.80
  -7  -3   0  535.95   25.60
  -7  -3   0  431.66   24.00
  -8  -2   0   33.80    4.70
  -8  -2   0   38.60    3.90
  -8  -2   0   29.50    2.80
   9   1   0   81.89    6.90
  -9  -1   0   62.79    5.50
  -9  -1   0   88.39    7.10
  -9  -1   0   83.59    5.50
  10   0   0   12.20    3.30
 -10   0   0    6.20    1.90
 -10   0   0    9.10    3.00
 -10   0   0    7.40    2.50
  11  -1   0   15.80    3.90
 -11   1   0   10.30    2.40
 -11   1   0   10.20    2.60
 -11   1   0    9.90    3.10
  12  -2   0  104.69    8.70
 -12   2   0   86.59    8.10
 -12   2   0   96.99    7.50
 -12   2   0   81.29    6.90
 -12   2   0   94.79    7.40
  13  -3   0  149.09   11.50
 -13   3   0  145.19   10.20
 -13   3   0  136.09   10.10
 -13   3   0  155.58   11.30
 -13   3   0  141.59   10.50
  14  -4   0   78.19    8.60
 -14   4   0  100.59    8.40
 -14   4   0   92.59    7.90
 -14   4   0   83.29    7.70
 -14   4   0   80.59    8.10
 -15   5   0    8.40    4.20
 -15   5   0   14.10    4.00
 -15   5   0   19.50    4.20
 -15   5   0   12.40    3.90
 -16   6   0   66.19    6.70
 -16   6   0   54.69    8.20
 -16   6   0   43.70    8.10
 -16   6   0   54.19    7.00
 -11  23   0   18.40    7.60
 -11  23   0   27.20    8.10
  11 -23   0   13.30    5.50
  11 -23   0   16.10    7.70
 -10  22   0   34.40    7.90
 -10  22   0   43.70    8.50
 -10  22   0   33.40    8.30
  10 -22   0   32.00    7.30
  10 -22   0   44.30    8.00
  10 -22   0   47.80    8.40
  -9  21   0    1.20    3.10
  -9  21   0    3.10    3.60
  -9  21   0    2.30    3.30
   9 -21   0   -0.20    2.30
   9 -21   0    6.60    6.00
   9 -21   0    3.50    2.60
  -8  20   0   43.50    8.30
  -8  20   0   61.99    7.90
  -8  20   0   60.69    8.90
   8 -20   0   63.59    9.50
   8 -20   0   68.89    8.30
  -7  19   0   68.49    8.20
  -7  19   0   65.29    7.70
   7 -19   0   90.49   12.80
   7 -19   0   75.79    8.10
   7 -19   0   70.69    8.30
  -6  18   0    4.20    2.40
   6 -18   0    3.00    2.50
   6 -18   0    1.50    1.40
   6 -18   0   -0.50    1.80
  -5  17   0   51.59    6.70
   5 -17   0   63.29    6.60
   5 -17   0   48.00    6.30
   5 -17   0   54.29    5.20
  -4  16   0   70.19    7.30
  -4  16   0   61.19    6.50
  -4  16   0   72.19    7.30
   4 -16   0   71.39    7.40
   4 -16   0   82.79    7.40
   4 -16   0   78.39    6.10
  -3  15   0   48.90    5.30
  -3  15   0   43.10    5.50
  -3  15   0   40.70    5.30
   3 -15   0   63.09    6.40
   3 -15   0   62.79    6.00
  -2  14   0  145.49    9.90
  -2  14   0  126.89    9.00
   2 -14   0  117.39    9.10
   2 -14   0  113.49    9.40
   2 -14   0  122.19    9.00
  -1  13   0  751.12   37.90
  -1  13   0  769.62   38.70
  -1  13   0  796.22   39.00
   1 -13   0  790.12   38.10
   1 -13   0  719.13   38.20
   1 -13   0  758.92   38.80
   0  12   0 1477.85   69.79
   0  12   0 1466.65   69.59
   0  12   0 1471.45   69.19
   0 -12   0 1580.04   69.79
   0 -12   0 1365.46   68.89
   0 -12   0 1422.06   69.89
   1  11   0  337.87   17.50
   1  11   0  299.97   17.00
   1  11   0  313.47   16.80
  -1 -11   0  310.87   16.80
  -1 -11   0  317.47   17.20
   2  10   0  576.14   28.20
   2  10   0  579.14   28.00
   2  10   0  630.74   29.90
  -2 -10   0  579.54   28.50
  -2 -10   0  539.35   28.50
  -2 -10   0  529.65   27.90
   3   9   0  553.34   27.70
   3   9   0  581.24   28.40
   3   9   0  558.44   27.80
  -3  -9   0  598.14   28.00
  -3  -9   0  602.54   28.50
  -3  -9   0  563.64   28.30
   4   8   0    5.10    1.50
  -4  -8   0    6.60    1.50
  -4  -8   0    7.50    1.70
  -4  -8   0    7.50    1.80
   5   7   0   49.50    4.20
  -5  -7   0   56.19    4.30
  -5  -7   0   54.19    3.80
  -5  -7   0   55.69    3.70
  -5  -7   0   46.30    4.90
  -6  -6   0  184.28    9.90
  -6  -6   0  196.48   10.40
  -6  -6   0  189.98   12.10
  -7  -5   0  172.38    9.40
  -7  -5   0  174.48   11.40
  -8  -4   0   26.60    4.40
  -8  -4   0   25.80    3.00
  -9  -3   0   29.70    4.30
  -9  -3   0   29.80    5.00
  -9  -3   0   29.00    3.80
 -10  -2   0   44.00    5.30
 -10  -2   0   35.40    4.00
 -10  -2   0   50.59    4.00
  11   1   0   16.10    3.80
 -11  -1   0    9.20    2.40
 -11  -1   0   11.80    3.20
 -11  -1   0   10.10    2.30
  12   0   0  150.08   11.20
 -12   0   0  142.79    9.60
 -12   0   0  141.69    9.50
 -12   0   0  147.29   11.00
  13  -1   0  133.99   10.70
 -13   1   0  118.99    8.90
 -13   1   0  115.79   10.00
 -13   1   0  125.69    9.20
 -13   1   0  135.49    9.10
  14  -2   0   51.99    7.80
 -14   2   0   40.60    4.90
 -14   2   0   44.60    7.10
 -14   2   0   43.50    5.10
 -14   2   0   41.90    6.20
 -15   3   0    2.50    3.00
 -15   3   0    3.40    2.90
 -15   3   0    1.00    2.20
 -15   3   0    1.90    2.60
 -16   4   0   13.20    8.50
 -16   4   0   30.20    5.40
 -16   4   0   22.20    5.00
 -16   4   0   22.30    4.80
 -10  24   0   54.69   11.70
 -10  24   0   58.89   12.30
  10 -24   0   52.09    9.90
  10 -24   0   43.70    9.40
  10 -24   0   39.80    7.50
  -9  23   0   39.20    9.00
  -9  23   0   38.00    8.50
  -9  23   0   30.00    7.80
   9 -23   0   29.60    7.40
   9 -23   0   34.40    6.60
  -8  22   0   61.89   10.30
  -8  22   0   63.19   10.10
   8 -22   0   50.69    8.30
  -7  21   0    0.20    2.80
  -7  21   0    2.90    3.10
  -7  21   0    0.30    2.40
   7 -21   0    0.30    2.70
   7 -21   0    1.00    2.30
  -6  20   0   42.20    7.20
   6 -20   0   54.49    5.60
   6 -20   0   60.39    7.50
  -5  19   0    0.10    2.00
   5 -19   0    4.60    2.90
   5 -19   0    3.00    2.70
   5 -19   0   10.00    2.80
  -4  18   0    9.30    3.50
   4 -18   0    9.60    3.10
   4 -18   0   15.30    3.10
   4 -18   0   15.70    4.50
  -3  17   0  580.64   30.70
  -3  17   0  559.84   29.70
  -3  17   0  493.35   29.90
   3 -17   0  534.75   29.80
   3 -17   0  574.14   30.90
  -2  16   0  252.97   16.10
  -2  16   0  250.77   16.20
  -2  16   0  224.28   15.10
   2 -16   0  286.57   16.90
  -1  15   0  355.16   19.70
  -1  15   0  349.67   20.20
  -1  15   0  365.56   20.50
   1 -15   0  339.67   19.50
   1 -15   0  356.56   20.70
   1 -15   0  332.97   19.90
   0  14   0  267.57   15.50
   0  14   0  273.57   16.20
   0 -14   0  269.87   16.40
   0 -14   0  261.17   15.50
   0 -14   0  271.77   16.00
   1  13   0  779.22   38.30
   1  13   0  730.93   37.80
  -1 -13   0  808.82   38.30
  -1 -13   0  729.43   37.40
  -1 -13   0  763.72   38.50
   2  12   0  764.52   37.20
   2  12   0  736.43   36.60
   2  12   0  748.63   36.40
  -2 -12   0  738.03   36.50
  -2 -12   0  760.72   37.40
  -2 -12   0  732.23   36.90
   3  11   0  350.66   17.90
   3  11   0  332.37   19.50
   3  11   0  343.97   17.80
  -3 -11   0  350.76   18.50
  -3 -11   0  351.06   18.10
  -3 -11   0  332.07   18.40
   4  10   0  201.18   11.70
   4  10   0  205.48   10.90
   4  10   0  197.38   11.30
  -4 -10   0  229.88   12.10
  -4 -10   0  213.98   11.50
  -4 -10   0  204.28   11.90
   5   9   0  216.58   11.80
  -5  -9   0  236.08   12.20
  -5  -9   0  218.98   11.70
  -5  -9   0  207.98   12.10
   6   8   0   15.30    2.90
  -6  -8   0   12.80    2.50
  -6  -8   0   15.30    2.20
  -6  -8   0   17.60    2.20
  -6  -8   0   12.70    3.10
  -7  -7   0  504.85   24.90
  -7  -7   0  519.85   27.60
  -7  -7   0  522.45   24.90
  -8  -6   0  369.46   21.20
  -8  -6   0  372.46   18.50
  -9  -5   0  102.99    8.70
  -9  -5   0  103.29    6.60
 -10  -4   0   36.50    3.90
 -10  -4   0   36.40    4.50
 -10  -4   0   36.20    5.70
 -10  -4   0   32.50    3.20
 -11  -3   0   94.69    8.40
 -11  -3   0   97.79    7.20
 -11  -3   0   95.09    6.60
 -11  -3   0   82.09    7.20
 -12  -2   0  101.69    8.70
 -12  -2   0   75.29    7.40
 -12  -2   0   94.19    7.00
 -12  -2   0   93.89    6.70
 -13  -1   0  126.69    9.00
 -13  -1   0  132.49    9.00
 -13  -1   0  126.09   10.90
 -14   0   0   78.49    6.80
 -14   0   0   89.19    7.50
 -14   0   0   85.89    7.20
 -14   0   0   77.39    8.20
 -15   1   0   27.60    4.60
 -15   1   0   24.50    5.10
 -15   1   0   37.70    5.40
 -15   1   0   22.10    5.10
 -16   2   0   25.50    5.00
 -16   2   0   21.40    4.70
 -16   2   0   26.60    5.70
 -16   2   0   17.30    5.10
  -9  25   0   19.70    6.50
  -9  25   0   26.50    8.60
  -9  25   0   21.50    7.70
   9 -25   0   13.80    5.50
   9 -25   0   25.70    6.70
   9 -25   0   20.70    5.70
  -8  24   0   37.60    9.10
  -8  24   0   34.10    7.70
  -8  24   0   25.30    6.90
   8 -24   0   24.90    6.10
   8 -24   0   30.30    7.90
  -7  23   0  104.29   13.20
  -7  23   0   87.39   10.60
  -7  23   0  103.59   10.70
   7 -23   0   82.49    8.30
   7 -23   0   84.39   10.40
   7 -23   0  104.39   12.00
  -6  22   0   12.90    4.90
  -6  22   0   24.10    6.70
  -6  22   0   16.10    4.60
   6 -22   0   16.80    5.60
   6 -22   0   19.50    5.80
  -5  21   0  212.28   16.20
   5 -21   0  207.98   15.70
   5 -21   0  217.68   16.40
  -4  20   0  318.27   21.10
   4 -20   0  327.37   21.40
  -3  19   0  310.37   20.20
  -3  19   0  321.77   19.60
  -3  19   0  288.47   21.50
   3 -19   0  307.57   19.70
   3 -19   0  354.46   21.20
  -2  18   0  313.17   19.50
  -2  18   0  317.67   19.70
  -2  18   0  342.37   19.20
   2 -18   0  305.77   19.80
   2 -18   0  281.07   18.80
  -1  17   0   12.70    3.60
  -1  17   0   13.40    3.50
  -1  17   0   18.20    3.70
   1 -17   0   17.60    3.70
   1 -17   0   16.50    3.90
   1 -17   0   10.60    3.10
   0  16   0 2702.43  127.39
   0  16   0 2778.62  126.89
   0  16   0 2585.74  127.49
   0 -16   0 2714.03  128.09
   0 -16   0 2723.03  127.49
   0 -16   0 2799.22  126.99
   1  15   0  392.86   20.40
   1  15   0  331.07   19.30
   1  15   0  345.77   19.10
  -1 -15   0  351.36   20.10
  -1 -15   0  304.67   19.20
  -1 -15   0  343.17   19.10
   2  14   0  120.59    9.10
   2  14   0  123.19    8.50
   2  14   0  116.89    8.60
  -2 -14   0  126.79    9.30
  -2 -14   0  137.29    9.30
  -2 -14   0  138.49    8.80
   3  13   0  570.54   27.40
   3  13   0  515.05   26.30
   3  13   0  500.65   26.20
  -3 -13   0  495.25   27.10
  -3 -13   0  531.05   26.40
  -3 -13   0  511.15   26.90
   4  12   0  814.82   44.90
   4  12   0  938.31   43.40
   4  12   0  962.10   43.10
  -4 -12   0  908.81   43.40
  -4 -12   0  881.61   44.00
  -4 -12   0  911.71   44.20
   5  11   0  127.99    8.50
  -5 -11   0  157.28    8.80
  -5 -11   0  144.39    9.20
  -5 -11   0  154.28    9.40
   6  10   0  191.98   11.90
  -6 -10   0  237.18   14.30
  -6 -10   0  222.58   11.70
  -6 -10   0  218.58   12.20
  -6 -10   0  214.08   12.30
  -7  -9   0  644.84   32.70
  -7  -9   0  641.74   30.30
  -7  -9   0  535.15   29.50
  -7  -9   0  625.64   29.40
  -8  -8   0  109.99    9.40
  -8  -8   0  119.69    7.00
  -8  -8   0  116.59    7.20
  -8  -8   0  122.09    8.10
  -9  -7   0  125.89    8.00
  -9  -7   0  117.89    7.30
  -9  -7   0  128.99   10.10
 -10  -6   0  357.36   18.20
 -10  -6   0  357.46   21.30
 -10  -6   0  348.77   19.20
 -11  -5   0  154.08   10.50
 -11  -5   0  185.78   12.80
 -12  -4   0  120.79    8.40
 -12  -4   0  107.69    7.50
 -12  -4   0  104.69    7.60
 -12  -4   0  108.69    9.70
 -13  -3   0  130.69    9.10
 -13  -3   0  148.49    9.90
 -13  -3   0  139.09   11.40
 -13  -3   0  143.89    9.60
 -14  -2   0   37.30    4.30
 -14  -2   0   40.30    4.80
 -14  -2   0   37.20    6.50
 -14  -2   0   40.70    6.00
 -14  -2   0   37.20    4.30
 -15  -1   0   25.90    5.50
 -15  -1   0   32.20    5.50
 -15  -1   0   20.00    4.70
 -15  -1   0   24.00    4.20
 -15  -1   0   25.00    4.60
 -16   0   0  194.78   14.50
 -16   0   0  200.28   13.00
 -16   0   0  194.48   13.90
 -16   0   0  207.68   13.60
 -16   0   0  222.98   15.90
 -17   1   0   50.69    8.30
 -17   1   0   57.59   10.80
 -17   1   0   61.19    9.00
  -8  26   0   18.10    7.60
  -8  26   0   10.50    5.80
  -8  26   0   12.30    8.70
   8 -26   0    8.10    5.20
   8 -26   0   15.30    4.90
   8 -26   0   19.60    6.80
  -7  25   0   64.99   12.10
  -7  25   0   83.29   12.10
  -7  25   0   87.69   10.80
   7 -25   0   57.59    9.40
   7 -25   0   90.09    8.70
   7 -25   0   93.89   11.00
  -6  24   0   89.59   10.60
  -6  24   0   87.49   10.80
  -6  24   0   84.29    9.90
   6 -24   0  102.89   11.30
   6 -24   0  101.79    8.80
   6 -24   0  105.39   10.80
  -5  23   0   73.39    8.70
  -5  23   0   82.29    9.60
   5 -23   0   91.89   10.00
   5 -23   0   76.39    8.90
  -4  22   0  203.58   15.80
  -4  22   0  198.68   14.90
   4 -22   0  199.18   15.80
  -3  21   0  129.49   11.10
  -3  21   0  131.19   11.60
   3 -21   0  136.49   12.00
  -2  20   0  504.15   28.00
  -2  20   0  505.45   28.90
  -2  20   0  502.05   29.00
   2 -20   0  497.35   29.30
   2 -20   0  474.75   30.40
  -1  19   0 1023.60   50.39
  -1  19   0  982.10   50.99
  -1  19   0  998.50   53.89
   1 -19   0  988.40   51.69
   0  18   0  768.52   39.70
   0  18   0  761.42   38.60
   0  18   0  770.82   39.30
   0 -18   0  713.53   39.00
   0 -18   0  764.32   38.60
   0 -18   0  718.93   39.70
   1  17   0   16.00    3.50
   1  17   0   18.80    3.90
   1  17   0   17.40    3.70
  -1 -17   0   15.00    4.00
  -1 -17   0   13.40    3.50
  -1 -17   0   12.00    3.20
   2  16   0  310.77   17.50
   2  16   0  294.77   16.60
   2  16   0  304.07   16.50
  -2 -16   0  266.07   16.10
  -2 -16   0  257.27   16.50
  -2 -16   0  248.48   16.80
   3  15   0   60.19    5.10
   3  15   0   63.19    5.90
   3  15   0   52.49    4.90
  -3 -15   0   42.60    5.30
  -3 -15   0   48.20    5.20
  -3 -15   0   44.90    4.70
   4  14   0  187.58   11.40
   4  14   0  190.08   12.90
   4  14   0  212.28   12.60
  -4 -14   0  208.48   12.80
  -4 -14   0  202.28   11.90
  -4 -14   0  197.68   12.50
   5  13   0  501.15   23.20
   5  13   0  472.15   24.00
  -5 -13   0  457.85   24.80
  -5 -13   0  443.76   24.60
  -5 -13   0  481.95   24.10
   6  12   0   33.90    3.60
  -6 -12   0   38.80    4.10
  -6 -12   0   42.00    4.20
   7  11   0  114.49    8.00
  -7 -11   0  104.39    9.20
  -7 -11   0  110.09    7.00
  -7 -11   0  108.99    7.50
  -8 -10   0  417.76   21.30
  -8 -10   0  431.66   22.30
  -8 -10   0  448.06   25.00
  -8 -10   0  419.76   21.80
  -9  -9   0   13.40    2.20
  -9  -9   0   15.70    4.40
  -9  -9   0   14.90    3.20
  -9  -9   0   11.90    2.30
 -10  -8   0   40.20    6.60
 -10  -8   0   39.70    3.50
 -11  -7   0   87.89    7.40
 -11  -7   0   90.69    8.80
 -11  -7   0   88.29    6.00
 -12  -6   0  107.39    9.70
 -12  -6   0   85.49    8.10
 -12  -6   0  110.49    7.50
 -13  -5   0    0.30    1.60
 -13  -5   0   -0.90    1.30
 -13  -5   0   -0.60    2.00
 -14  -4   0   92.99    9.20
 -14  -4   0   86.79    7.10
 -14  -4   0   95.99    6.90
 -14  -4   0   80.49    7.00
 -15  -3   0    3.40    2.60
 -15  -3   0    1.20    2.00
 -15  -3   0    3.30    3.00
 -15  -3   0    1.60    2.10
 -15  -3   0    1.30    2.00
 -16  -2   0   16.10    4.90
 -16  -2   0   24.30    4.60
 -16  -2   0   19.90    4.80
 -16  -2   0   16.50    3.70
 -17  -1   0   68.69    9.70
 -17  -1   0   66.49    9.80
  -7  27   0    9.20    6.50
  -7  27   0   18.60   12.20
  -7  27   0   16.20    6.20
   7 -27   0   18.80    7.70
   7 -27   0   16.50    6.60
   7 -27   0   19.80    5.30
  -6  26   0  126.69   12.90
  -6  26   0  155.08   14.60
   6 -26   0  134.49   13.90
   6 -26   0  124.69   10.90
   6 -26   0  137.79   13.60
  -5  25   0  138.99   13.00
  -5  25   0   97.29   10.70
  -5  25   0  101.89   11.60
   5 -25   0  108.49   11.40
   5 -25   0  108.79   11.80
   5 -25   0   94.79   11.50
  -4  24   0   75.29   15.50
  -4  24   0   89.89    9.90
  -4  24   0   65.89    8.20
   4 -24   0   81.89    9.70
   4 -24   0   58.39    6.60
   4 -24   0   67.89    8.50
  -3  23   0  185.38   13.80
  -3  23   0  186.98   14.70
   3 -23   0  174.68   14.60
   3 -23   0  138.29   12.90
  -1  21   0    4.50    3.10
  -1  21   0    9.90    3.80
   1 -21   0    5.50    3.30
   0  20   0  141.49   11.10
   0  20   0  132.49   11.20
   1  19   0  959.30   50.19
   1  19   0 1013.90   51.19
   1  19   0 1041.80   50.09
  -1 -19   0 1038.50   51.69
  -1 -19   0  987.20   49.80
  -1 -19   0  948.31   51.39
   2  18   0  304.87   17.80
   2  18   0  300.57   17.60
   2  18   0  306.57   18.70
  -2 -18   0  302.87   18.90
  -2 -18   0  294.07   17.60
  -2 -18   0  277.67   18.00
   3  17   0  534.05   28.00
   3  17   0  539.65   29.10
   3  17   0  554.34   28.20
  -3 -17   0  554.64   28.20
  -3 -17   0  466.95   28.30
  -3 -17   0  567.14   29.70
   4  16   0   75.29    6.00
   4  16   0   73.29    6.10
   4  16   0   72.99    6.70
  -4 -16   0   66.99    6.40
  -4 -16   0   74.59    7.00
  -4 -16   0   69.49    6.10
   5  15   0   15.00    2.60
   5  15   0   16.10    3.50
   5  15   0   20.20    3.40
  -5 -15   0   14.60    3.30
  -5 -15   0   21.10    3.40
  -5 -15   0   19.60    4.00
   6  14   0   24.10    3.70
  -6 -14   0   18.70    3.20
  -6 -14   0   21.30    3.80
   7  13   0  265.37   15.40
  -7 -13   0  268.47   15.70
  -7 -13   0  271.37   17.80
  -7 -13   0  270.67   15.70
  -7 -13   0  297.07   15.10
  -8 -12   0  179.68   13.90
  -8 -12   0  209.98   12.00
  -8 -12   0  187.68   11.80
  -9 -11   0   20.40    3.30
  -9 -11   0   23.90    3.90
  -9 -11   0   20.70    2.50
  -9 -11   0   16.80    4.50
 -10 -10   0   36.90    4.30
 -10 -10   0   35.60    3.30
 -10 -10   0   38.90    9.70
 -11  -9   0   91.89    9.10
 -11  -9   0   85.29    7.20
 -11  -9   0   83.49    5.70
 -12  -8   0   50.99    4.10
 -12  -8   0   55.29    8.60
 -12  -8   0   43.70    5.40
 -13  -7   0   74.89    8.30
 -13  -7   0   69.89    6.60
 -13  -7   0   76.79    7.40
 -14  -6   0  130.39    8.30
 -14  -6   0  131.39   11.70
 -14  -6   0  132.09    9.60
 -14  -6   0  129.29    9.60
 -15  -5   0   10.50    2.90
 -15  -5   0   10.20    3.20
 -15  -5   0    8.50    3.50
 -16  -4   0   28.40    6.40
 -16  -4   0   28.50    5.40
 -16  -4   0   24.40    4.20
  -6  28   0    1.30    3.50
  -6  28   0    1.80    5.30
  -6  28   0    0.90    5.00
   6 -28   0    2.00    4.30
   6 -28   0    3.90    4.10
   6 -28   0    4.50    4.50
  -5  27   0    2.20    4.00
  -5  27   0   16.90    6.40
  -5  27   0    0.20    4.60
   5 -27   0    1.00    3.50
   5 -27   0   -2.10    6.40
   5 -27   0    3.90    3.20
  -4  26   0  226.88   18.50
  -4  26   0  233.68   17.70
  -4  26   0  259.57   19.30
   4 -26   0  249.68   19.40
   4 -26   0  226.28   15.70
   4 -26   0  204.38   17.50
  -3  25   0  170.08   13.70
  -3  25   0  145.49   14.00
   3 -25   0  156.38   16.50
   3 -25   0  176.48   20.60
  -2  24   0   88.49    9.70
  -2  24   0   85.59   10.70
   2 -24   0   74.59    9.00
   2 -24   0   87.29   10.00
  -1  23   0  265.07   17.70
  -1  23   0  227.18   16.50
   1 -23   0  196.38   15.80
   1 -23   0  225.18   17.20
   0  22   0   67.39    7.80
   0  22   0   49.90    6.60
   0 -22   0   65.09    8.00
   1  21   0   17.10    4.90
   1  21   0   13.80    3.80
   1  21   0    8.20    3.10
  -1 -21   0    5.60    2.90
  -1 -21   0   11.20    3.60
  -1 -21   0    6.40    3.50
   2  20   0  522.05   27.80
   2  20   0  516.95   29.10
   2  20   0  486.65   27.70
  -2 -20   0  484.25   28.30
  -2 -20   0  532.35   27.90
  -2 -20   0  497.75   29.20
   3  19   0  321.17   21.40
   3  19   0  314.87   18.40
   3  19   0  325.87   19.60
  -3 -19   0  289.57   18.90
  -3 -19   0  321.87   19.90
  -3 -19   0  309.37   18.40
   4  18   0   12.10    2.90
   4  18   0    6.90    2.70
   4  18   0   13.80    3.90
  -4 -18   0    7.30    2.50
  -4 -18   0    7.90    2.80
  -4 -18   0   12.10    3.50
   5  17   0   49.90    5.60
   5  17   0   45.30    4.90
   5  17   0   47.90    4.50
  -5 -17   0   55.99    5.20
  -5 -17   0   53.39    5.70
  -5 -17   0   54.99    5.90
   6  16   0    5.70    2.30
  -6 -16   0    5.20    2.70
  -6 -16   0   12.80    3.10
  -6 -16   0   12.30    2.70
  -7 -15   0   22.80    4.30
  -7 -15   0   25.30    4.40
  -7 -15   0   27.80    3.90
   8  14   0    5.50    2.60
  -8 -14   0    2.90    2.00
  -8 -14   0    2.80    2.90
  -8 -14   0    4.40    1.80
  -8 -14   0    3.20    2.00
  -9 -13   0  101.39    9.60
  -9 -13   0   98.59    6.50
  -9 -13   0   89.59    7.20
  -9 -13   0   86.19    7.00
 -10 -12   0  197.88   12.40
 -10 -12   0  214.68   13.00
 -10 -12   0  231.38   14.50
 -10 -12   0  199.28   15.40
 -11 -11   0   24.20    6.10
 -11 -11   0   18.60    2.70
 -11 -11   0   23.60    4.20
 -12 -10   0   50.69    8.80
 -12 -10   0   49.30    4.00
 -12 -10   0   53.79    5.60
 -13  -9   0   35.40    7.40
 -13  -9   0   27.40    5.40
 -14  -8   0   21.40    5.40
 -15  -7   0   77.89    9.20
 -16  -6   0   55.99    9.60
  -4  28   0    2.70    5.30
  -4  28   0    0.70    3.70
  -4  28   0    1.40    4.30
   4 -28   0    0.70    3.70
   4 -28   0    1.90    2.80
   4 -28   0    1.10    3.70
  -3  27   0   19.00    5.90
  -3  27   0   10.50    5.30
  -3  27   0   26.60    7.30
   3 -27   0   20.80    6.30
   3 -27   0   24.00    5.40
   3 -27   0   16.00    5.80
  -2  26   0  141.99   12.80
  -2  26   0  162.28   15.00
  -2  26   0  136.39   13.40
   2 -26   0  189.68   22.20
  -1  25   0  256.57   18.80
  -1  25   0  251.57   17.50
   1 -25   0  214.18   17.30
   1 -25   0  255.47   19.10
   0  24   0   37.60    7.00
   0  24   0   34.00    6.70
   0  24   0   21.40    5.00
   0 -24   0   42.30    8.50
   0 -24   0   29.20    7.10
   1  23   0  213.08   15.40
   1  23   0  196.88   18.00
   1  23   0  224.78   16.30
  -1 -23   0  225.08   16.70
   2  22   0  146.19   11.90
   2  22   0  125.09   10.50
   2  22   0  124.09   10.30
  -2 -22   0  121.39   11.40
  -2 -22   0  133.49   11.20
  -2 -22   0  136.29   10.60
   3  21   0  112.79    9.40
   3  21   0  112.69    9.40
  -3 -21   0  142.69   10.90
  -3 -21   0  121.29    9.70
  -3 -21   0  110.09   10.40
   4  20   0  319.37   19.90
   4  20   0  330.77   19.00
   4  20   0  319.87   18.70
  -4 -20   0  314.57   19.80
  -4 -20   0  326.97   20.50
  -4 -20   0  328.57   19.10
   5  19   0    4.70    2.40
   5  19   0    7.80    3.00
   5  19   0    7.60    2.30
  -5 -19   0    7.00    3.30
  -5 -19   0    4.70    2.50
  -5 -19   0    2.20    2.00
   6  18   0    1.10    1.80
  -6 -18   0    2.90    2.10
  -6 -18   0    2.80    2.40
  -6 -18   0    2.20    2.30
   7  17   0   64.99    5.80
  -7 -17   0   68.69    5.90
  -7 -17   0   56.19    6.10
  -7 -17   0   72.59    6.90
   8  16   0  336.97   20.30
  -8 -16   0  393.46   20.00
  -8 -16   0  353.16   23.30
  -8 -16   0  370.46   20.90
  -8 -16   0  387.46   21.40
  -9 -15   0  139.19   12.40
  -9 -15   0  134.49    9.80
  -9 -15   0  141.69    8.90
 -10 -14   0  101.69    8.00
 -10 -14   0   85.59    9.70
 -10 -14   0  102.59    8.00
 -10 -14   0  113.79    7.10
 -11 -13   0   35.10    5.10
 -11 -13   0   38.20    7.70
 -11 -13   0   33.90    4.30
 -12 -12   0   77.59    7.30
 -12 -12   0   79.49    7.00
 -12 -12   0   97.39    9.90
 -13 -11   0   41.10    5.30
 -13 -11   0   44.20    8.00
 -13 -11   0   49.90    6.30
 -14 -10   0   91.39   10.00
 -14 -10   0   75.69    8.70
 -15  -9   0  195.88   16.40
 -16  -8   0   21.70    6.20
  -3  29   0    5.60    5.50
  -3  29   0    6.90    4.90
  -3  29   0    6.30    4.90
   3 -29   0    8.70    5.90
   3 -29   0    3.90    4.80
   3 -29   0    3.90    3.60
  -2  28   0   12.60    6.10
  -2  28   0    4.70    4.90
  -2  28   0   10.40    5.50
   2 -28   0    1.60    4.00
   2 -28   0    0.60    3.70
   2 -28   0    9.20    3.80
  -1  27   0   91.89   10.80
  -1  27   0   70.29   10.90
  -1  27   0   56.49    9.30
   1 -27   0   89.29   10.90
   1 -27   0   86.99   10.20
   0  26   0  749.73   40.60
   0  26   0  674.93   38.20
   0 -26   0  636.14   38.80
   0 -26   0  702.73   40.70
   1  25   0  273.57   19.00
   1  25   0  255.87   17.90
   1  25   0  221.08   16.60
  -1 -25   0  260.67   19.20
  -1 -25   0  228.88   17.70
   2  24   0   77.69    8.50
   2  24   0  104.39   10.30
  -2 -24   0   99.19   10.40
  -2 -24   0   83.29    9.20
   3  23   0  187.68   14.40
   3  23   0  171.68   13.00
  -3 -23   0  170.98   13.80
  -3 -23   0  194.68   15.00
  -3 -23   0  193.58   13.40
   4  22   0  201.18   14.00
  -4 -22   0  193.78   18.10
  -4 -22   0  203.08   13.80
  -4 -22   0  207.78   14.80
   5  21   0  208.98   13.70
   5  21   0  197.18   14.20
   5  21   0  206.08   13.00
  -5 -21   0  204.68   14.60
  -5 -21   0  223.98   14.00
  -5 -21   0  203.08   15.10
   6  20   0   55.99    5.70
  -6 -20   0   44.80    5.20
  -6 -20   0   50.39    6.40
  -6 -20   0   47.30    7.40
   7  19   0   63.29    6.20
  -7 -19   0   59.09    6.90
  -7 -19   0   69.69    7.00
  -7 -19   0   65.99    6.10
   8  18   0   93.39    7.90
  -8 -18   0  106.79    8.80
  -8 -18   0  101.79    7.60
  -8 -18   0   97.49   10.30
  -8 -18   0  107.59    9.10
   9  17   0  126.29   10.10
  -9 -17   0  140.89   12.60
  -9 -17   0  139.19    9.00
  -9 -17   0  128.09   10.10
 -10 -16   0   79.39    7.40
 -10 -16   0   95.39    6.60
 -10 -16   0   84.39    9.80
 -10 -16   0   79.79    7.40
 -11 -15   0   31.30    5.00
 -11 -15   0   36.10    3.70
 -11 -15   0   33.80    7.30
 -11 -15   0   38.50    5.60
 -12 -14   0    1.00    3.20
 -12 -14   0    0.70    2.10
 -13 -13   0    5.80    3.00
 -13 -13   0    5.60    3.50
 -13 -13   0    6.30    4.30
 -14 -12   0   54.49    6.00
 -14 -12   0   40.90    7.20
 -15 -11   0   26.50    7.30
 -15 -11   0   21.60    6.40
 -16 -10   0  161.98   15.00
  -1  29   0   20.00    6.20
  -1  29   0   18.20    6.40
  -1  29   0   43.00    9.80
   1 -29   0   43.60    9.50
   1 -29   0   20.20    6.90
   0  28   0   -0.40    2.90
   0  28   0    0.50    3.60
   0  28   0   -1.80    2.90
   0 -28   0    2.80    3.40
   0 -28   0    0.30    3.50
   1  27   0   70.19    8.70
  -1 -27   0   92.79   13.90
   2  26   0  193.08   15.20
   2  26   0  156.08   13.30
  -2 -26   0  172.78   15.10
  -2 -26   0  146.39   13.60
   3  25   0  148.49   12.70
   3  25   0  191.38   14.70
   3  25   0  165.98   13.00
  -3 -25   0  191.58   15.40
  -3 -25   0  170.68   14.10
   4  24   0   90.19    9.10
   4  24   0   75.39    7.70
  -4 -24   0   88.49    8.30
  -4 -24   0   69.19    8.40
  -4 -24   0   70.79    8.90
   5  23   0   78.29    7.20
   5  23   0   78.29    7.80
   5  23   0   89.99    9.60
  -5 -23   0   89.59    8.00
  -5 -23   0   71.79    9.30
  -5 -23   0   89.59    9.50
   6  22   0   15.90    4.00
   6  22   0   18.90    4.40
  -6 -22   0   16.10    4.40
  -6 -22   0   20.20    5.30
  -6 -22   0   13.80    3.80
   7  21   0    2.80    2.70
  -7 -21   0    0.40    2.50
  -7 -21   0    1.30    2.30
  -7 -21   0    1.50    2.30
   8  20   0   68.09    6.70
  -8 -20   0   59.19   10.30
  -8 -20   0   65.89    7.20
  -8 -20   0   65.29    6.20
  -8 -20   0   73.89    7.80
   9  19   0   19.00    4.50
  -9 -19   0   20.50    3.70
  -9 -19   0   14.10    5.00
  -9 -19   0   17.00    4.50
  -9 -19   0   13.40    4.10
 -10 -18   0   20.30    3.60
 -10 -18   0   18.40    6.30
 -10 -18   0   22.80    4.80
 -10 -18   0   17.30    4.20
 -11 -17   0   78.59    7.70
 -11 -17   0   82.39    9.90
 -11 -17   0   74.49    7.40
 -11 -17   0   87.19    6.30
 -12 -16   0  103.09    6.90
 -12 -16   0   92.29    8.30
 -13 -15   0   28.40    5.60
 -13 -15   0   25.30    4.90
 -13 -15   0   36.30    8.20
 -14 -14   0   31.20    5.30
 -14 -14   0   32.90    7.40
 -14 -14   0   27.50    6.00
 -15 -13   0   35.10    8.10
   0  30   0    2.40    4.40
   0  30   0   17.90    6.70
   0  30   0    8.10    5.80
   0 -30   0    6.20    5.50
   0 -30   0    7.50    6.40
   1  29   0   29.20    7.50
   1  29   0   23.50    7.90
   1  29   0   34.00   12.10
  -1 -29   0   29.10    7.00
  -1 -29   0   25.60    7.90
   2  28   0    4.00    4.70
   2  28   0    9.30    4.20
   2  28   0   12.60    6.50
  -2 -28   0    5.30    3.90
  -2 -28   0   11.70    6.20
   3  27   0   29.30    6.30
   3  27   0   24.80    6.80
   3  27   0   23.00    5.60
  -3 -27   0   30.80    7.50
   4  26   0  203.38   15.00
   4  26   0  196.88   15.40
   4  26   0  251.77   17.50
  -4 -26   0  244.58   18.50
  -4 -26   0  219.18   17.00
   5  25   0  111.89    9.30
   5  25   0  119.59   10.90
  -5 -25   0  103.89   10.80
  -5 -25   0  124.19   12.30
   6  24   0   94.49    7.50
  -6 -24   0   94.39    9.80
  -6 -24   0  100.89    8.90
  -6 -24   0  114.49   11.20
   7  23   0   95.29    8.90
  -7 -23   0  104.69    8.80
  -7 -23   0   97.59   10.60
  -7 -23   0   99.99    9.80
   8  22   0   65.69    7.00
  -8 -22   0   69.89   10.40
  -8 -22   0   68.09   11.00
  -8 -22   0   68.99    6.70
  -8 -22   0   60.09    7.90
   9  21   0    6.00    3.40
  -9 -21   0    1.30    3.40
  -9 -21   0    1.50    3.00
  -9 -21   0    4.00    3.10
  -9 -21   0    6.30    2.90
 -10 -20   0   90.19    8.80
 -10 -20   0   86.39    7.20
 -10 -20   0   94.09    9.30
 -10 -20   0  103.89   11.50
 -11 -19   0   49.00    7.20
 -11 -19   0   43.70    9.40
 -11 -19   0   41.50    6.80
 -11 -19   0   49.90    4.90
 -12 -18   0   13.90    5.90
 -12 -18   0   13.10    4.30
 -12 -18   0   13.30    4.00
 -13 -17   0   11.40    6.30
 -13 -17   0   21.50    5.60
 -13 -17   0   25.50    5.20
 -14 -16   0   25.30    7.70
 -14 -16   0   20.40    4.70
   3  29   0    4.60    4.70
   3  29   0    5.60    4.90
  -3 -29   0   14.60    6.80
  -3 -29   0    6.70    4.60
   4  28   0    3.20    4.80
   4  28   0   -0.90    3.30
   4  28   0    9.40    4.40
  -4 -28   0   -0.50    3.20
   5  27   0    1.50    5.20
   5  27   0   11.20    4.50
  -5 -27   0    7.60    5.30
  -5 -27   0    5.80    4.30
   6  26   0  136.29    9.70
   6  26   0  130.09   11.40
  -6 -26   0  127.09   13.00
  -6 -26   0  129.29   13.20
  -7 -25   0   79.29    9.30
  -7 -25   0   89.89   10.40
   8  24   0   21.50    5.10
  -8 -24   0   32.60    5.50
  -8 -24   0   35.50    6.90
  -8 -24   0   29.40    6.90
  -8 -24   0   35.00    8.00
   9  23   0   23.30    5.50
  -9 -23   0   41.10    7.50
  -9 -23   0   42.40    6.00
  -9 -23   0   30.60   10.40
  -9 -23   0   44.00    9.80
 -10 -22   0   37.80    6.90
 -10 -22   0   53.39   10.80
 -10 -22   0   39.60    7.40
 -10 -22   0   42.20    5.70
 -11 -21   0   97.39   11.90
 -11 -21   0  102.09    7.70
 -11 -21   0   82.79    9.00
 -11 -21   0  103.39   10.10
 -12 -20   0    7.30    4.40
 -12 -20   0    5.00    4.40
 -12 -20   0    5.00    2.60
 -12 -20   0    4.70    4.90
 -13 -19   0  110.99   16.00
   6  28   0    2.60    4.40
  -6 -28   0    1.00    4.00
   7  27   0   17.20    5.70
  -7 -27   0   17.20    6.70
  -7 -27   0   16.60    6.30
   8  26   0   -1.60    3.30
  -8 -26   0   13.90    6.10
  -8 -26   0   13.30    5.50
  -8 -26   0    4.60    4.10
  -9 -25   0   28.90    7.50
  -9 -25   0   18.20    6.90
 -10 -24   0   39.30    8.90
 -10 -24   0   55.79    9.30
 -10 -24   0   48.70    8.70
 -11 -23   0   16.10    6.40
 -11 -23   0   20.50    5.60
 -10 -24  -1   69.39   10.40
 -10 -24  -1   58.89    9.70
 -10 -24  -1   73.79   12.80
 -10 -24  -1   64.79    7.20
  -9 -25  -1  189.48   13.70
  -9 -25  -1  202.38   16.60
  -9 -25  -1  187.48   18.00
  -8 -26  -1   -0.70    3.80
  -8 -26  -1    3.80    3.60
  -8 -26  -1    0.20    3.90
  -8 -26  -1    0.30    3.50
   8  26   1    1.20    3.90
  -7 -27  -1   53.29    9.90
  -7 -27  -1   41.70    8.00
   7  27   1   29.40    9.60
  -6 -28  -1   27.90   10.00
  -6 -28  -1   21.10    6.40
   6  28   1   18.40    5.80
 -13 -19  -1   11.40    4.30
 -13 -19  -1    8.70    5.70
 -12 -20  -1   19.10    5.20
 -12 -20  -1   13.40    3.50
 -12 -20  -1    4.50    4.90
 -11 -21  -1   30.60    4.90
 -11 -21  -1   31.20    6.30
 -11 -21  -1   29.90    8.30
 -11 -21  -1   29.50    6.30
 -10 -22  -1   14.10    4.00
 -10 -22  -1    7.50    4.10
 -10 -22  -1    5.10    4.50
 -10 -22  -1   14.40    5.20
  -9 -23  -1   34.40    8.20
  -9 -23  -1   20.20    5.10
  -9 -23  -1   29.20    6.90
  -9 -23  -1   35.60    5.90
   9  23   1   17.50    5.30
  -8 -24  -1   70.69    7.60
  -8 -24  -1   84.49    9.90
  -8 -24  -1   70.99    8.60
  -7 -25  -1   13.10    4.90
  -7 -25  -1   10.40    4.20
  -7 -25  -1    7.80    4.60
  -6 -26  -1  105.19   11.80
  -6 -26  -1  101.59   11.00
  -6 -26  -1  109.29    9.90
   6  26   1   88.29    9.60
  -5 -27  -1  105.19   12.00
  -5 -27  -1   79.79   10.20
   5  27   1  119.09   11.00
   5  27   1   95.49    9.40
   5  27   1   93.69   10.00
  -4 -28  -1   63.79   10.50
   4  28   1   97.89   10.60
   4  28   1   72.59    9.10
  -3 -29  -1    8.20    5.80
  -3 -29  -1   11.00    5.10
   3  29   1   11.40    5.40
   3  29   1   14.20    7.80
 -14 -16  -1    3.90    4.70
 -13 -17  -1   26.40    7.60
 -13 -17  -1   36.00    5.70
 -12 -18  -1   86.99   12.60
 -12 -18  -1   71.09    7.50
 -12 -18  -1   77.69    7.40
 -12 -18  -1   75.39    7.70
 -11 -19  -1   58.39    5.70
 -11 -19  -1   66.99   11.60
 -11 -19  -1   70.19    7.60
 -11 -19  -1   68.19    7.20
 -10 -20  -1   23.80    5.40
 -10 -20  -1   23.10    4.10
 -10 -20  -1   18.60    4.60
 -10 -20  -1   30.20    7.80
  -9 -21  -1   64.29    7.60
  -9 -21  -1   89.09   13.00
  -9 -21  -1   84.89    7.30
  -9 -21  -1   71.79    8.20
   9  21   1   78.09    8.20
  -8 -22  -1    0.00    2.30
  -8 -22  -1    0.10    2.40
  -8 -22  -1   -0.40    2.90
   8  22   1    1.10    2.80
  -7 -23  -1   37.80    6.80
  -7 -23  -1   43.60   11.60
  -7 -23  -1   45.10    6.50
   7  23   1   32.10    5.90
  -6 -24  -1   10.40    4.30
  -6 -24  -1    4.60    3.30
  -6 -24  -1    3.40    3.70
  -5 -25  -1  157.48   14.00
  -5 -25  -1  159.88   12.20
  -5 -25  -1  143.49   12.90
   5  25   1  151.98   12.50
  -4 -26  -1   35.00    6.50
  -4 -26  -1   22.60    6.10
  -4 -26  -1   18.10    5.70
   4  26   1   30.50    6.10
   4  26   1   39.30    7.50
   4  26   1   28.00    5.50
  -3 -27  -1   73.39   11.30
   3  27   1   56.39    8.50
   3  27   1   70.29   10.50
   3  27   1   44.50    7.50
  -2 -28  -1   53.19   10.00
  -2 -28  -1   36.90    7.80
   2  28   1   38.40    7.70
   2  28   1   49.90    8.40
  -1 -29  -1   -0.20    3.30
  -1 -29  -1    1.80    4.40
   1  29   1   -1.10    3.50
   1  29   1   -0.70    4.70
   1  29   1    0.70    4.10
   0 -30  -1   22.80    7.70
   0 -30  -1   22.20    7.00
   0  30   1   33.90    8.50
   0  30   1   16.70    6.10
   0  30   1   16.50    6.40
 -15 -13  -1    4.90    4.80
 -14 -14  -1   84.29   12.30
 -13 -15  -1   29.50    7.80
 -13 -15  -1   39.30    5.60
 -13 -15  -1   36.30    6.10
 -13 -15  -1   40.30    4.00
 -12 -16  -1    3.60    2.10
 -12 -16  -1    2.70    2.60
 -12 -16  -1    4.60    2.70
 -11 -17  -1   79.99    6.30
 -11 -17  -1   79.59    9.70
 -11 -17  -1   68.49    7.10
 -11 -17  -1   67.19    6.90
 -10 -18  -1  216.08   17.10
 -10 -18  -1  202.18   13.90
 -10 -18  -1  192.48   13.50
 -10 -18  -1  206.68   12.60
  -9 -19  -1   32.50    5.90
  -9 -19  -1   30.00    4.50
  -9 -19  -1   35.90    7.70
  -9 -19  -1   21.70    4.70
   9  19   1   27.70    5.60
  -8 -20  -1   11.50    4.00
  -8 -20  -1    9.40    2.90
   8  20   1    4.70    3.10
  -7 -21  -1   41.20    7.10
  -7 -21  -1   53.89    5.80
  -7 -21  -1   49.50    7.50
   7  21   1   45.10    5.70
  -6 -22  -1   13.80    4.00
  -6 -22  -1    8.10    3.90
  -6 -22  -1   14.30    4.50
   6  22   1    5.80    3.60
  -5 -23  -1    5.60    3.50
  -5 -23  -1    4.50    3.00
  -5 -23  -1    7.40    3.00
   5  23   1   12.60    3.90
   5  23   1    2.00    2.50
  -4 -24  -1   -2.70    2.30
  -4 -24  -1   -0.20    2.10
  -4 -24  -1    1.60    2.70
   4  24   1    0.80    2.60
   4  24   1    2.50    2.70
   4  24   1    0.90    2.50
  -3 -25  -1  197.88   14.10
  -3 -25  -1  203.98   16.00
  -3 -25  -1  176.08   14.50
   3  25   1  174.18   13.40
   3  25   1  182.68   14.70
   3  25   1  170.58   13.60
  -2 -26  -1   17.40    4.80
  -2 -26  -1   21.80    6.00
   2  26   1   24.70    6.20
   2  26   1    9.90    4.60
  -1 -27  -1   64.29   10.90
   1  27   1   82.09   12.80
   1  27   1   46.70    8.20
   0 -28  -1    0.20    3.60
   0 -28  -1   -0.30    3.10
   0  28   1    4.50    4.30
   0  28   1    3.00    4.10
   0  28   1    5.10    4.20
   1 -29  -1   11.50    4.90
   1 -29  -1    9.90    5.60
  -1  29   1   18.30    6.70
  -1  29   1   11.20    5.60
  -1  29   1   24.70    7.00
 -15 -11  -1    8.40    5.00
 -14 -12  -1   45.00   10.00
 -13 -13  -1   88.79    6.20
 -13 -13  -1   77.99    7.00
 -13 -13  -1   82.89   12.20
 -13 -13  -1   88.69    8.20
 -12 -14  -1   42.20    5.80
 -12 -14  -1   47.30    8.70
 -12 -14  -1   45.50    4.30
 -11 -15  -1   41.10    5.00
 -11 -15  -1   44.70    5.10
 -11 -15  -1   44.40    4.40
 -11 -15  -1   63.79   10.40
 -10 -16  -1   75.19    6.90
 -10 -16  -1   79.49    6.30
 -10 -16  -1   81.89    9.30
  -9 -17  -1   89.59    7.70
  -9 -17  -1   73.49    9.10
  -9 -17  -1   83.99    6.80
  -9 -17  -1   84.89    7.70
   9  17   1   87.69    8.20
  -8 -18  -1   54.09    8.40
  -8 -18  -1   62.19    5.80
  -8 -18  -1   52.49    6.10
  -8 -18  -1   61.09    6.50
   8  18   1   50.69    5.90
  -7 -19  -1   66.39    6.10
  -7 -19  -1   57.19    6.30
  -7 -19  -1   65.19    6.90
   7  19   1   54.59    5.90
  -6 -20  -1  121.69    8.90
  -6 -20  -1   97.89    9.00
  -6 -20  -1  115.39    9.80
   6  20   1   96.49    8.40
  -5 -21  -1  277.37   18.70
  -5 -21  -1  279.07   17.30
  -5 -21  -1  275.87   18.20
   5  21   1  295.97   17.80
   5  21   1  288.67   16.30
   5  21   1  280.47   17.40
  -4 -22  -1   40.90   11.20
  -4 -22  -1   31.70    5.80
  -4 -22  -1   36.00    5.90
   4  22   1   33.70    5.60
   4  22   1   41.80    6.90
   4  22   1   29.10    4.90
  -3 -23  -1   81.09    8.90
  -3 -23  -1   66.99    7.80
  -3 -23  -1   64.39    7.10
   3  23   1   76.59    8.20
   3  23   1   61.69    6.90
  -2 -24  -1   51.89    8.30
  -2 -24  -1   36.30    6.70
  -2 -24  -1   51.89    7.60
   2  24   1   44.30    7.20
   2  24   1   59.59    8.70
  -1 -25  -1  432.86   27.50
  -1 -25  -1  396.16   26.20
   1  25   1  466.25   27.50
   1  25   1  410.96   25.50
   0 -26  -1  117.79   12.10
   0 -26  -1   96.49   10.60
   0  26   1  114.19   11.60
   0  26   1  107.19   10.50
   1 -27  -1   77.99   12.10
   1 -27  -1   59.69   10.50
  -1  27   1   66.49   10.20
  -1  27   1   68.29   10.60
  -1  27   1   80.69   10.00
   2 -28  -1   21.10    5.80
   2 -28  -1   26.60    7.10
   2 -28  -1   25.60    5.70
  -2  28   1   29.80    8.00
  -2  28   1   24.80    6.60
  -2  28   1   45.00    9.60
   3 -29  -1   28.00    6.30
   3 -29  -1   37.40    8.90
   3 -29  -1   40.30   10.10
  -3  29   1   34.50    7.90
  -3  29   1   32.90    8.90
  -3  29   1   35.60    7.90
 -16  -8  -1   75.19   14.00
 -15  -9  -1    1.80    3.50
 -14 -10  -1   72.49   10.90
 -13 -11  -1   16.90    2.90
 -13 -11  -1   22.20    6.20
 -12 -12  -1  161.28   13.80
 -12 -12  -1  162.08   10.80
 -12 -12  -1  149.59   10.30
 -12 -12  -1  162.08    9.60
 -11 -13  -1   42.00    3.90
 -11 -13  -1   35.20    4.30
 -11 -13  -1   43.40    7.40
 -11 -13  -1   32.50    4.00
 -10 -14  -1   34.30    5.00
 -10 -14  -1   30.70    4.60
 -10 -14  -1   32.40    3.60
 -10 -14  -1   35.40    7.30
  -9 -15  -1   86.19    7.10
  -9 -15  -1   81.99    6.40
  -9 -15  -1  101.09   10.00
  -9 -15  -1   83.29    7.20
  -8 -16  -1   68.89    8.00
  -8 -16  -1   61.39    5.40
  -8 -16  -1   62.09    6.10
  -8 -16  -1   58.29    5.90
   8  16   1   66.09    6.30
  -7 -17  -1    3.20    2.40
  -7 -17  -1    5.70    2.20
  -7 -17  -1    8.30    3.00
   7  17   1    2.50    2.20
  -6 -18  -1  119.29    9.50
  -6 -18  -1  118.79    9.80
  -6 -18  -1  128.59    9.10
  -5 -19  -1  101.59    8.80
  -5 -19  -1  120.09    8.80
  -5 -19  -1  121.79    9.80
   5  19   1   96.69    7.40
   5  19   1  103.09    8.40
   5  19   1  112.39    8.80
  -4 -20  -1   85.19    8.30
  -4 -20  -1   69.79    7.20
  -4 -20  -1   74.19    7.10
   4  20   1   73.89    7.30
   4  20   1   68.89    6.40
   4  20   1   69.79    6.80
  -3 -21  -1   80.29    8.00
  -3 -21  -1   78.89    8.50
   3  21   1   83.99    8.50
   3  21   1   79.99    7.40
  -2 -22  -1   22.40    5.20
  -2 -22  -1   28.60    5.70
  -2 -22  -1   16.80    4.30
   2  22   1   26.70    5.60
   2  22   1   19.10    4.30
   2  22   1   20.20    4.60
  -1 -23  -1    6.30    3.80
  -1 -23  -1    8.50    3.60
  -1 -23  -1   11.80    3.60
   1  23   1   10.10    4.00
   1  23   1   10.50    3.50
   1  23   1    9.30    3.70
   0 -24  -1  728.43   42.00
   0 -24  -1  654.13   40.70
   0  24   1  826.62   42.30
   0  24   1  780.62   41.10
   0  24   1  744.23   40.20
   1 -25  -1  146.89   13.60
   1 -25  -1  139.09   12.80
  -1  25   1  151.38   13.40
  -1  25   1  176.48   16.50
  -1  25   1  137.59   12.20
   2 -26  -1   77.99    9.50
   2 -26  -1   70.89   15.00
   2 -26  -1  101.89    8.70
  -2  26   1   70.29    9.40
  -2  26   1   64.89    9.80
  -2  26   1   91.49   10.70
   3 -27  -1   64.59    7.60
   3 -27  -1   72.79   11.60
   3 -27  -1   61.09   13.70
  -3  27   1   66.19   13.70
  -3  27   1   67.79   10.40
  -3  27   1   52.09    9.60
   4 -28  -1   49.00    9.00
   4 -28  -1   61.89   10.90
   4 -28  -1   42.60    9.40
  -4  28   1   94.69   14.90
  -4  28   1   50.69    9.30
  -4  28   1   53.39   10.50
 -16  -6  -1   18.90    5.60
 -15  -7  -1   91.49    6.80
 -15  -7  -1  111.99   10.80
 -14  -8  -1  230.48   16.90
 -14  -8  -1  216.98   12.50
 -13  -9  -1   21.60    5.40
 -13  -9  -1   24.20    3.40
 -12 -10  -1   19.00    2.90
 -12 -10  -1   18.80    5.20
 -11 -11  -1   14.70    4.50
 -11 -11  -1   11.60    2.80
 -11 -11  -1   12.60    2.40
 -10 -12  -1   28.80    6.50
 -10 -12  -1   19.50    3.10
 -10 -12  -1   25.90    4.10
 -10 -12  -1   28.40    3.40
  -9 -13  -1   46.40    4.80
  -9 -13  -1   54.29    4.60
  -9 -13  -1   49.70    4.80
  -9 -13  -1   57.19    8.70
  -8 -14  -1   30.50    3.80
  -8 -14  -1   26.30    5.30
  -8 -14  -1   29.50    3.80
  -8 -14  -1   36.70    3.80
   8  14   1   28.80    7.30
  -7 -15  -1   57.59    5.70
  -7 -15  -1   70.09    5.80
   7  15   1   69.39    5.90
  -6 -16  -1   69.39    5.90
  -6 -16  -1   68.99    6.60
  -6 -16  -1   67.19    6.20
   6  16   1   56.89    5.50
  -5 -17  -1   18.30    3.70
  -5 -17  -1   22.50    4.00
  -5 -17  -1   19.80    4.20
   5  17   1   14.60    2.60
   5  17   1   12.90    3.30
   5  17   1   12.30    3.00
  -4 -18  -1   76.79    6.90
  -4 -18  -1   74.39    7.30
  -4 -18  -1   67.39    6.40
   4  18   1   61.79    5.70
   4  18   1   64.59    6.70
   4  18   1   71.39    6.40
  -3 -19  -1  492.95   27.20
  -3 -19  -1  506.85   28.20
  -3 -19  -1  487.05   28.50
   3  19   1  504.15   27.20
   3  19   1  532.25   28.30
   3  19   1  497.05   27.00
  -2 -20  -1  194.18   13.90
  -2 -20  -1  200.68   14.60
  -2 -20  -1  188.18   13.20
   2  20   1  190.48   13.10
   2  20   1  199.48   14.10
   2  20   1  196.58   13.30
  -1 -21  -1   49.80    6.90
  -1 -21  -1   31.40    6.70
  -1 -21  -1   47.00    6.00
   1  21   1   53.89    6.70
   1  21   1   50.79    6.10
   1  21   1   45.10    5.60
   0 -22  -1   95.99    9.70
   0 -22  -1   92.39    8.60
   0  22   1   88.49    9.00
   0  22   1   85.49    8.70
   1 -23  -1   69.59    8.70
  -1  23   1   78.19    8.60
  -1  23   1   89.49    9.30
   2 -24  -1  111.09   11.10
   2 -24  -1  122.09   11.90
  -2  24   1  138.79   12.20
  -2  24   1   93.39   15.60
   3 -25  -1   68.09   11.10
   3 -25  -1   68.39    8.80
   3 -25  -1   83.09    8.10
  -3  25   1   68.89    9.10
  -3  25   1   77.39    8.90
   4 -26  -1  121.29   10.20
   4 -26  -1  115.59   12.50
   4 -26  -1  114.89   12.00
  -4  26   1   95.49   11.50
  -4  26   1  127.09   12.60
  -4  26   1  108.99   11.30
   5 -27  -1   52.39    7.60
   5 -27  -1   63.19   11.30
   5 -27  -1   46.80   10.80
  -5  27   1   51.49   11.10
  -5  27   1   49.00    9.10
  -5  27   1   74.89   12.70
   6 -28  -1   38.00    8.00
   6 -28  -1   32.70    8.10
   6 -28  -1   45.80    9.70
  -6  28   1   33.70    9.10
  -6  28   1   39.20    8.40
  -6  28   1   30.90   11.00
 -16  -4  -1   13.40    4.50
 -16  -4  -1   25.70    4.30
 -16  -4  -1   20.10    4.50
 -15  -5  -1  254.97   14.70
 -15  -5  -1  243.28   17.70
 -14  -6  -1   90.69    9.50
 -14  -6  -1  101.29    7.20
 -13  -7  -1   98.29   10.00
 -13  -7  -1  108.09    7.30
 -12  -8  -1   12.60    4.40
 -12  -8  -1   11.50    2.40
 -11  -9  -1   15.60    2.70
 -11  -9  -1   20.00    5.10
 -10 -10  -1   82.19    5.70
 -10 -10  -1   75.99   11.10
 -10 -10  -1   71.79    6.60
  -9 -11  -1   48.60    4.60
  -9 -11  -1   47.80    4.20
  -9 -11  -1   52.39    7.60
  -9 -11  -1   49.40    4.40
  -8 -12  -1   95.69    6.40
  -8 -12  -1   86.59    6.50
  -8 -12  -1   82.29    6.50
  -8 -12  -1   79.89    8.40
  -7 -13  -1  139.39    9.20
  -7 -13  -1  132.69    8.60
  -7 -13  -1  127.09    8.90
   7  13   1  139.59    9.40
  -6 -14  -1   74.29    6.30
  -6 -14  -1   67.19    6.00
  -6 -14  -1   74.79    5.80
   6  14   1   67.69    8.30
  -5 -15  -1    4.40    2.00
  -5 -15  -1    1.00    1.40
  -5 -15  -1    1.50    1.70
   5  15   1    1.10    1.10
   5  15   1    1.10    1.50
   5  15   1    1.20    1.80
  -4 -16  -1  139.89    9.90
  -4 -16  -1  124.79    9.30
  -4 -16  -1  130.79    9.10
   4  16   1  120.49    8.30
   4  16   1  117.89    9.00
   4  16   1  116.39    8.60
  -3 -17  -1  448.76   25.20
  -3 -17  -1  452.45   24.00
  -3 -17  -1  418.36   24.30
   3  17   1  425.66   23.70
   3  17   1  475.95   24.90
   3  17   1  428.16   23.60
  -2 -18  -1  728.13   38.20
  -2 -18  -1  739.13   37.60
  -2 -18  -1  755.32   39.00
   2  18   1  732.33   37.50
   2  18   1  719.53   37.80
   2  18   1  727.33   38.30
  -1 -19  -1  116.19   10.30
  -1 -19  -1  117.99   10.00
  -1 -19  -1  116.59    9.40
   1  19   1  119.99    9.30
   1  19   1  114.99    9.40
   1  19   1  120.49   10.10
   0 -20  -1   10.20    3.60
   0 -20  -1    5.80    4.30
   0  20   1    3.60    2.60
   0  20   1    3.90    2.80
   0  20   1    3.50    2.60
   1 -21  -1   54.79    7.20
   1 -21  -1   54.59    6.50
  -1  21   1   64.89    7.30
  -1  21   1   49.20    6.40
   2 -22  -1   -1.20    1.30
   2 -22  -1    1.80    2.50
  -2  22   1    2.30    3.00
  -2  22   1    0.00    1.80
  -2  22   1    6.90    3.30
   3 -23  -1   64.39    8.20
   3 -23  -1   54.09    7.20
  -3  23   1   60.79    7.40
  -3  23   1   60.59    7.80
   4 -24  -1  179.08   12.30
   4 -24  -1  175.88   14.90
   4 -24  -1  175.78   14.30
  -4  24   1  144.79   13.00
  -4  24   1  164.78   14.40
  -4  24   1  147.09   14.20
   5 -25  -1  137.09   13.20
   5 -25  -1  143.09   13.90
   5 -25  -1  117.49   10.70
  -5  25   1  162.48   13.60
  -5  25   1  175.88   14.90
  -5  25   1  144.79   13.90
   6 -26  -1   72.09    7.90
   6 -26  -1   63.29   10.70
   6 -26  -1   49.50    8.50
  -6  26   1   81.19   10.30
  -6  26   1   67.99   10.60
   7 -27  -1   11.70    4.40
   7 -27  -1   13.90    6.30
   7 -27  -1    7.20    5.50
  -7  27   1    4.80    5.80
  -7  27   1    7.30    5.00
 -16  -2  -1  223.88   14.30
 -16  -2  -1  225.58   14.90
 -16  -2  -1  230.88   16.90
 -16  -2  -1  256.37   14.60
 -16  -2  -1  223.28   14.80
 -15  -3  -1   33.00    4.80
 -15  -3  -1   39.30    5.50
 -15  -3  -1   21.00    5.20
 -15  -3  -1   31.90    4.80
 -15  -3  -1   33.30    4.70
 -14  -4  -1   45.20    7.40
 -14  -4  -1   47.50    5.00
 -14  -4  -1   33.30    4.00
 -13  -5  -1  133.99    9.00
 -13  -5  -1  137.69   11.50
 -12  -6  -1  161.48   18.10
 -12  -6  -1  159.88   10.00
 -11  -7  -1   11.80    4.00
 -11  -7  -1   12.10    2.50
 -10  -8  -1   20.10    3.80
 -10  -8  -1   18.70    5.00
  -9  -9  -1   13.60    2.30
  -9  -9  -1   30.10    5.80
  -9  -9  -1   18.80    3.60
  -8 -10  -1   10.20    2.40
  -8 -10  -1    4.30    2.80
  -8 -10  -1   10.30    3.30
  -8 -10  -1    7.00    1.90
  -7 -11  -1  373.76   19.00
  -7 -11  -1  358.86   18.80
  -7 -11  -1  341.67   18.70
  -7 -11  -1  353.46   21.20
   7  11   1  364.36   19.80
  -6 -12  -1  160.98    9.90
  -6 -12  -1  147.39    9.70
  -6 -12  -1  158.38    9.60
   6  12   1  164.68    9.90
  -5 -13  -1   87.19    6.70
  -5 -13  -1   82.29    6.50
  -5 -13  -1   80.09    6.10
   5  13   1   77.79    6.10
  -4 -14  -1  185.28   11.80
  -4 -14  -1  184.78   11.50
  -4 -14  -1  181.98   11.00
   4  14   1  174.28   11.10
   4  14   1  171.58   10.90
   4  14   1  176.08   10.40
  -3 -15  -1   21.50    4.30
  -3 -15  -1   13.20    3.60
  -3 -15  -1   17.90    3.40
   3  15   1   10.30    2.90
   3  15   1   10.20    2.60
   3  15   1    8.30    2.30
  -2 -16  -1   70.69    6.90
  -2 -16  -1   60.69    5.80
  -2 -16  -1   61.49    6.20
   2  16   1   66.79    6.00
   2  16   1   73.49    6.70
   2  16   1   67.29    5.90
  -1 -17  -1  250.27   15.50
  -1 -17  -1  245.78   15.90
  -1 -17  -1  228.58   14.70
   1  17   1  239.78   14.80
   1  17   1  235.78   15.40
   1  17   1  242.38   15.00
   0 -18  -1  311.77   18.80
   0 -18  -1  305.37   19.10
   0 -18  -1  352.26   20.40
   0  18   1  306.27   19.30
   0  18   1  312.67   18.70
   0  18   1  323.27   19.20
   1 -19  -1  211.58   14.80
   1 -19  -1  213.98   15.50
  -1  19   1  216.98   14.50
  -1  19   1  227.28   19.20
  -1  19   1  230.68   15.20
   2 -20  -1  243.18   16.50
   2 -20  -1  169.68   18.60
  -2  20   1  244.88   16.10
  -2  20   1  208.58   15.10
  -2  20   1  207.38   14.70
   3 -21  -1  189.58   15.40
   3 -21  -1  201.38   14.20
   3 -21  -1  227.08   16.30
  -3  21   1  232.28   15.30
  -3  21   1  187.68   16.60
   4 -22  -1   96.79   10.00
  -4  22   1   83.89    8.80
  -4  22   1   83.99    9.30
   5 -23  -1   25.90    6.00
   5 -23  -1   35.00    7.70
  -5  23   1   23.30    5.80
  -5  23   1   38.00    8.30
  -5  23   1   37.30   10.90
   6 -24  -1   29.10    5.50
   6 -24  -1   25.30    6.60
   6 -24  -1   32.20    7.10
  -6  24   1   22.50    6.10
  -6  24   1   19.30    5.60
   7 -25  -1  136.09   13.20
   7 -25  -1  140.59   13.60
   7 -25  -1  121.59   10.80
  -7  25   1  119.29   12.90
  -7  25   1  120.39   18.40
  -7  25   1  106.79   12.00
   8 -26  -1   42.90    9.90
   8 -26  -1   41.20    9.00
   8 -26  -1   42.80    7.80
  -8  26   1   37.10    9.10
  -8  26   1   47.30   10.80
  -8  26   1   55.09   11.30
 -16   0  -1    0.90    2.20
 -16   0  -1   -0.10    2.80
 -16   0  -1    7.20    3.10
 -16   0  -1    1.20    3.20
 -16   0  -1   -0.70    2.40
 -15  -1  -1   95.89    9.10
 -15  -1  -1  101.49    7.80
 -15  -1  -1   93.09    9.30
 -15  -1  -1   92.19    7.80
 -14  -2  -1   94.09    7.20
 -14  -2  -1   94.79    8.40
 -14  -2  -1   84.29    8.70
 -14  -2  -1   99.99    7.50
 -13  -3  -1   81.69    7.30
 -13  -3  -1   86.29    6.50
 -13  -3  -1  109.79   18.20
 -12  -4  -1   26.30    5.00
 -12  -4  -1   22.30    4.00
 -11  -5  -1  213.58   12.50
 -11  -5  -1  214.58   14.80
 -10  -6  -1   49.70    6.90
 -10  -6  -1   38.80    4.60
  -9  -7  -1  107.49    9.20
  -9  -7  -1  116.19    7.30
  -8  -8  -1  121.69    9.70
  -8  -8  -1  124.89    7.60
  -7  -9  -1    5.60    2.70
  -7  -9  -1    9.70    2.20
  -7  -9  -1    9.00    1.80
  -7  -9  -1    7.90    1.80
  -6 -10  -1   15.10    2.70
  -6 -10  -1   12.80    2.30
  -6 -10  -1   11.20    2.30
   6  10   1   11.70    2.70
  -5 -11  -1   58.99    4.80
  -5 -11  -1   61.39    4.90
   5  11   1   51.39    4.50
  -4 -12  -1  389.06   20.30
  -4 -12  -1  391.16   19.80
  -4 -12  -1  347.27   21.00
   4  12   1  394.36   19.10
   4  12   1  368.86   19.80
   4  12   1  377.46   19.70
  -3 -13  -1   78.09    6.50
  -3 -13  -1   78.99    6.20
  -3 -13  -1   82.89    6.80
   3  13   1   90.29    6.20
   3  13   1   86.79    6.70
   3  13   1   86.69    6.30
  -2 -14  -1  291.57   16.80
  -2 -14  -1  277.17   16.30
  -2 -14  -1  314.97   16.40
   2  14   1  267.77   15.80
   2  14   1  279.57   15.90
   2  14   1  274.07   16.40
  -1 -15  -1  473.15   26.60
  -1 -15  -1  464.05   26.10
  -1 -15  -1  501.25   25.90
   1  15   1  525.85   26.70
   1  15   1  510.75   25.90
   1  15   1  472.05   25.90
   0 -16  -1   36.30    4.70
   0 -16  -1   39.50    5.70
   0  16   1   42.00    4.90
   0  16   1   42.00    5.20
   0  16   1   39.00    4.60
   1 -17  -1  592.54   31.60
   1 -17  -1  558.74   30.20
   1 -17  -1  533.85   30.50
  -1  17   1  578.34   30.90
  -1  17   1  565.64   30.20
  -1  17   1  592.84   31.20
   2 -18  -1  905.31   45.70
   2 -18  -1  867.81   46.70
  -2  18   1  933.41   46.60
  -2  18   1  879.91   46.40
  -2  18   1  898.41   45.60
   3 -19  -1   87.99    9.20
   3 -19  -1  105.69    9.20
   3 -19  -1   98.89    7.60
  -3  19   1   94.69    9.20
  -3  19   1   99.69    8.70
  -3  19   1   92.39    9.00
   4 -20  -1  166.88   11.70
   4 -20  -1  201.18   14.80
   5 -21  -1  914.01   51.29
  -5  21   1 1017.20   51.89
   6 -22  -1    6.90    2.70
   6 -22  -1   15.30    4.10
   6 -22  -1   18.40    4.90
  -6  22   1   15.30    4.70
  -6  22   1   10.60    5.60
  -6  22   1   15.80    5.30
   7 -23  -1    7.50    4.40
   7 -23  -1    8.80    3.10
  -7  23   1    3.10    3.50
  -7  23   1    2.40    3.40
  -7  23   1    5.60    4.20
   8 -24  -1  155.08   14.50
   8 -24  -1  155.18   14.30
  -8  24   1  150.68   14.60
  -8  24   1  151.18   15.20
  -8  24   1  141.19   13.70
   9 -25  -1  123.59   12.20
   9 -25  -1  141.99   14.50
   9 -25  -1  100.39   12.80
  -9  25   1  153.48   14.80
  -9  25   1  140.09   14.90
  -9  25   1  119.29   14.80
 -16   2  -1  289.27   17.30
 -16   2  -1  224.88   15.90
 -16   2  -1  249.58   15.70
 -16   2  -1  222.98   15.40
 -15   1  -1  108.19    8.50
 -15   1  -1  100.49    8.60
 -15   1  -1  116.09   10.00
 -15   1  -1  104.09    8.90
 -14   0  -1    2.20    2.20
 -14   0  -1    0.00    2.10
 -14   0  -1    0.00    1.40
 -14   0  -1    4.90    2.60
 -13  -1  -1   53.89    5.10
 -13  -1  -1   51.89    4.90
 -13  -1  -1   54.19    6.30
 -12  -2  -1   52.39    6.10
 -12  -2  -1   51.29    4.60
 -12  -2  -1   54.49    4.70
 -12  -2  -1   52.39    6.20
 -11  -3  -1   34.00    5.80
 -11  -3  -1   26.80    4.70
 -11  -3  -1   29.70    3.40
 -10  -4  -1   13.30    3.00
 -10  -4  -1   15.20    4.20
  -9  -5  -1  222.08   12.70
  -9  -5  -1  233.58   14.80
  -8  -6  -1   45.00    6.50
  -8  -6  -1   37.90    3.60
  -7  -7  -1   24.70    4.60
  -7  -7  -1   31.80    2.90
  -6  -8  -1  466.05   23.00
  -6  -8  -1  481.15   25.30
  -6  -8  -1  454.45   22.70
  -6  -8  -1  475.15   23.10
  -5  -9  -1  130.99    8.10
  -5  -9  -1  132.59    8.00
  -5  -9  -1  133.79    8.00
   5   9   1  151.48    8.50
  -4 -10  -1  109.69    7.10
  -4 -10  -1  110.39    7.30
  -4 -10  -1  110.29    7.30
   4  10   1  122.39    6.60
   4  10   1  110.59    6.90
   4  10   1  117.69    7.30
  -3 -11  -1  193.08   11.70
  -3 -11  -1  191.48   11.50
  -3 -11  -1  198.48   11.90
   3  11   1  208.18   11.30
   3  11   1  200.68   11.50
   3  11   1  231.88   12.30
  -2 -12  -1  107.89    7.40
  -2 -12  -1  111.79    7.90
   2  12   1  111.99    7.40
   2  12   1  108.19    7.70
   2  12   1   99.49    7.20
  -1 -13  -1  108.69    8.20
  -1 -13  -1  110.29    7.70
  -1 -13  -1  100.89    7.70
   1  13   1  112.09    7.70
   1  13   1  104.39    7.70
   1  13   1  112.49    8.10
   0 -14  -1  458.65   25.70
   0 -14  -1  509.55   25.70
   0 -14  -1  455.55   24.90
   0  14   1  482.05   25.60
   0  14   1  486.45   25.10
   0  14   1  461.15   25.40
   1 -15  -1  461.95   25.70
   1 -15  -1  465.55   25.30
   1 -15  -1  470.55   24.90
  -1  15   1  461.55   25.30
  -1  15   1  454.45   24.70
  -1  15   1  455.85   25.40
   2 -16  -1  109.89    8.80
   2 -16  -1  128.09   10.10
   2 -16  -1  120.59    9.30
  -2  16   1  104.99    8.70
  -2  16   1  122.19    9.60
   3 -17  -1  575.14   33.00
   3 -17  -1  599.54   30.60
   3 -17  -1  595.54   32.50
  -3  17   1  622.34   33.00
  -3  17   1  586.24   32.70
  -3  17   1  633.04   32.40
   4 -18  -1   25.70    5.30
   4 -18  -1   29.10    4.40
   4 -18  -1   30.40    5.00
  -4  18   1   25.30    4.60
  -4  18   1   45.50    9.00
   5 -19  -1   21.20    5.30
   5 -19  -1   21.00    4.20
   5 -19  -1   22.00    4.50
  -5  19   1   17.60    4.30
   7 -21  -1   70.59    8.30
  -7  21   1   45.20    8.00
  -7  21   1   41.90    8.30
  -7  21   1   55.09    8.70
   8 -22  -1    2.40    3.20
   8 -22  -1    6.20    3.00
  -8  22   1    4.00    4.10
  -8  22   1    4.30    3.80
   9 -23  -1  114.19   12.20
   9 -23  -1  115.69   14.30
  -9  23   1  106.19   11.90
  -9  23   1   97.99   11.30
  -9  23   1   98.39   12.20
  10 -24  -1    1.80    3.30
  10 -24  -1    1.10    4.20
  10 -24  -1    1.30    3.90
 -10  24   1   -2.10    4.40
 -10  24   1    2.10    3.80
 -16   4  -1   14.90    4.70
 -16   4  -1   24.60    5.00
 -16   4  -1   22.80    4.80
 -16   4  -1   20.60    7.20
 -15   3  -1   32.10    5.70
 -15   3  -1   28.40    6.20
 -15   3  -1   28.30    5.00
 -15   3  -1   38.50    6.10
 -14   2  -1  125.89   18.30
 -14   2  -1  107.79   12.00
 -14   2  -1   96.99    8.20
 -14   2  -1  100.39    8.00
 -13   1  -1   46.40    5.80
 -13   1  -1   53.29    5.10
 -13   1  -1   52.09    5.40
 -12   0  -1    0.30    1.30
 -12   0  -1    1.70    1.60
 -12   0  -1    0.50    1.60
 -11  -1  -1  101.49    6.90
 -11  -1  -1  109.09    8.70
 -11  -1  -1   97.69    6.90
 -10  -2  -1   16.60    3.90
 -10  -2  -1   11.30    2.30
 -10  -2  -1   11.30    2.10
  -9  -3  -1  117.49    9.80
  -9  -3  -1  121.39    9.20
  -8  -4  -1   30.00    5.10
  -8  -4  -1   30.90    4.10
  -7  -5  -1  325.27   18.30
  -7  -5  -1  321.77   16.60
  -6  -6  -1   60.29    4.20
  -6  -6  -1   48.30    5.20
  -5  -7  -1  402.36   19.80
  -5  -7  -1  401.46   19.50
  -5  -7  -1  393.56   19.80
   5   7   1  413.46   20.70
  -4  -8  -1  282.07   14.80
  -4  -8  -1  291.07   14.70
  -3  -9  -1   51.39    4.20
  -3  -9  -1   56.49    4.20
  -3  -9  -1   47.70    3.90
   3   9   1   44.30    3.90
   3   9   1   46.30    3.60
   3   9   1   45.00    3.80
  -2 -10  -1  236.38   13.60
  -2 -10  -1  236.98   13.50
  -2 -10  -1  234.58   13.30
   2  10   1  244.08   13.20
   2  10   1  253.47   13.40
   2  10   1  266.47   13.80
  -1 -11  -1   19.70    3.70
  -1 -11  -1   18.00    3.40
  -1 -11  -1   21.30    3.30
   1  11   1   13.40    2.70
   1  11   1   15.50    3.20
   1  11   1   11.60    2.50
   0 -12  -1  438.76   24.00
   0 -12  -1  450.75   24.70
   0 -12  -1  491.95   24.70
   0  12   1  490.15   24.70
   0  12   1  482.15   24.70
   0  12   1  453.15   24.40
   1 -13  -1   13.70    3.20
   1 -13  -1   15.50    3.50
   1 -13  -1   12.20    3.20
  -1  13   1   11.60    2.70
  -1  13   1    9.40    2.40
   2 -14  -1  214.48   12.90
   2 -14  -1  202.88   13.40
   2 -14  -1  197.38   12.90
  -2  14   1  206.18   12.80
  -2  14   1  192.38   13.00
  -2  14   1  198.78   13.10
   3 -15  -1   40.90    4.90
   3 -15  -1   38.90    6.10
   3 -15  -1   43.90    4.10
   3 -15  -1   39.60    4.80
  -3  15   1   29.10    5.00
  -3  15   1   36.30    5.50
  -3  15   1   33.80    5.80
   4 -16  -1   79.59    6.20
   4 -16  -1   74.69    7.60
   4 -16  -1   76.89    7.20
  -4  16   1   60.69    6.90
  -4  16   1   70.39    6.80
  -4  16   1   74.99    7.40
   5 -17  -1   52.89    6.10
   5 -17  -1   45.40    7.00
   5 -17  -1   52.89    5.20
  -5  17   1   52.99    9.50
  -5  17   1   63.29   11.80
   6 -18  -1   65.39    7.70
   6 -18  -1   76.49   11.90
   6 -18  -1   75.89    6.40
  -6  18   1   53.89    8.60
  -6  18   1   58.59    6.80
   7 -19  -1   82.69    7.60
   7 -19  -1   99.19    9.60
   7 -19  -1   92.89    9.10
  -7  19   1   86.49    8.80
  -7  19   1   78.29    9.00
  -7  19   1   91.89    9.40
   8 -20  -1    9.20    4.00
  -8  20   1    7.20    4.00
  -8  20   1    4.10    3.20
  -8  20   1   15.00    4.70
  -9  21   1   50.59    9.10
  -9  21   1   67.19   10.80
  -9  21   1   75.29   14.40
  10 -22  -1   10.00    4.90
  10 -22  -1    7.10    4.80
  10 -22  -1    6.00    4.10
 -10  22   1    6.40    4.80
 -10  22   1    6.10    4.80
 -10  22   1    7.50    5.30
  11 -23  -1   16.20    7.60
  11 -23  -1   34.00    7.60
  11 -23  -1   24.20    6.40
 -11  23   1   37.50    8.30
 -11  23   1   37.90   13.50
 -11  23   1   24.20    8.10
 -16   6  -1   25.60    6.40
 -16   6  -1   32.40    6.00
 -16   6  -1   37.30    5.60
 -16   6  -1   23.90    5.80
  16  -6   1   26.60    7.30
 -15   5  -1  259.97   15.50
 -15   5  -1  240.88   16.30
 -15   5  -1  254.27   16.10
 -15   5  -1  221.48   15.60
  15  -5   1  216.18   16.10
 -14   4  -1   45.60    6.70
 -14   4  -1   44.80    6.80
 -14   4  -1   43.20    5.20
 -14   4  -1   49.80    5.60
  14  -4   1   36.40    6.60
 -13   3  -1   82.99    7.40
 -13   3  -1   85.39    7.40
 -13   3  -1   94.79    8.00
 -13   3  -1   81.99    7.00
  13  -3   1   80.49    7.90
 -12   2  -1   52.79    5.20
 -12   2  -1   51.79    4.90
 -12   2  -1   47.00    5.60
  12  -2   1   42.80    6.30
 -11   1  -1   95.19    8.10
 -11   1  -1  108.99    7.40
 -11   1  -1  102.09    7.20
  11  -1   1   93.39    8.10
 -10   0  -1    0.90    1.50
 -10   0  -1   -0.20    0.90
 -10   0  -1    0.40    1.10
  10   0   1   -0.90    1.20
  -9  -1  -1   53.59    4.10
  -9  -1  -1   52.99    4.30
  -9  -1  -1   56.59    5.50
   9   1   1   59.09    5.50
  -8  -2  -1  111.99    8.30
  -7  -3  -1  207.48   12.30
  -7  -3  -1  188.88   11.70
  -6  -4  -1  373.76   19.70
  -6  -4  -1  357.96   18.50
  -5  -5  -1  187.98   10.50
  -5  -5  -1  217.88   13.30
  -4  -6  -1   26.90    2.50
  -4  -6  -1   26.90    2.20
  -4  -6  -1   31.20    2.60
   4   6   1   29.80    2.90
  -3  -7  -1  154.48    8.70
  -3  -7  -1  166.28    8.70
  -3  -7  -1  170.18    8.70
   3   7   1  147.89    8.60
   3   7   1  155.88    8.00
   3   7   1  148.99    8.40
  -2  -8  -1  127.29    7.30
  -2  -8  -1  121.89    7.20
  -2  -8  -1  118.49    7.00
   2   8   1  116.99    7.10
   2   8   1  102.79    6.70
   2   8   1  104.49    6.70
  -1  -9  -1  232.58   12.00
  -1  -9  -1  242.68   12.30
  -1  -9  -1  217.38   12.20
   1   9   1  205.58   12.00
   1   9   1  201.68   11.70
   1   9   1  197.58   11.80
   0 -10  -1  315.27   17.00
   0 -10  -1  308.47   17.20
   0 -10  -1  322.27   17.50
   0  10   1  335.37   17.10
   0  10   1  323.47   17.30
   1 -11  -1  771.82   37.30
   1 -11  -1  727.03   37.80
   1 -11  -1  787.82   37.70
  -1  11   1  729.83   37.60
  -1  11   1  762.92   37.30
  -1  11   1  781.82   37.80
   2 -12  -1  180.48   11.80
   2 -12  -1  164.78   11.10
  -2  12   1  199.28   11.90
  -2  12   1  173.18   11.60
  -2  12   1  187.58   11.40
   3 -13  -1  427.06   21.40
   3 -13  -1  405.06   23.10
   3 -13  -1  408.66   22.50
  -3  13   1  409.96   22.90
  -3  13   1  416.06   22.50
  -3  13   1  420.46   23.10
   4 -14  -1  469.65   25.30
   4 -14  -1  429.36   24.40
   4 -14  -1  491.95   23.30
  -4  14   1  458.45   24.40
  -4  14   1  432.66   24.80
  -4  14   1  383.86   24.20
   5 -15  -1  156.88    9.90
   5 -15  -1  166.88   11.50
   5 -15  -1  164.88   11.90
  -5  15   1  132.79   10.60
  -5  15   1  136.79   11.00
   6 -16  -1   22.30    4.80
   6 -16  -1   16.10    3.60
   6 -16  -1   28.10    4.70
  -6  16   1   22.20    4.50
   7 -17  -1  168.48   12.80
   7 -17  -1  156.58   12.80
   7 -17  -1  187.58   11.80
  -7  17   1  144.79   12.50
  -7  17   1  184.38   13.00
   8 -18  -1  540.85   34.60
  -8  18   1  610.14   34.40
  -8  18   1  646.24   34.00
   9 -19  -1   61.09    9.20
   9 -19  -1   37.50    6.60
  -9  19   1   39.10    7.30
  -9  19   1   49.80    8.50
  -9  19   1   53.79    8.00
  10 -20  -1  139.79   13.00
 -10  20   1  153.38   14.30
 -10  20   1  124.99   12.20
 -10  20   1  110.39   12.40
  11 -21  -1  113.69   11.70
  11 -21  -1  122.29   11.50
 -11  21   1  107.19   12.00
 -11  21   1  118.69   13.30
 -11  21   1  116.59   12.60
 -16   8  -1   77.39    7.00
 -16   8  -1   68.29    8.30
 -16   8  -1   71.09   10.60
 -16   8  -1   71.49   10.90
 -15   7  -1   82.49    8.80
 -15   7  -1   81.59    8.50
 -15   7  -1   89.19   11.40
 -15   7  -1  103.69    7.90
  15  -7   1   83.29    8.90
 -14   6  -1   96.59    7.60
 -14   6  -1   85.99    8.30
 -14   6  -1   88.99    8.20
 -14   6  -1   88.89    8.60
  14  -6   1   75.99    8.20
 -13   5  -1  137.09   10.50
 -13   5  -1  144.49   10.10
 -13   5  -1  136.49   10.60
 -13   5  -1  149.39   10.50
  13  -5   1  137.79   10.90
 -12   4  -1   29.20    4.80
 -12   4  -1   26.10    4.80
 -12   4  -1   27.50    4.30
 -12   4  -1   26.90    4.60
  12  -4   1   20.10    4.40
 -11   3  -1   32.70    3.90
 -11   3  -1   34.20    4.90
 -11   3  -1   34.70    5.20
  11  -3   1   37.30    6.00
 -10   2  -1   13.80    2.70
 -10   2  -1   11.40    2.50
 -10   2  -1   10.90    3.00
  10  -2   1    8.70    2.90
  -9   1  -1   55.79    4.50
  -9   1  -1   53.59    4.40
  -9   1  -1   52.09    5.20
  -8   0  -1    0.20    1.20
  -8   0  -1   -0.40    0.80
  -8   0  -1   -0.20    0.80
   8   0   1   -0.40    1.10
  -7  -1  -1  219.98   13.30
   7   1   1  228.08   13.10
  -6  -2  -1  304.57   16.50
  -5  -3  -1   44.00    4.10
  -5  -3  -1   43.00    3.80
  -4  -4  -1  338.27   16.70
  -4  -4  -1  342.27   17.70
  -3  -5  -1  121.49    6.50
  -3  -5  -1  118.59    6.60
  -3  -5  -1  118.89    6.30
   3   5   1  119.29    6.70
  -2  -6  -1  384.76   18.10
  -2  -6  -1  361.76   18.00
  -2  -6  -1  369.66   18.00
   2   6   1  361.76   17.70
   2   6   1  363.46   18.00
   2   6   1  368.96   18.00
  -1  -7  -1  177.28    9.40
  -1  -7  -1  160.58    9.20
  -1  -7  -1  176.68    9.20
   1   7   1  166.48    9.10
   1   7   1  155.88    9.10
   1   7   1  157.58    9.10
   0  -8  -1 3033.40  138.59
   0  -8  -1 3048.60  138.99
   0   8   1 2998.90  138.69
   0   8   1 3021.20  138.49
   1  -9  -1  431.76   23.10
   1  -9  -1  449.16   22.90
  -1   9   1  468.75   22.80
  -1   9   1  447.26   23.00
   2 -10  -1   10.70    2.70
   2 -10  -1   10.50    2.60
   2 -10  -1    9.00    2.40
  -2  10   1   17.00    3.30
  -2  10   1   20.60    3.70
  -2  10   1   17.10    3.00
   3 -11  -1 1110.59   51.99
   3 -11  -1 1024.90   49.99
   3 -11  -1 1093.69   51.29
  -3  11   1 1016.70   51.39
  -3  11   1 1041.80   51.09
  -3  11   1 1067.99   51.79
   4 -12  -1 1164.08   54.19
   4 -12  -1 1013.40   51.79
   4 -12  -1 1162.48   53.69
  -4  12   1 1079.89   53.19
  -4  12   1 1121.39   53.89
  -4  12   1 1025.60   53.39
   5 -13  -1   28.00    4.70
   5 -13  -1   32.10    3.70
   5 -13  -1   28.80    4.90
  -5  13   1   36.80    4.60
  -5  13   1   37.40    4.50
  -5  13   1   35.70    5.30
   6 -14  -1  217.68   12.40
   6 -14  -1  195.58   13.40
   6 -14  -1  189.28   13.60
  -6  14   1  194.78   13.60
  -6  14   1  182.28   13.40
  -6  14   1  201.68   13.30
   7 -15  -1   19.90    4.50
   7 -15  -1   25.80    4.40
  -7  15   1   44.00    7.20
  -7  15   1   31.50    5.40
   8 -16  -1   11.50    4.10
   8 -16  -1   10.00    2.90
   8 -16  -1    7.90    3.00
  -8  16   1   13.10    3.90
  -8  16   1   11.00    3.40
   9 -17  -1   99.39    9.90
   9 -17  -1  113.49   10.30
  -9  17   1  107.89   10.10
  -9  17   1  102.09   10.40
  -9  17   1  127.19   10.90
  10 -18  -1  123.09   11.40
  10 -18  -1  122.79   11.10
 -10  18   1   99.19   10.30
 -10  18   1  127.59   11.50
 -10  18   1   96.19   10.90
  11 -19  -1   90.99    9.60
  11 -19  -1   68.29    9.10
 -11  19   1   76.19    9.50
 -11  19   1   62.99   10.50
 -11  19   1  101.49   10.70
  12 -20  -1   80.79   10.90
  12 -20  -1   53.19   10.00
  12 -20  -1   67.89    9.00
 -12  20   1   81.19   12.00
 -12  20   1   92.19   14.60
 -12  20   1   89.39   10.90
 -15   9  -1    2.50    3.60
 -15   9  -1    2.70    2.30
 -15   9  -1    2.00    3.70
 -15   9  -1    0.90    3.10
  15  -9   1    1.60    3.00
 -14   8  -1  197.48   14.60
 -14   8  -1  217.08   13.10
 -14   8  -1  197.88   15.00
 -14   8  -1  223.68   15.00
  14  -8   1  205.78   14.70
 -13   7  -1  106.19    9.30
 -13   7  -1  113.49    8.10
 -13   7  -1  105.09    9.40
 -13   7  -1  105.19    9.00
  13  -7   1  102.79    9.10
 -12   6  -1  172.38   11.00
 -12   6  -1  169.98   11.60
 -12   6  -1  167.78   11.80
 -12   6  -1  169.28   13.00
  12  -6   1  165.28   11.90
 -11   5  -1  210.48   13.10
 -11   5  -1  213.58   13.40
 -11   5  -1  220.38   13.10
 -11   5  -1  201.28   13.30
  11  -5   1  206.18   13.50
 -10   4  -1   14.60    3.20
 -10   4  -1   12.00    2.80
 -10   4  -1   16.30    3.40
  10  -4   1    9.90    2.90
  -9   3  -1  127.49    8.20
  -9   3  -1  132.29    8.50
  -9   3  -1  121.89    8.70
   9  -3   1  122.19    8.80
  -8   2  -1   99.99    7.50
  -8   2  -1  118.89    7.20
  -8   2  -1  110.19    7.00
   8  -2   1  104.59    7.60
  -7   1  -1  234.88   12.30
  -7   1  -1  238.98   13.20
  -7   1  -1  243.88   12.30
   7  -1   1  209.08   13.00
  -6   0  -1    0.40    1.10
  -6   0  -1   -0.30    0.70
   6   0   1    0.90    1.20
  -5  -1  -1   69.19    5.20
   5   1   1   72.09    5.20
  -4  -2  -1  330.47   16.90
  -3  -3  -1   12.80    1.80
  -2  -4  -1  517.05   24.60
  -2  -4  -1  534.55   24.50
  -2  -4  -1  528.75   24.80
   2   4   1  526.25   24.80
  -1  -5  -1 1747.43   80.39
  -1  -5  -1 1766.82   80.39
  -1  -5  -1 1735.43   80.39
   1   5   1 1761.52   80.29
   1   5   1 1766.32   80.29
   1   5   1 1747.13   80.29
   0  -6  -1   35.50    3.20
   0  -6  -1   33.00    3.00
   0  -6  -1   32.70    3.00
   0   6   1   38.90    3.30
   0   6   1   30.90    2.90
   0   6   1   35.70    3.00
   1  -7  -1  365.26   18.70
   1  -7  -1  367.26   18.50
   1  -7  -1  363.26   18.90
  -1   7   1  374.96   18.90
  -1   7   1  354.66   18.40
  -1   7   1  380.16   18.80
   2  -8  -1 1394.36   64.69
   2  -8  -1 1363.86   64.49
   2  -8  -1 1412.16   64.99
  -2   8   1 1386.16   64.49
  -2   8   1 1419.66   64.89
  -2   8   1 1276.47   64.49
   3  -9  -1   77.29    5.40
   3  -9  -1   78.99    6.40
   3  -9  -1   79.29    6.20
   3  -9  -1   82.29    6.10
  -3   9   1   76.19    6.30
  -3   9   1   92.49    6.30
   4 -10  -1   93.89    6.30
   4 -10  -1   94.49    7.40
   4 -10  -1   89.99    7.10
  -4  10   1   90.89    7.20
  -4  10   1  101.69    7.60
  -4  10   1   97.39    7.10
   5 -11  -1  588.14   32.60
   5 -11  -1  563.14   31.20
  -5  11   1  666.93   31.40
  -5  11   1  641.54   31.70
  -5  11   1  553.44   31.00
   6 -12  -1  101.19    8.30
   6 -12  -1  120.59    9.00
   6 -12  -1  107.59    7.70
  -6  12   1   98.99    8.10
  -6  12   1  103.39    8.50
  -6  12   1   98.59    8.50
   7 -13  -1  152.28   11.40
   7 -13  -1  143.49   11.00
   7 -13  -1  149.69   10.50
  -7  13   1  144.39   11.00
  -7  13   1  176.38   12.20
  -7  13   1  172.38   11.90
   8 -14  -1  471.25   26.70
   8 -14  -1  475.05   27.60
   8 -14  -1  543.85   29.40
  -8  14   1  493.95   28.40
  -8  14   1  474.15   27.90
  -8  14   1  528.15   28.40
   9 -15  -1   42.50    6.80
   9 -15  -1   29.20    5.70
   9 -15  -1   44.90    6.70
  -9  15   1   37.80    6.80
  -9  15   1   26.20    5.70
  -9  15   1   27.90    5.50
  10 -16  -1    2.10    2.60
  10 -16  -1    2.30    2.80
 -10  16   1    0.70    2.30
 -10  16   1    3.00    3.20
 -10  16   1    3.70    3.30
  11 -17  -1  211.18   15.10
  11 -17  -1  175.78   14.70
 -11  17   1  173.08   14.60
 -11  17   1  205.28   15.70
 -11  17   1  201.18   16.10
  12 -18  -1   84.39   10.10
  12 -18  -1  101.49   10.00
 -12  18   1   87.09   11.30
 -12  18   1   98.69   11.10
 -12  18   1   90.89   10.50
 -13  19   1   41.30    8.50
 -13  19   1   24.40    7.20
 -13  19   1   24.50    8.60
 -15  11  -1    2.70    3.40
 -15  11  -1    4.50    4.70
 -15  11  -1    2.00    3.90
 -14  10  -1   59.39    9.30
 -14  10  -1   66.09    9.00
 -13   9  -1   31.30    6.20
 -13   9  -1   26.60    5.10
 -13   9  -1   28.30    5.70
 -13   9  -1   22.50    3.80
  13  -9   1   25.40    5.20
 -12   8  -1   10.30    2.80
 -12   8  -1    9.90    3.70
 -12   8  -1   10.80    3.70
 -12   8  -1    7.90    2.90
  12  -8   1    6.20    3.00
 -11   7  -1   11.80    3.50
 -11   7  -1   11.90    3.30
 -11   7  -1   11.30    3.30
 -11   7  -1   11.90    2.90
  11  -7   1   17.10    3.90
 -10   6  -1   48.10    5.00
 -10   6  -1   40.90    4.90
 -10   6  -1   50.69    4.60
 -10   6  -1   47.40    5.20
  10  -6   1   46.20    5.10
  -9   5  -1  214.48   13.40
  -9   5  -1  225.78   13.00
  -9   5  -1  225.28   13.30
   9  -5   1  237.18   13.70
  -8   4  -1   24.60    3.10
  -8   4  -1   29.20    4.10
   8  -4   1   27.70    3.40
  -7   3  -1  212.78   11.70
  -7   3  -1  209.78   12.10
  -7   3  -1  213.68   11.90
   7  -3   1  214.38   12.20
  -6   2  -1  292.27   15.20
  -6   2  -1  293.37   14.70
   6  -2   1  270.27   15.10
  -5   1  -1   60.19    4.50
  -5   1  -1   62.59    4.00
  -5   1  -1   62.79    4.00
   5  -1   1   66.49    4.70
  -4   0  -1   -0.40    0.80
   4   0   1    0.30    0.90
  -3  -1  -1 1071.29   49.10
   3   1   1 1044.30   49.00
  -2  -2  -1  402.36   18.80
   2   2   1  387.16   19.00
  -1  -3  -1   68.79    3.70
  -1  -3  -1   66.09    3.80
  -1  -3  -1   67.29    3.60
   1   3   1   64.29    3.80
   1   3   1   66.99    3.60
   1   3   1   63.59    3.60
   0  -4  -1  206.18   10.60
   0   4   1  214.38   10.50
   0   4   1  206.78   10.50
   0   4   1  206.78   10.60
   1  -5  -1 1655.23   77.19
   1  -5  -1 1705.33   76.99
  -1   5   1 1729.93   77.09
  -1   5   1 1676.53   76.89
  -1   5   1 1597.74   77.09
   2  -6  -1  210.08   11.10
   2  -6  -1  178.28   10.60
   2  -6  -1  201.98   10.20
   2  -6  -1  190.48   10.60
  -2   6   1  186.18   10.60
  -2   6   1  213.68   11.00
  -2   6   1  188.08   10.90
   3  -7  -1  256.37   13.20
   3  -7  -1  261.77   14.20
   3  -7  -1  249.08   13.90
   3  -7  -1  265.77   14.00
  -3   7   1  261.47   13.90
  -3   7   1  260.87   14.10
  -3   7   1  247.28   14.10
   4  -8  -1 1512.15   69.99
   4  -8  -1 1572.84   68.89
   4  -8  -1 1612.74   69.89
  -4   8   1 1397.36   69.59
  -4   8   1 1406.76   69.39
  -4   8   1 1365.26   69.69
   5  -9  -1  220.68   12.70
   5  -9  -1  202.48   12.20
   5  -9  -1  195.38   11.50
  -5   9   1  205.98   12.20
  -5   9   1  210.28   12.50
  -5   9   1  178.78   12.20
   6 -10  -1   56.99    5.60
   6 -10  -1   62.89    9.40
   6 -10  -1   49.30    5.20
  -6  10   1   55.69    5.70
  -6  10   1   59.69    5.50
  -6  10   1   63.89    5.80
   7 -11  -1  463.15   25.80
   7 -11  -1  499.25   26.70
  -7  11   1  514.25   27.20
  -7  11   1  501.75   26.80
  -7  11   1  484.65   26.40
   8 -12  -1  916.41   47.50
   8 -12  -1  951.30   48.30
   8 -12  -1 1013.40   48.60
  -8  12   1 1010.20   49.30
  -8  12   1  949.90   48.60
  -8  12   1  917.51   48.10
   9 -13  -1  100.89    9.20
   9 -13  -1  116.29    9.20
   9 -13  -1  111.09    9.50
  -9  13   1  123.89   10.10
  -9  13   1  117.99    9.70
  -9  13   1  123.09   10.20
  10 -14  -1  180.98   12.90
  10 -14  -1  187.58   13.40
  10 -14  -1  205.88   14.20
 -10  14   1  172.78   13.90
 -10  14   1  176.08   13.40
 -10  14   1  187.68   14.00
  11 -15  -1   12.00    4.10
  11 -15  -1   13.30    3.60
  11 -15  -1   13.50    4.20
 -11  15   1   13.90    4.50
 -11  15   1    5.30    3.50
 -11  15   1    9.00    3.90
  12 -16  -1    8.30    4.10
  12 -16  -1    5.50    3.30
 -12  16   1    7.20    4.70
 -12  16   1    6.80    4.10
 -12  16   1   13.00    4.70
  13 -17  -1    4.60    4.40
  13 -17  -1    3.70    3.30
  13 -17  -1    4.00    3.70
 -13  17   1    7.20    4.90
 -13  17   1    0.30    3.10
 -13  17   1    2.90    4.50
 -15  13  -1    4.50    5.30
 -15  13  -1    3.20    4.40
 -15  13  -1    7.60    4.50
 -14  12  -1   38.30    8.20
 -14  12  -1   47.10    8.00
 -14  12  -1   51.29    8.40
  14 -12   1   57.09    8.20
 -13  11  -1   19.80    5.30
 -13  11  -1   10.70    7.70
  13 -11   1   15.50    4.20
 -12  10  -1   16.10    3.10
 -12  10  -1   25.50    5.40
 -12  10  -1   16.40    4.50
 -12  10  -1   20.40    4.50
  12 -10   1   19.60    4.50
 -11   9  -1   17.60    4.10
 -11   9  -1   21.60    5.00
 -11   9  -1   17.30    3.20
  11  -9   1   19.90    4.20
  11  -9   1   15.30    3.70
  11  -9   1   23.20    3.50
 -10   8  -1   15.00    3.40
 -10   8  -1   25.50    4.40
 -10   8  -1   20.70    3.30
 -10   8  -1   18.80    4.10
  10  -8   1   16.00    2.90
  10  -8   1   19.30    3.80
  10  -8   1   19.50    4.00
  -9   7  -1  120.69    8.90
  -9   7  -1  120.29    8.80
  -9   7  -1  118.89    7.70
  -9   7  -1  117.29    8.60
   9  -7   1  121.89    7.70
   9  -7   1  116.09    8.40
   9  -7   1  101.99    9.50
  -8   6  -1   42.00    3.80
  -8   6  -1   44.40    7.30
  -8   6  -1   38.30    4.30
   8  -6   1   37.20    4.00
   8  -6   1   39.70    4.10
   8  -6   1   36.70    3.60
  -7   5  -1  331.67   16.90
  -7   5  -1  328.17   17.40
  -7   5  -1  328.67   17.60
   7  -5   1  331.17   17.30
   7  -5   1  317.27   16.60
   7  -5   1  309.37   17.10
  -6   4  -1  398.96   19.70
  -6   4  -1  377.16   20.00
  -6   4  -1  356.56   19.70
   6  -4   1  393.46   19.90
   6  -4   1  407.86   19.50
   6  -4   1  411.26   19.80
  -5   3  -1   39.30    3.60
  -5   3  -1   44.90    3.60
   5  -3   1   55.49    3.60
   5  -3   1   54.29    3.80
   5  -3   1   53.39    3.90
  -4   2  -1  322.27   15.40
  -4   2  -1  287.07   15.40
  -4   2  -1  298.07   15.20
   4  -2   1  320.57   15.30
   4  -2   1  317.37   15.50
   4  -2   1  321.47   15.00
  -3   1  -1  992.70   47.00
  -3   1  -1 1018.80   47.10
  -3   1  -1 1025.80   47.40
   3  -1   1 1070.09   47.40
  -2   0  -1    0.50    0.60
   2   0   1    0.30    0.50
  -1  -1  -1  736.23   34.10
   0  -2  -1 1610.94  101.09
   1  -3  -1   35.80    2.20
   1  -3  -1   30.90    2.30
   1  -3  -1   34.30    2.50
   1  -3  -1   27.50    2.40
  -1   3   1   32.90    2.40
  -1   3   1   35.80    2.60
  -1   3   1   32.30    2.40
   2  -4  -1 1404.76   63.59
   2  -4  -1 1245.88   63.79
   2  -4  -1 1534.45   64.29
  -2   4   1 1382.36   64.19
  -2   4   1 1365.56   63.89
   3  -5  -1  628.94   31.10
   3  -5  -1  619.84   30.60
   3  -5  -1  673.83   31.40
  -3   5   1  647.54   31.40
  -3   5   1  680.13   31.10
  -3   5   1  635.94   31.20
   4  -6  -1  242.78   13.90
   4  -6  -1  238.78   14.30
   4  -6  -1  254.67   14.30
  -4   6   1  281.37   14.70
  -4   6   1  280.47   13.80
  -4   6   1  293.17   14.70
  -4   6   1  280.87   14.40
   5  -7  -1  357.26   19.20
   5  -7  -1  320.67   19.30
   5  -7  -1  366.56   19.50
  -5   7   1  414.36   18.90
  -5   7   1  373.46   20.00
  -5   7   1  383.26   19.90
  -5   7   1  373.66   19.40
   6  -8  -1  331.37   18.10
   6  -8  -1  320.77   18.40
   6  -8  -1  319.57   18.40
  -6   8   1  377.96   18.90
  -6   8   1  336.07   17.50
  -6   8   1  352.66   18.90
  -6   8   1  328.17   18.30
   7  -9  -1  597.74   30.20
   7  -9  -1  587.24   30.20
   7  -9  -1  554.64   30.10
  -7   9   1  604.24   30.50
  -7   9   1  533.75   29.80
  -7   9   1  594.74   30.70
  -7   9   1  616.94   29.10
   8 -10  -1   25.70    4.70
   8 -10  -1   32.50    5.00
   8 -10  -1   26.50    4.40
  -8  10   1   28.70    5.00
  -8  10   1   32.10    4.90
  -8  10   1   31.90    5.60
  -8  10   1   28.00    3.30
   9 -11  -1  736.53   38.00
   9 -11  -1  765.12   38.30
   9 -11  -1  684.33   38.30
  -9  11   1  732.23   38.40
  -9  11   1  788.02   39.00
  -9  11   1  765.62   36.70
  -9  11   1  729.63   39.70
  10 -12  -1   58.29    6.30
  10 -12  -1   58.29    6.10
 -10  12   1   55.79    6.60
 -10  12   1   54.19    6.60
 -10  12   1   53.49    6.40
  11 -13  -1  110.69    9.60
  11 -13  -1  124.79   10.00
  11 -13  -1  121.49   11.00
 -11  13   1  123.79   10.60
 -11  13   1   95.99    9.50
 -11  13   1  115.89   10.60
  12 -14  -1  205.18   13.90
  12 -14  -1  182.58   14.00
  12 -14  -1  207.38   17.50
 -12  14   1  197.48   15.10
 -12  14   1  179.38   15.00
 -12  14   1  193.58   14.70
  13 -15  -1    5.30    5.00
  13 -15  -1    5.40    3.20
 -13  15   1   11.60    4.70
 -13  15   1    5.00    4.30
 -13  15   1   12.70    4.60
  14 -16  -1   30.10    6.90
  14 -16  -1   39.80    6.10
 -14  16   1   25.10    8.00
 -14  16   1   34.40    8.70
 -14  14  -1   74.69    9.60
 -14  14  -1  101.69   10.50
 -14  14  -1   83.79   18.60
 -13  13  -1   90.09   10.10
 -13  13  -1   96.39   10.10
 -13  13  -1   92.09    9.70
  13 -13   1   82.19    8.70
  13 -13   1   93.69    9.90
 -12  12  -1  161.78   12.60
 -12  12  -1  173.98   13.30
  12 -12   1  149.88   11.80
  12 -12   1  147.79   11.60
  12 -12   1  160.28   10.60
 -11  11  -1   11.80    3.50
 -11  11  -1    7.20    3.40
 -11  11  -1   11.00    3.60
  11 -11   1    5.50    2.90
  11 -11   1    5.90    2.70
  11 -11   1   10.00    3.20
 -10  10  -1   78.69    7.50
 -10  10  -1   83.79    6.20
 -10  10  -1   82.29    7.70
 -10  10  -1   92.09    8.90
  10 -10   1   78.09    7.20
  10 -10   1   86.39    6.90
  10 -10   1   77.89    7.00
  -9   9  -1   15.50    3.60
  -9   9  -1   16.50    2.80
  -9   9  -1   18.10    4.10
  -9   9  -1   19.40    4.10
   9  -9   1   15.40    3.40
   9  -9   1   12.50    3.00
   9  -9   1   16.80    3.40
  -8   8  -1  129.99    9.60
  -8   8  -1  129.09    9.40
  -8   8  -1  132.09    9.40
  -8   8  -1  140.49    8.30
   8  -8   1  133.49    9.00
   8  -8   1  133.29    8.90
   8  -8   1  133.59    9.20
  -7   7  -1   31.20    3.80
  -7   7  -1   27.10    2.90
  -7   7  -1   28.30    4.20
  -7   7  -1   29.60    3.60
   7  -7   1   25.90    3.30
   7  -7   1   25.20    3.80
   7  -7   1   28.30    3.40
  -6   6  -1   56.89    4.80
  -6   6  -1   58.39    4.10
  -6   6  -1   57.29    4.90
   6  -6   1   48.70    4.40
   6  -6   1   45.90    4.20
   6  -6   1   54.99    4.60
  -5   5  -1  189.88   10.40
  -5   5  -1  193.68   10.70
  -5   5  -1  179.08    9.60
   5  -5   1  174.48   10.20
   5  -5   1  178.38   10.20
   5  -5   1  172.58   10.00
  -4   4  -1  339.37   17.60
  -4   4  -1  339.77   17.00
  -4   4  -1  360.66   17.90
   4  -4   1  375.46   17.70
   4  -4   1  348.97   17.50
   4  -4   1  345.97   17.30
  -3   3  -1    5.80    1.40
  -3   3  -1    8.60    1.70
  -3   3  -1    8.20    1.30
   3  -3   1    6.80    1.30
   3  -3   1    6.40    1.50
   3  -3   1    7.50    1.40
  -2   2  -1  404.96   17.60
  -2   2  -1  374.66   18.00
  -2   2  -1  357.46   17.80
   2  -2   1  362.06   17.80
   2  -2   1  383.76   17.60
   2  -2   1  373.96   17.90
   1  -1   1 1083.79   75.39
   2  -2  -1  732.73   35.20
   2  -2  -1  816.12   35.20
   2  -2  -1  742.23   35.30
  -2   2   1  741.83   35.30
  -2   2   1  757.12   35.30
   3  -3  -1   22.30    2.40
   3  -3  -1   20.40    2.40
   3  -3  -1   22.60    2.50
  -3   3   1   28.20    2.40
  -3   3   1   24.50    2.50
  -3   3   1   26.00    2.40
  -3   3   1   25.80    2.50
   4  -4  -1 3127.49  141.69
   4  -4  -1 3042.80  141.79
  -4   4   1 3097.19  141.89
  -4   4   1 3126.89  141.79
   5  -5  -1 1163.38   55.19
   5  -5  -1 1169.88   55.39
   5  -5  -1 1177.58   55.29
  -5   5   1 1100.09   55.29
  -5   5   1 1167.88   54.79
  -5   5   1 1250.77   55.39
  -5   5   1 1171.28   55.29
   6  -6  -1 1141.69   52.79
   6  -6  -1 1113.39   52.99
   6  -6  -1 1140.69   52.69
  -6   6   1 1098.69   52.99
  -6   6   1 1071.29   52.59
  -6   6   1 1103.69   52.79
  -6   6   1 1064.19   52.29
   7  -7  -1  368.56   20.80
   7  -7  -1  357.76   20.50
   7  -7  -1  378.36   20.60
  -7   7   1  426.56   20.20
  -7   7   1  394.26   20.80
  -7   7   1  392.66   20.90
  -7   7   1  399.66   21.20
   8  -8  -1 2747.33  127.09
   8  -8  -1 2759.52  127.39
   8  -8  -1 2565.54  127.49
  -8   8   1 2721.83  127.39
  -8   8   1 2849.11  126.49
  -8   8   1 2691.63  127.89
  -8   8   1 2829.32  127.79
   9  -9  -1  696.43   35.30
   9  -9  -1  729.73   35.90
   9  -9  -1  740.33   36.40
  -9   9   1  698.73   36.10
  -9   9   1  644.14   35.50
  -9   9   1  667.33   36.20
  -9   9   1  703.63   34.60
  10 -10  -1   46.80    5.20
  10 -10  -1   39.90    6.30
  10 -10  -1   49.20    5.40
 -10  10   1   43.60    5.30
 -10  10   1   45.90    4.50
 -10  10   1   40.30    6.40
 -10  10   1   46.20    6.80
  11 -11  -1  147.99   12.00
  11 -11  -1  171.68   11.40
  11 -11  -1  156.78   11.80
 -11  11   1  165.38   10.60
 -11  11   1  172.88   12.50
 -11  11   1  154.88   11.90
 -11  11   1  156.78   12.40
  12 -12  -1  448.16   22.80
  12 -12  -1  376.96   24.00
  12 -12  -1  371.06   23.40
 -12  12   1  389.46   23.70
 -12  12   1  396.16   24.20
 -12  12   1  384.36   22.30
 -12  12   1  408.76   24.80
  13 -13  -1   31.70    6.70
  13 -13  -1   35.40    8.40
 -13  13   1   32.30    6.30
 -13  13   1   39.10    7.10
 -13  13   1   44.00    8.70
  14 -14  -1   30.30    7.40
 -14  14   1   34.60    7.50
 -14  14   1   32.00    7.00
 -14  16  -1   -0.30    4.10
 -14  16  -1    4.50    4.20
 -14  16  -1    1.10    4.50
  14 -16   1    1.90    3.90
 -13  15  -1   43.80    9.10
 -13  15  -1   53.69    8.80
 -13  15  -1   63.39    9.70
  13 -15   1   37.10    5.80
  13 -15   1   36.30    6.70
  13 -15   1   33.60    6.80
 -12  14  -1   46.50    7.50
 -12  14  -1   48.50    8.80
 -12  14  -1   29.20    6.40
  12 -14   1   40.50    5.30
  12 -14   1   32.60    6.30
  12 -14   1   41.20    6.70
 -11  13  -1   41.20    7.20
 -11  13  -1   33.30    6.30
 -11  13  -1   43.90    9.20
  11 -13   1   47.00    5.50
  11 -13   1   37.20    5.80
  11 -13   1   36.40    6.30
 -10  12  -1   31.00    5.70
 -10  12  -1   24.30    5.70
 -10  12  -1   21.20    4.50
  10 -12   1   37.60    5.60
  10 -12   1   28.20    4.90
  10 -12   1   31.50    5.30
  -9  11  -1   53.49    5.90
  -9  11  -1   44.10    5.50
  -9  11  -1   49.60    6.00
   9 -11   1   47.50    5.30
   9 -11   1   47.90    5.30
   9 -11   1   48.50    5.20
  -8  10  -1    6.00    2.30
  -8  10  -1    8.10    2.90
  -8  10  -1    8.10    2.70
   8 -10   1    4.60    2.10
   8 -10   1    1.70    1.80
   8 -10   1    6.30    2.30
  -7   9  -1    7.10    2.20
  -7   9  -1   16.70    3.60
  -7   9  -1   11.90    3.00
   7  -9   1   10.10    2.50
   7  -9   1   12.20    2.90
   7  -9   1    6.60    2.00
  -6   8  -1  513.85   25.20
  -6   8  -1  440.16   25.00
  -6   8  -1  495.75   23.60
  -6   8  -1  459.55   24.90
   6  -8   1  489.35   24.70
   6  -8   1  458.45   24.10
   6  -8   1  496.85   25.00
  -5   7  -1  394.76   21.20
  -5   7  -1  430.16   21.30
  -5   7  -1  406.86   21.10
  -5   7  -1  402.86   19.70
   5  -7   1  397.36   20.30
   5  -7   1  412.46   20.90
   5  -7   1  379.06   20.90
  -4   6  -1   28.80    3.30
  -4   6  -1   27.80    2.40
  -4   6  -1   29.90    3.10
   4  -6   1   30.10    3.20
   4  -6   1   30.20    3.00
   4  -6   1   27.20    2.60
  -3   5  -1  110.59    7.20
  -3   5  -1  116.79    7.10
   3  -5   1  125.69    7.30
   3  -5   1  120.89    6.40
   3  -5   1  109.99    6.90
  -2   4  -1  543.95   25.60
  -2   4  -1  520.75   25.30
   2  -4   1  511.45   25.20
   2  -4   1  537.05   25.50
   2  -4   1  530.15   24.60
  -1   3  -1   61.19    3.80
   1  -3   1   60.49    3.70
  -1  -1   1 2533.55  152.68
   2   0  -1    0.10    0.60
   2   0  -1    0.20    0.80
   2   0  -1    0.20    0.50
  -2   0   1   -0.10    0.80
  -2   0   1   -0.30    0.40
  -2   0   1    0.50    0.60
   3  -1  -1 1256.77   65.39
   3  -1  -1 1481.95   66.09
  -3   1   1 1480.35   65.99
  -3   1   1 1454.75   65.99
  -3   1   1 1491.15   65.69
   4  -2  -1  727.83   33.40
   4  -2  -1  708.53   33.90
   4  -2  -1  741.63   34.20
  -4   2   1  697.23   33.90
  -4   2   1  724.73   33.60
  -4   2   1  663.33   33.60
   5  -3  -1   37.80    3.50
   5  -3  -1   39.20    3.70
   5  -3  -1   40.80    3.20
  -5   3   1   35.10    3.30
  -5   3   1   32.90    3.10
  -5   3   1   30.40    3.10
   6  -4  -1  431.56   21.70
   6  -4  -1  469.15   21.10
   6  -4  -1  431.76   21.60
  -6   4   1  383.86   21.20
  -6   4   1  406.06   21.30
  -6   4   1  405.96   21.20
  -6   4   1  388.06   21.00
   7  -5  -1  662.83   33.40
   7  -5  -1  678.73   33.70
   7  -5  -1  670.93   32.80
  -7   5   1  704.83   33.30
  -7   5   1  638.04   33.10
  -7   5   1  675.13   33.00
   8  -6  -1  370.36   19.90
   8  -6  -1  378.56   18.90
  -8   6   1  356.76   19.70
  -8   6   1  310.67   18.90
  -8   6   1  357.26   18.90
  -8   6   1  360.06   19.50
   9  -7  -1   17.10    3.20
   9  -7  -1   11.60    3.40
   9  -7  -1   18.10    3.90
  -9   7   1   13.70    3.20
  -9   7   1   14.50    3.40
  -9   7   1   11.60    2.80
  -9   7   1   13.50    3.00
  10  -8  -1  720.63   36.50
  10  -8  -1  729.43   37.00
  10  -8  -1  773.22   35.40
 -10   8   1  633.94   36.20
 -10   8   1  680.13   35.00
 -10   8   1  680.03   36.00
 -10   8   1  704.03   36.40
  11  -9  -1   44.50    5.80
  11  -9  -1   47.40    5.70
  11  -9  -1   46.90    4.80
 -11   9   1   46.90    7.20
 -11   9   1   48.60    6.70
 -11   9   1   46.40    5.70
 -11   9   1   45.90    4.80
  12 -10  -1  107.99    9.60
  12 -10  -1  109.59    9.70
  12 -10  -1  110.19    7.90
 -12  10   1  103.39    9.40
 -12  10   1  116.29    8.30
 -12  10   1   96.09    9.50
 -12  10   1  109.29    9.40
  13 -11  -1  144.39   12.00
 -13  11   1  144.99   22.80
 -13  11   1  150.98   10.30
 -13  11   1  140.19   11.80
 -13  11   1  155.38   12.30
 -14  12   1   19.50    5.90
 -14  12   1   13.50    4.60
  15 -13  -1    1.10    3.60
 -15  13   1    0.00    4.10
 -15  13   1   -0.80    2.90
 -15  13   1   -1.20    3.40
 -13  17  -1   32.90    7.80
 -13  17  -1   32.60   12.00
 -13  17  -1   30.60    7.10
  13 -17   1   38.60    6.40
 -12  16  -1    3.20    4.10
 -12  16  -1    2.90    3.10
 -12  16  -1    5.50    3.90
  12 -16   1   13.70    4.10
  12 -16   1    4.80    2.90
  12 -16   1    3.50    3.20
 -11  15  -1   56.29    8.20
 -11  15  -1   46.00    7.60
 -11  15  -1   44.30    7.90
  11 -15   1   48.40    7.20
  11 -15   1   45.50    6.90
  11 -15   1   37.20    6.80
 -10  14  -1   29.80    5.70
 -10  14  -1   33.70    6.80
 -10  14  -1   33.50    6.00
  10 -14   1   47.40    7.00
  10 -14   1   41.00    5.90
  10 -14   1   30.20    5.80
  -9  13  -1   49.20    6.30
  -9  13  -1   46.30    5.80
  -9  13  -1   53.59    6.40
   9 -13   1   48.30    5.90
   9 -13   1   58.59    5.70
   9 -13   1   52.09    5.90
  -8  12  -1   87.89    7.90
  -8  12  -1   89.49    8.10
  -8  12  -1   89.69    8.20
   8 -12   1   91.49    9.50
   8 -12   1   87.39    7.10
   8 -12   1   91.99    8.00
  -7  11  -1  330.57   19.90
  -7  11  -1  363.46   20.60
  -7  11  -1  322.07   19.70
   7 -11   1  359.36   19.70
   7 -11   1  362.86   20.10
  -6  10  -1   11.90    3.30
  -6  10  -1    9.40    2.60
  -6  10  -1   12.90    2.90
   6 -10   1   11.80    2.70
   6 -10   1   17.10    2.90
   6 -10   1    9.90    2.80
  -5   9  -1  134.89    9.20
  -5   9  -1  124.49    9.30
  -5   9  -1  137.79    9.40
   5  -9   1  145.89    9.20
   5  -9   1  147.49    8.40
   5  -9   1  137.99    9.30
  -4   8  -1  264.77   15.80
  -4   8  -1  286.37   16.30
   4  -8   1  311.87   15.00
   4  -8   1  304.47   15.90
   4  -8   1  290.07   16.20
  -3   7  -1  150.78    9.50
  -3   7  -1  157.58    9.40
  -3   7  -1  165.08    9.40
   3  -7   1  142.89    8.20
   3  -7   1  156.98    9.20
   3  -7   1  160.08    9.50
  -2   6  -1  375.16   19.20
  -2   6  -1  385.46   19.50
   2  -6   1  382.26   19.50
   2  -6   1  389.36   19.30
  -1   5  -1 1660.93   79.89
  -1   5  -1 1717.43   79.69
   1  -5   1 1823.42   80.09
   0   4  -1  201.68   10.50
   0   4  -1  209.48   10.20
   0   4  -1  217.28   10.50
   0  -4   1  192.78   10.40
   0  -4   1  190.18   10.40
   1   3  -1   37.50    2.70
   1   3  -1   33.30    2.40
   1   3  -1   34.20    2.20
  -1  -3   1   34.70    2.50
  -1  -3   1   37.50    2.70
  -1  -3   1   35.80    2.20
   2   2  -1  810.42   36.00
   2   2  -1  763.92   36.70
   2   2  -1  760.72   35.90
  -2  -2   1  828.32   36.30
  -2  -2   1  762.42   36.70
  -2  -2   1  780.22   36.10
   3   1  -1 1414.66   66.19
  -3  -1   1 1390.06   66.19
  -3  -1   1 1467.95   65.29
  -3  -1   1 1450.85   65.79
   4   0  -1    0.70    1.10
  -4   0   1    0.90    1.20
  -4   0   1   -0.50    0.90
  -4   0   1   -0.40    0.60
   5  -1  -1  712.13   34.70
   5  -1  -1  708.53   35.40
   5  -1  -1  697.03   34.00
  -5   1   1  771.52   35.50
  -5   1   1  783.52   34.70
  -5   1   1  729.73   35.10
   6  -2  -1 1180.58   57.09
   6  -2  -1 1218.28   58.59
  -6   2   1 1257.87   57.89
  -6   2   1 1247.98   58.49
  -6   2   1 1280.87   58.09
   7  -3  -1   15.10    2.20
   7  -3  -1   15.90    3.10
   7  -3  -1   14.80    3.00
  -7   3   1   10.90    2.40
  -7   3   1   12.10    2.80
  -7   3   1    8.40    2.10
  -7   3   1   12.20    2.50
   8  -4  -1  111.69    8.10
   8  -4  -1  122.59    6.80
   8  -4  -1  117.49    8.00
  -8   4   1  105.59    7.30
  -8   4   1   95.89    7.30
  -8   4   1  109.49    7.60
  -8   4   1   88.69    7.40
   9  -5  -1  403.66   22.30
   9  -5  -1  369.96   21.60
   9  -5  -1  427.66   20.80
  -9   5   1  422.26   21.80
  -9   5   1  404.26   21.90
  -9   5   1  401.56   21.70
  10  -6  -1  424.96   23.20
  10  -6  -1  446.56   24.10
 -10   6   1  442.76   23.40
 -10   6   1  437.86   23.50
 -10   6   1  424.36   23.00
 -10   6   1  415.96   23.60
  11  -7  -1  280.47   16.90
 -11   7   1  246.98   16.30
 -11   7   1  270.57   15.60
 -11   7   1  277.87   16.20
 -11   7   1  251.27   16.10
  12  -8  -1  188.08   13.60
 -12   8   1  192.28   13.10
 -12   8   1  183.38   13.10
 -12   8   1  204.58   12.50
 -12   8   1  186.38   13.60
 -13   9   1    1.30    2.20
 -13   9   1    0.00    2.40
 -13   9   1   -0.60    2.00
 -14  10   1   54.19    5.60
 -14  10   1   38.30    7.00
 -14  10   1   51.59    7.90
 -14  10   1   57.79    9.00
  15 -11  -1    0.20    3.20
 -15  11   1    3.00    2.50
 -15  11   1    4.50    4.00
 -15  11   1    2.10    4.10
 -15  11   1    3.20    3.40
 -13  19  -1   21.00    6.70
 -13  19  -1    5.20    6.20
 -13  19  -1    2.30    4.70
  13 -19   1    6.30    3.90
  13 -19   1   14.20    6.10
 -12  18  -1   76.59    9.80
 -12  18  -1   83.59   10.80
 -12  18  -1  103.69   11.00
  12 -18   1   96.19    9.50
  12 -18   1   76.89    9.40
 -11  17  -1   65.79    9.90
 -11  17  -1   74.49    8.90
 -11  17  -1   77.69    8.90
  11 -17   1   64.19    7.90
  11 -17   1   70.59    7.90
  11 -17   1   70.79    7.90
 -10  16  -1   88.69    9.00
 -10  16  -1   69.09    8.20
 -10  16  -1   75.59   11.90
  10 -16   1   83.69    7.70
  10 -16   1   73.09    8.10
  10 -16   1   91.89    8.70
  -9  15  -1   98.89    9.50
  -9  15  -1   83.39    8.70
  -9  15  -1   77.99    8.40
   9 -15   1  111.49    9.30
   9 -15   1   91.59    8.50
   9 -15   1   98.59    8.00
  -8  14  -1   34.00    5.80
  -8  14  -1   43.00    7.00
  -8  14  -1   28.50    6.20
   8 -14   1   38.10    5.50
   8 -14   1   33.90    5.30
   8 -14   1   33.50    5.70
  -7  13  -1  135.49   10.70
  -7  13  -1  124.59   10.00
  -7  13  -1  130.69   10.40
   7 -13   1  152.68   10.90
   7 -13   1  147.49   10.30
   7 -13   1  129.29    9.30
  -6  12  -1  170.08   11.50
  -6  12  -1  159.28   11.10
  -6  12  -1  169.98   11.70
   6 -12   1  138.79   10.90
   6 -12   1  158.88   11.20
   6 -12   1  160.68   10.90
  -5  11  -1   56.39    5.80
  -5  11  -1   64.09    5.90
  -5  11  -1   69.59    5.90
   5 -11   1   53.19    5.50
   5 -11   1   51.49    4.40
   5 -11   1   50.39    5.20
  -4  10  -1  119.19    8.40
  -4  10  -1  103.59    8.20
  -4  10  -1  109.99    8.00
   4 -10   1  112.29    7.00
   4 -10   1  113.19    7.90
   4 -10   1  120.99    8.50
  -3   9  -1   58.79    5.10
  -3   9  -1   46.40    4.50
  -3   9  -1   57.19    4.80
   3  -9   1   46.30    4.60
   3  -9   1   42.30    3.60
   3  -9   1   50.79    4.50
  -2   8  -1  133.59    8.20
  -2   8  -1  126.49    7.70
  -2   8  -1  113.29    7.80
   2  -8   1  118.89    7.70
   2  -8   1  113.09    7.90
  -1   7  -1  171.08    9.60
  -1   7  -1  174.28   10.00
  -1   7  -1  171.98   10.00
   1  -7   1  171.28   10.00
   0   6  -1   38.70    3.30
   0   6  -1   30.90    2.90
   0   6  -1   36.60    3.30
   0  -6   1   32.60    3.30
   0  -6   1   36.60    3.00
   0  -6   1   31.00    3.00
   1   5  -1 1649.54   74.59
   1   5  -1 1649.63   74.99
   1   5  -1 1648.04   75.19
  -1  -5   1 1684.63   75.09
  -1  -5   1 1639.64   74.59
  -1  -5   1 1513.25   74.99
   2   4  -1 1381.76   62.19
   2   4  -1 1324.87   62.99
   2   4  -1 1340.27   62.59
  -2  -4   1 1390.56   62.69
  -2  -4   1 1381.96   62.19
  -3  -3   1   25.60    2.00
  -3  -3   1   23.00    1.60
  -3  -3   1   27.00    2.30
   4   2  -1  700.93   33.30
  -4  -2   1  696.33   32.20
  -4  -2   1  663.33   33.20
  -4  -2   1  686.13   31.90
   5   1  -1  711.13   35.30
  -5  -1   1  736.63   34.00
  -5  -1   1  742.13   35.40
  -5  -1   1  718.23   35.10
   6   0  -1    0.50    1.30
  -6   0   1   -0.10    1.00
  -6   0   1   -0.30    1.00
  -6   0   1   -1.00    0.70
   7  -1  -1  399.36   21.10
  -7   1   1  404.36   20.00
  -7   1   1  390.96   20.30
  -7   1   1  389.26   20.90
   8  -2  -1  861.11   41.50
  -8   2   1  821.32   41.10
  -8   2   1  805.92   40.30
  -8   2   1  848.52   40.30
   9  -3  -1    7.80    2.80
  -9   3   1   13.90    2.90
  -9   3   1    9.60    2.60
  -9   3   1   13.40    2.90
  -9   3   1   12.60    2.80
  10  -4  -1  747.43   38.50
 -10   4   1  734.73   38.10
 -10   4   1  723.13   38.00
 -10   4   1  772.32   37.90
 -10   4   1  782.42   37.60
  11  -5  -1   93.39    8.20
 -11   5   1  103.09    7.70
 -11   5   1   89.89    7.60
 -11   5   1   91.79    7.60
 -11   5   1   95.49    7.90
  12  -6  -1   49.50    7.30
 -12   6   1   39.00    5.90
 -12   6   1   43.30    5.00
 -12   6   1   48.00    7.80
 -12   6   1   36.10    4.80
  13  -7  -1   49.80    7.70
 -13   7   1   39.80    4.90
 -13   7   1   52.39    7.10
 -13   7   1   45.80    5.60
 -13   7   1   46.00    7.30
  14  -8  -1  380.26   24.50
 -14   8   1  464.35   23.30
 -14   8   1  425.96   24.50
 -14   8   1  381.66   23.60
 -14   8   1  384.56   24.60
  15  -9  -1    0.90    3.10
 -15   9   1    7.80    3.90
 -15   9   1   13.10    3.50
 -15   9   1    7.90    4.10
 -15   9   1   12.50    5.20
  16 -10  -1    3.60    4.30
 -16  10   1    3.50    3.80
 -16  10   1    0.30    2.40
 -16  10   1    4.50    5.90
 -16  10   1    5.50    4.40
 -12  20  -1    8.50    5.70
 -12  20  -1   14.00    5.80
 -12  20  -1   22.50    6.70
  12 -20   1   15.90    5.20
  12 -20   1    6.80    4.40
 -11  19  -1   67.79   10.30
 -11  19  -1   72.79   14.80
 -11  19  -1   82.89   11.30
  11 -19   1   68.99    8.40
  11 -19   1   81.79   11.90
 -10  18  -1  208.78   16.20
 -10  18  -1  194.28   15.40
 -10  18  -1  189.48   16.00
  10 -18   1  225.08   15.90
  10 -18   1  215.28   14.80
  10 -18   1  185.68   14.90
  -9  17  -1   78.89    9.00
  -9  17  -1   67.89    8.20
  -9  17  -1   84.99    9.00
   9 -17   1   88.59    8.70
   9 -17   1   96.89    9.10
   9 -17   1   90.79    7.90
  -8  16  -1   53.49    6.70
  -8  16  -1   63.19    7.20
  -8  16  -1   40.80    7.60
   8 -16   1   63.89    7.30
   8 -16   1   58.69    6.60
   8 -16   1   63.69    6.10
  -7  15  -1   58.99    6.70
  -7  15  -1   55.19    6.60
   7 -15   1   56.39    6.30
   7 -15   1   56.99    5.50
   7 -15   1   78.69   15.50
  -6  14  -1   75.69    7.30
  -6  14  -1   73.99    7.40
  -6  14  -1   70.49    6.90
   6 -14   1   71.99    6.80
   6 -14   1   66.49    5.80
   6 -14   1   72.39    7.20
  -5  13  -1   69.29    6.80
  -5  13  -1   80.19    7.50
  -5  13  -1   92.79    7.70
   5 -13   1   87.79    6.10
   5 -13   1   86.19    7.60
   5 -13   1   79.39    7.10
  -4  12  -1  383.16   20.90
  -4  12  -1  368.26   21.40
   4 -12   1  370.36   20.90
   4 -12   1  379.96   19.50
   4 -12   1  400.66   21.60
  -3  11  -1  202.38   12.40
  -3  11  -1  186.48   12.50
  -3  11  -1  200.48   12.80
   3 -11   1  224.68   11.40
   3 -11   1  205.78   12.50
   3 -11   1  204.78   12.80
  -2  10  -1  238.08   14.10
  -2  10  -1  221.08   13.80
  -2  10  -1  243.08   13.70
   2 -10   1  266.37   14.50
   2 -10   1  239.78   13.80
  -1   9  -1  215.38   12.30
  -1   9  -1  233.18   12.00
  -1   9  -1  191.48   13.30
   1  -9   1  194.78   11.90
   0   8  -1 3027.20  136.19
   0   8  -1 3012.50  135.69
   0  -8   1 2989.40  136.09
   0  -8   1 2937.01  136.19
   0  -8   1 2849.22  135.49
   1   7  -1  343.77   18.00
   1   7  -1  364.76   17.70
   1   7  -1  354.26   18.30
  -1  -7   1  382.16   18.40
  -1  -7   1  349.67   18.20
  -1  -7   1  349.47   17.60
   2   6  -1  203.58   10.50
   2   6  -1  203.78   10.20
   2   6  -1  199.88   10.90
  -2  -6   1  198.68   10.70
  -2  -6   1  204.18   10.20
  -2  -6   1  193.38   10.80
   3   5  -1  717.23   31.90
   3   5  -1  671.23   31.50
   3   5  -1  652.73   31.50
  -3  -5   1  666.33   31.50
  -3  -5   1  672.83   32.00
  -3  -5   1  697.73   32.50
  -4  -4   1 3207.68  145.39
  -4  -4   1 3018.70  146.79
  -4  -4   1 3366.26  145.69
   5   3  -1   38.40    3.80
  -5  -3   1   27.50    2.40
  -5  -3   1   29.50    2.40
  -5  -3   1   30.50    4.30
   6   2  -1 1138.19   57.89
  -6  -2   1 1234.98   56.19
  -6  -2   1 1191.58   58.29
  -6  -2   1 1294.77   57.49
   7   1  -1  394.16   21.20
  -7  -1   1  387.66   20.70
  -7  -1   1  406.06   21.20
  -7  -1   1  390.36   19.50
   8   0  -1   -1.60    0.90
  -8   0   1   -0.40    1.20
  -8   0   1   -0.30    1.00
  -8   0   1    1.10    1.20
   9  -1  -1  272.07   16.50
  -9   1   1  279.57   15.60
  -9   1   1  288.17   16.60
  -9   1   1  280.47   16.40
  10  -2  -1   69.69    6.70
 -10   2   1   72.09    6.00
 -10   2   1   71.29    6.60
 -10   2   1   68.59    5.60
 -10   2   1   69.59    5.80
  11  -3  -1   45.70    6.60
 -11   3   1   29.80    5.30
 -11   3   1   45.10    4.60
 -11   3   1   46.60    5.60
 -11   3   1   42.40    4.80
  12  -4  -1  480.15   26.60
 -12   4   1  469.55   25.10
 -12   4   1  441.76   25.20
 -12   4   1  498.25   25.90
 -12   4   1  455.45   25.90
  13  -5  -1   93.89    9.00
 -13   5   1  102.29    8.30
 -13   5   1  116.29    8.80
 -13   5   1   95.59    8.70
 -13   5   1   92.79    8.20
  14  -6  -1    6.40    3.60
 -14   6   1    8.00    3.20
 -14   6   1    9.90    3.90
 -14   6   1   20.30    4.00
  15  -7  -1   -0.10    3.00
 -15   7   1    2.20    2.60
 -15   7   1    1.90    2.90
 -15   7   1    2.00    3.60
 -15   7   1    1.70    2.20
  16  -8  -1   49.70    8.50
 -16   8   1   53.69    6.20
 -16   8   1   50.09    7.90
 -16   8   1   49.10    8.90
 -16   8   1   58.09    8.70
 -11  21  -1   15.70    6.60
 -11  21  -1   35.80    8.30
 -11  21  -1   39.00    8.20
  11 -21   1   28.80    6.90
 -10  20  -1   31.30    7.00
 -10  20  -1   33.30    7.70
 -10  20  -1   27.30    7.50
  10 -20   1   27.30    6.80
  10 -20   1   30.70    7.80
  -9  19  -1   33.10    7.40
  -9  19  -1   24.60    5.60
  -9  19  -1   28.60    7.00
   9 -19   1   32.90    7.40
   9 -19   1   25.10    5.90
   9 -19   1   26.80    5.40
  -8  18  -1   45.30    7.10
  -8  18  -1   56.79    8.60
   8 -18   1   56.29    7.20
   8 -18   1   51.69    5.80
   8 -18   1   50.59    6.50
  -7  17  -1    9.80    3.60
   7 -17   1    7.30    3.30
   7 -17   1    8.40    2.50
   7 -17   1    4.20    2.40
  -6  16  -1   58.29    6.90
  -6  16  -1   71.59    7.00
   6 -16   1   60.79    5.40
   6 -16   1   59.49    7.50
   6 -16   1   56.89    6.40
  -5  15  -1    4.70    2.10
  -5  15  -1    2.90    2.40
  -5  15  -1    2.20    2.20
   5 -15   1    1.10    1.80
   5 -15   1    0.20    1.30
   5 -15   1    2.40    1.50
  -4  14  -1  185.28   12.80
  -4  14  -1  184.88   12.40
  -4  14  -1  199.58   13.20
   4 -14   1  194.68   11.10
   4 -14   1  177.98   12.80
   4 -14   1  181.68   12.40
  -3  13  -1   85.99    7.30
  -3  13  -1   85.49    7.30
  -3  13  -1   72.79    6.50
   3 -13   1   73.49    7.00
   3 -13   1   90.29    7.20
  -2  12  -1   86.29    7.50
  -2  12  -1  104.99    7.60
  -2  12  -1  107.79    8.10
   2 -12   1   97.99    7.90
   2 -12   1  112.49    7.90
  -1  11  -1   17.00    3.40
  -1  11  -1   20.60    3.20
  -1  11  -1   19.50    3.70
   1 -11   1   13.90    2.80
   1 -11   1   17.60    3.10
   1 -11   1   11.10    2.80
   0  10  -1  320.37   17.50
   0  10  -1  320.47   17.40
   0  10  -1  319.67   16.90
   0 -10   1  336.97   21.30
   0 -10   1  312.27   17.30
   1   9  -1  467.45   23.50
   1   9  -1  439.56   23.80
   1   9  -1  458.75   24.10
  -1  -9   1  459.15   24.10
  -1  -9   1  530.55   24.40
  -1  -9   1  497.45   23.60
   2   8  -1 1489.25   69.19
   2   8  -1 1442.06   68.79
   2   8  -1 1550.64   69.79
  -2  -8   1 1585.74   69.69
  -2  -8   1 1421.86   69.49
  -2  -8   1 1450.15   68.79
   3   7  -1  273.07   14.10
   3   7  -1  259.87   13.30
   3   7  -1  266.27   13.10
  -3  -7   1  254.67   13.90
  -3  -7   1  252.97   13.70
  -3  -7   1  270.37   13.20
   4   6  -1  255.17   13.70
  -4  -6   1  295.27   14.90
  -4  -6   1  288.17   13.70
  -4  -6   1  285.37   14.30
  -5  -5   1 1159.08   52.19
  -5  -5   1 1183.18   52.69
  -5  -5   1 1014.00   51.59
  -5  -5   1 1151.38   54.09
  -6  -4   1  384.76   19.00
  -6  -4   1  391.56   21.20
  -6  -4   1  410.96   19.30
   7   3  -1   12.20    2.80
  -7  -3   1    9.60    3.00
  -7  -3   1   11.00    1.80
  -7  -3   1    9.20    2.20
  -7  -3   1   11.90    2.40
   8   2  -1  860.51   41.70
  -8  -2   1  835.62   39.40
  -8  -2   1  775.32   41.00
  -8  -2   1  861.21   41.70
   9   1  -1  280.17   17.00
  -9  -1   1  292.77   17.10
  -9  -1   1  282.97   15.30
  -9  -1   1  297.57   16.30
  10   0  -1   -0.80    1.30
 -10   0   1    0.80    1.60
 -10   0   1    1.90    1.50
 -10   0   1   -0.20    1.20
 -11   1   1   43.10    6.60
 -11   1   1   34.90    4.00
 -11   1   1   31.60    3.90
  12  -2  -1   47.60    6.00
 -12   2   1   65.39    5.90
 -12   2   1   54.99    5.30
 -12   2   1   54.89    6.40
 -12   2   1   59.29    5.90
  13  -3  -1   28.10    5.40
 -13   3   1   27.80    6.10
 -13   3   1   30.00    4.80
 -13   3   1   24.60    4.90
 -13   3   1   28.50    4.60
  14  -4  -1   45.90    7.60
 -14   4   1   36.30    5.70
 -14   4   1   41.40    6.00
 -14   4   1   47.20    5.70
 -14   4   1   40.80    6.60
  15  -5  -1  111.79   14.10
 -15   5   1  137.69   11.50
 -15   5   1  160.48   11.30
 -15   5   1  135.99   10.90
 -15   5   1  127.79   10.60
  16  -6  -1    1.20    3.60
 -16   6   1    0.70    2.60
 -16   6   1    1.50    3.10
 -16   6   1    1.60    3.70
 -16   6   1    3.80    2.70
 -10  22  -1   25.50    6.50
 -10  22  -1   12.00    5.60
 -10  22  -1    5.20    4.70
  10 -22   1    9.20    4.10
  10 -22   1   18.10    5.90
  10 -22   1   10.30    4.70
  -9  21  -1   66.79   10.60
  -9  21  -1   76.79   12.10
  -9  21  -1   81.99    9.40
   9 -21   1   50.39    8.70
   9 -21   1  100.99   17.40
  -8  20  -1    5.50    3.70
  -8  20  -1    6.00    3.60
  -8  20  -1    6.60    4.10
   8 -20   1   10.30    4.30
   8 -20   1    9.80    3.20
  -7  19  -1   50.69    8.10
  -7  19  -1   60.39    7.60
   7 -19   1   54.79    5.80
   7 -19   1   58.69    7.10
   7 -19   1   60.49    7.50
  -6  18  -1  110.79   10.70
   6 -18   1  132.39   10.70
   6 -18   1  135.49   11.30
   6 -18   1  124.19    9.00
  -5  17  -1   19.90    5.10
   5 -17   1   16.70    3.20
   5 -17   1   17.90    4.50
   5 -17   1   16.20    4.00
  -4  16  -1  140.99   10.10
  -4  16  -1  118.49   10.10
  -4  16  -1  130.49   10.40
   4 -16   1  117.69   10.10
   4 -16   1  119.69    8.40
  -3  15  -1   12.20    3.20
  -3  15  -1   14.20    3.90
  -3  15  -1   13.40    3.70
   3 -15   1    7.50    3.00
   3 -15   1    8.00    2.30
  -2  14  -1  306.87   17.50
  -2  14  -1  272.97   16.40
  -2  14  -1  286.67   17.30
   2 -14   1  284.77   16.90
   2 -14   1  273.17   17.20
  -1  13  -1  105.79    7.70
  -1  13  -1  119.09    8.50
  -1  13  -1  108.89    8.30
   1 -13   1   97.09    7.80
   1 -13   1   97.89    8.20
   0  12  -1  448.06   24.30
   0  12  -1  439.06   23.70
   0  12  -1  480.85   24.60
   0 -12   1  463.55   24.30
   0 -12   1  483.55   24.80
   0 -12   1  454.95   23.70
   1  11  -1  751.82   38.30
   1  11  -1  795.02   38.80
   1  11  -1  768.72   37.90
  -1 -11   1  743.13   37.80
  -1 -11   1  760.02   38.70
  -1 -11   1  880.61   38.90
   2  10  -1   11.00    2.40
   2  10  -1   11.30    2.20
   2  10  -1   15.30    3.40
  -2 -10   1   18.50    2.70
  -2 -10   1   13.50    2.70
  -2 -10   1   15.70    2.70
   3   9  -1   79.39    5.50
   3   9  -1   86.79    5.40
   3   9  -1   81.19    6.10
  -3  -9   1   86.79    5.50
  -3  -9   1   78.49    5.90
  -3  -9   1   89.99    6.10
   4   8  -1 1506.45   65.69
   4   8  -1 1532.25   65.99
   4   8  -1 1339.57   65.69
  -4  -8   1 1439.36   65.59
  -4  -8   1 1415.06   66.29
  -4  -8   1 1292.07   66.39
   5   7  -1  369.36   18.30
  -5  -7   1  335.87   18.40
  -5  -7   1  375.56   20.30
  -5  -7   1  373.26   19.10
  -5  -7   1  392.66   18.00
  -6  -6   1 1123.89   51.59
  -6  -6   1 1100.99   50.89
  -6  -6   1 1085.89   53.69
  -7  -5   1  682.63   32.10
  -7  -5   1  666.53   34.30
  -7  -5   1  658.83   31.50
  -8  -4   1  103.99    8.10
  -8  -4   1   98.09    7.00
  -8  -4   1   90.09    5.90
  -8  -4   1   95.69    6.00
   9   3  -1   11.00    3.20
  -9  -3   1   10.00    2.40
  -9  -3   1    7.20    2.60
  -9  -3   1    7.40    1.80
  -9  -3   1    5.80    2.50
  10   2  -1   62.69    6.50
 -10  -2   1   66.09    5.90
 -10  -2   1   70.99    6.40
 -10  -2   1   65.29    6.60
  11   1  -1   40.80    6.20
 -11  -1   1   42.50    4.20
 -11  -1   1   36.50    5.60
  12   0  -1   -0.10    1.80
 -12   0   1    0.30    1.60
 -12   0   1   -0.90    1.10
 -12   0   1    3.10    1.90
 -12   0   1    1.10    1.70
  13  -1  -1   11.80    3.80
 -13   1   1   14.60    3.70
 -13   1   1   14.40    4.50
 -13   1   1   14.10    3.20
 -13   1   1   17.00    3.30
  14  -2  -1   34.50    6.40
 -14   2   1   44.50    6.90
 -14   2   1   42.90    5.60
 -14   2   1   41.00    4.90
 -14   2   1   45.80    5.20
  15  -3  -1   24.20    6.50
 -15   3   1   26.40    5.70
 -15   3   1   37.10    5.80
 -15   3   1   34.80    5.30
 -15   3   1   35.30    6.20
  16  -4  -1   50.69    8.70
 -16   4   1   67.29    7.30
 -16   4   1   51.69    6.60
 -16   4   1   62.99    8.20
 -16   4   1   50.69    6.40
 -10  24  -1   37.70   13.00
 -10  24  -1   71.89   11.90
  10 -24   1   61.39    9.00
  10 -24   1   72.99   11.80
  10 -24   1   52.49    9.40
  -9  23  -1   19.90    6.70
  -9  23  -1   39.00    9.10
  -9  23  -1   30.70    7.50
   9 -23   1   32.30    8.00
   9 -23   1   26.00    6.00
   9 -23   1   30.20    7.30
  -8  22  -1   -0.40    2.80
  -8  22  -1   -0.30    3.00
   8 -22   1   -0.30    2.10
   8 -22   1    0.50    2.60
  -7  21  -1   37.30    7.50
  -7  21  -1   39.90    8.40
  -7  21  -1   44.10    7.60
   7 -21   1   49.99    5.80
   7 -21   1   45.80    8.30
   7 -21   1   41.20    7.70
  -6  20  -1   87.19    9.60
  -6  20  -1  100.09   10.10
   6 -20   1   95.99    9.80
   5 -19   1  104.19    8.00
   5 -19   1  113.69   10.50
   5 -19   1  106.99    9.60
  -4  18  -1   72.29    8.70
  -4  18  -1   77.29    7.90
   4 -18   1   59.79    7.10
   4 -18   1   63.99    6.90
   4 -18   1   57.39    5.50
  -3  17  -1  449.46   25.70
  -3  17  -1  441.06   25.70
  -3  17  -1  450.35   24.90
   3 -17   1  468.55   26.10
   3 -17   1  411.96   24.80
  -2  16  -1   60.29    6.60
  -2  16  -1   55.99    6.40
  -2  16  -1   59.59    6.00
   2 -16   1   79.89    7.00
   2 -16   1   65.69    6.80
  -1  15  -1  496.15   25.70
  -1  15  -1  508.65   26.70
  -1  15  -1  485.65   26.30
   1 -15   1  429.06   25.70
   1 -15   1  482.35   26.60
   0  14  -1  470.55   23.70
   0  14  -1  399.76   24.00
   0  14  -1  467.25   24.30
   0 -14   1  451.25   24.60
   0 -14   1  452.25   23.50
   0 -14   1  424.06   23.90
   1  13  -1   14.70    3.60
   1  13  -1    9.30    2.50
   1  13  -1   12.90    3.20
  -1 -13   1    5.70    2.10
  -1 -13   1    9.10    2.90
  -1 -13   1   10.30    2.50
   2  12  -1  201.68   12.00
   2  12  -1  174.18   11.10
   2  12  -1  178.78   10.80
  -2 -12   1  189.28   11.70
  -2 -12   1  183.08   11.40
  -2 -12   1  184.18   10.80
   3  11  -1 1115.89   51.29
   3  11  -1 1040.80   50.29
   3  11  -1 1052.49   50.09
  -3 -11   1 1056.69   51.09
  -3 -11   1 1036.80   50.89
  -3 -11   1 1059.29   50.09
   4  10  -1   91.49    5.90
   4  10  -1   84.39    6.50
   4  10  -1   91.69    5.80
  -4 -10   1   97.89    6.00
  -4 -10   1   90.09    6.60
  -4 -10   1   92.29    6.60
   5   9  -1  208.58   10.80
  -5  -9   1  204.08   10.70
  -5  -9   1  197.28   11.40
  -5  -9   1  188.78   11.50
   6   8  -1  335.67   17.90
  -6  -8   1  365.96   17.30
  -6  -8   1  343.37   20.00
  -6  -8   1  355.86   18.10
  -6  -8   1  352.66   18.60
  -7  -7   1  378.26   17.80
  -7  -7   1  332.67   19.20
  -7  -7   1  370.56   18.50
  -7  -7   1  381.36   21.00
  -8  -6   1  347.87   20.10
  -8  -6   1  341.87   16.90
  -8  -6   1  360.06   18.00
  -8  -6   1  326.57   17.80
  -9  -5   1  418.96   20.60
  -9  -5   1  408.76   21.80
  -9  -5   1  409.56   23.20
  -9  -5   1  388.86   19.90
 -10  -4   1  701.13   38.10
 -10  -4   1  738.43   36.00
 -10  -4   1  770.82   36.20
 -10  -4   1  778.22   39.10
 -11  -3   1   39.30    4.40
 -11  -3   1   50.69    5.10
 -11  -3   1   40.00    6.30
 -11  -3   1   39.00    4.00
 -12  -2   1   69.59    5.70
 -12  -2   1   60.19    6.80
 -12  -2   1   64.79    5.90
 -13  -1   1   21.00    3.80
 -13  -1   1   11.20    2.80
 -13  -1   1   12.80    4.10
 -13  -1   1   15.20    3.10
 -14   0   1    0.80    1.70
 -14   0   1   -0.80    2.10
 -14   0   1    4.70    2.40
 -14   0   1    0.30    1.70
 -15   1   1   18.10    4.70
 -15   1   1   25.70    4.70
 -15   1   1   21.40    4.20
 -15   1   1   24.10    4.90
 -16   2   1  120.99   10.70
 -16   2   1  103.59    8.70
 -16   2   1  101.79    9.90
 -16   2   1  111.29    9.40
  -9  25  -1  207.98   22.50
  -9  25  -1  207.08   23.60
  -9  25  -1  174.98   17.00
   9 -25   1  162.18   16.00
   9 -25   1  206.98   17.60
  -8  24  -1   52.79    9.40
  -8  24  -1   80.19   10.30
  -8  24  -1   56.19   11.10
   8 -24   1   66.59   11.10
   8 -24   1   72.29   11.00
   8 -24   1   60.79    7.50
  -7  23  -1   48.10   12.30
  -7  23  -1   33.50    7.10
  -7  23  -1   27.60    7.10
   7 -23   1   42.40    8.30
   7 -23   1   44.10    7.60
  -6  22  -1    3.10    3.10
  -6  22  -1    5.20    3.80
  -6  22  -1   15.70    5.10
   6 -22   1   10.10    4.30
   6 -22   1    3.20    2.80
  -5  21  -1  328.37   20.80
   5 -21   1  284.27   17.00
   5 -21   1  292.27   20.10
   5 -21   1  249.58   19.10
  -4  20  -1   70.59    8.10
  -4  20  -1   80.59   11.70
   4 -20   1   67.09    8.10
   4 -20   1   72.79    6.40
  -3  19  -1  508.15   28.60
  -3  19  -1  505.05   27.50
   3 -19   1  458.75   27.40
   3 -19   1  470.55   28.30
  -2  18  -1  754.72   39.20
  -2  18  -1  724.63   38.80
  -2  18  -1  738.93   38.00
   2 -18   1  697.43   38.20
   2 -18   1  717.73   39.00
  -1  17  -1  244.58   15.60
  -1  17  -1  219.08   15.30
  -1  17  -1  232.78   14.70
   1 -17   1  239.58   15.80
   1 -17   1  231.68   15.10
   0  16  -1   37.60    6.00
   0  16  -1   37.00    4.50
   0  16  -1   36.80    4.80
   0 -16   1   34.00    5.40
   0 -16   1   42.20    4.70
   0 -16   1   27.20    4.40
   1  15  -1  486.75   24.90
   1  15  -1  470.25   25.80
  -1 -15   1  460.65   25.80
  -1 -15   1  448.76   25.30
  -1 -15   1  483.45   24.80
   2  14  -1  212.28   13.40
   2  14  -1  193.38   12.60
   2  14  -1  195.18   12.30
  -2 -14   1  220.28   12.60
  -2 -14   1  213.98   13.50
  -2 -14   1  226.28   13.30
   3  13  -1  383.86   21.20
   3  13  -1  388.76   21.00
   3  13  -1  416.76   22.30
  -3 -13   1  423.26   22.30
  -3 -13   1  414.66   21.20
  -3 -13   1  419.36   22.00
   4  12  -1 1066.59   51.09
   4  12  -1 1079.89   51.09
   4  12  -1 1108.29   52.39
  -4 -12   1 1080.89   52.19
  -4 -12   1 1132.69   52.29
  -4 -12   1 1009.40   52.29
   5  11  -1  592.74   29.90
   5  11  -1  610.54   30.00
   5  11  -1  606.94   30.00
  -5 -11   1  650.63   30.20
  -5 -11   1  633.24   31.20
  -5 -11   1  630.64   32.30
   6  10  -1   56.89    4.50
  -6 -10   1   58.59    5.00
  -6 -10   1   65.99    6.50
  -6 -10   1   61.49    4.40
  -6 -10   1   65.39    5.40
  -7  -9   1  634.54   31.20
  -7  -9   1  638.84   33.10
  -7  -9   1  606.54   30.50
  -7  -9   1  605.84   29.50
  -8  -8   1 2607.34  120.89
  -8  -8   1 2548.65  121.99
  -8  -8   1 2713.03  124.19
  -8  -8   1 2651.53  120.09
  -9  -7   1   15.20    3.10
  -9  -7   1    9.80    3.40
  -9  -7   1   15.20    3.00
  -9  -7   1   16.90    2.30
 -10  -6   1  430.46   21.40
 -10  -6   1  417.96   20.20
 -10  -6   1  366.66   22.10
 -10  -6   1  419.36   24.00
 -11  -5   1   93.19    8.70
 -11  -5   1   80.69    7.80
 -11  -5   1   92.59    6.60
 -12  -4   1  467.05   23.70
 -12  -4   1  420.56   22.90
 -12  -4   1  449.76   28.50
 -12  -4   1  471.75   24.90
 -13  -3   1   33.10    4.50
 -13  -3   1   29.60    3.40
 -13  -3   1   32.40    4.70
 -13  -3   1   37.30    6.70
 -13  -3   1   33.30    4.90
 -14  -2   1   36.40    6.60
 -14  -2   1   45.50    4.90
 -14  -2   1   40.70    5.80
 -14  -2   1   41.00    4.90
 -14  -2   1   36.90    4.90
 -15  -1   1   29.90    5.20
 -15  -1   1   26.20    5.10
 -15  -1   1   27.90    4.20
 -15  -1   1   27.80    6.00
 -15  -1   1   28.90    5.00
 -16   0   1   -0.70    2.10
 -16   0   1    0.30    3.10
 -16   0   1    3.60    2.70
 -16   0   1    0.00    2.00
 -16   0   1    2.00    3.10
 -17   1   1   12.20    4.40
 -17   1   1    3.50    4.40
 -17   1   1    5.90    4.30
  -8  26  -1    0.10    3.80
  -8  26  -1    0.10    4.70
   8 -26   1   -0.20    3.70
   8 -26   1    6.10    3.80
   8 -26   1    6.00    5.60
  -7  25  -1   12.30    5.70
  -7  25  -1   14.00    5.50
  -7  25  -1   14.80    6.00
   7 -25   1    9.20    4.00
   7 -25   1    5.10    4.70
   7 -25   1    4.90    4.30
  -6  24  -1    4.80    4.30
  -6  24  -1   11.40    4.80
  -6  24  -1    3.90    4.20
   6 -24   1    3.80    3.50
   6 -24   1    5.70    4.00
   6 -24   1    9.00    3.10
  -5  23  -1    4.20    3.90
  -5  23  -1    6.90    3.70
  -5  23  -1    9.20    3.80
   5 -23   1    1.50    2.00
   5 -23   1    7.70    4.10
   5 -23   1    2.60    2.90
  -4  22  -1   29.20    6.30
  -4  22  -1   47.50    8.80
   4 -22   1   22.00    5.70
  -3  21  -1   65.19    7.40
  -3  21  -1   82.09    8.70
   3 -21   1   67.79    8.30
  -2  20  -1  181.38   13.20
  -2  20  -1  174.18   13.80
  -2  20  -1  183.98   15.60
   2 -20   1  179.28   14.90
   2 -20   1  209.28   14.80
  -1  19  -1  108.79    9.20
  -1  19  -1  112.59    9.80
  -1  19  -1  116.29   10.40
   1 -19   1  111.99    9.80
   1 -19   1  131.59   11.20
   0  18  -1  335.77   20.40
   0  18  -1  335.07   19.80
   0  18  -1  340.47   20.80
   0 -18   1  315.67   20.70
   0 -18   1  380.76   21.00
   1  17  -1  565.34   31.10
   1  17  -1  566.44   29.80
   1  17  -1  556.14   30.40
  -1 -17   1  576.54   29.90
  -1 -17   1  567.04   31.20
  -1 -17   1  589.94   30.80
   2  16  -1  125.99    8.80
   2  16  -1  132.39   10.00
   2  16  -1  124.29    9.10
  -2 -16   1  108.29    9.00
  -2 -16   1  119.99    9.70
  -2 -16   1  126.39    8.80
   3  15  -1   36.70    4.00
   3  15  -1   31.80    3.90
   3  15  -1   40.00    6.00
  -3 -15   1   35.00    4.60
  -3 -15   1   34.00    4.30
  -3 -15   1   32.70    3.90
   4  14  -1  463.55   24.10
   4  14  -1  446.06   22.90
   4  14  -1  419.16   22.60
  -4 -14   1  435.76   23.90
  -4 -14   1  435.16   23.80
  -4 -14   1  452.55   22.90
   5  13  -1   32.90    3.40
   5  13  -1   30.90    3.10
   5  13  -1   31.30    4.60
  -5 -13   1   35.10    4.10
  -5 -13   1   41.10    3.80
  -5 -13   1   33.60    7.50
   6  12  -1  119.29    7.00
  -6 -12   1   95.39    7.40
  -6 -12   1   92.69    7.30
  -6 -12   1   96.29    6.50
  -6 -12   1  105.19    9.00
   7  11  -1  518.65   25.40
  -7 -11   1  504.75   28.00
  -7 -11   1  476.35   25.70
  -7 -11   1  489.25   25.60
  -7 -11   1  503.65   24.50
  -8 -10   1   23.80    2.50
  -8 -10   1   22.20    4.70
  -8 -10   1   26.30    3.30
  -8 -10   1   31.70    5.40
  -9  -9   1  685.13   36.40
  -9  -9   1  694.93   32.10
  -9  -9   1  636.04   37.70
 -10  -8   1  682.53   33.60
 -10  -8   1  694.93   36.20
 -10  -8   1  679.93   31.50
 -10  -8   1  591.44   33.50
 -11  -7   1  279.47   20.30
 -11  -7   1  267.67   13.70
 -11  -7   1  269.67   15.50
 -11  -7   1  256.77   16.30
 -12  -6   1   35.40    3.30
 -12  -6   1   43.70    4.50
 -12  -6   1   30.90    6.00
 -12  -6   1   44.90    7.10
 -13  -5   1   94.19    9.40
 -13  -5   1   99.59    8.40
 -13  -5   1  112.09    8.20
 -14  -4   1   41.30    5.10
 -14  -4   1   40.90    7.20
 -14  -4   1   42.30    5.10
 -14  -4   1   40.50    3.90
 -15  -3   1   33.40    5.00
 -15  -3   1   33.00    6.60
 -15  -3   1   25.70    5.10
 -16  -2   1  112.59    9.00
 -16  -2   1  102.09   10.60
 -16  -2   1  107.89    8.20
 -16  -2   1  116.29    8.20
 -16  -2   1  101.19    9.50
 -17  -1   1    4.80    5.10
  -7  27  -1   34.00    8.90
  -7  27  -1   39.30   14.80
  -7  27  -1   65.59   12.60
   7 -27   1   38.80    7.10
   7 -27   1   44.90    9.20
   7 -27   1   38.00    9.10
  -6  26  -1   88.99   11.30
  -6  26  -1   93.89   16.10
  -6  26  -1   99.49   11.30
   6 -26   1  108.09   12.20
   6 -26   1   98.49   11.40
   6 -26   1   93.99    9.10
  -5  25  -1  150.28   13.90
  -5  25  -1  137.89   12.80
  -5  25  -1  130.99   13.30
   5 -25   1  130.09   10.90
   5 -25   1  135.69   13.60
   5 -25   1  137.99   13.00
  -4  24  -1   -0.60    2.20
  -4  24  -1    1.60    2.70
  -4  24  -1   -1.30    5.10
   4 -24   1   -0.20    1.90
   4 -24   1    1.40    3.00
   4 -24   1    0.80    3.10
  -3  23  -1   81.29    8.90
  -3  23  -1   65.59    7.70
   3 -23   1   59.29    9.50
   3 -23   1   62.99    8.20
   3 -23   1   48.50    5.80
  -2  22  -1   29.90    6.20
   2 -22   1   16.60    4.70
  -1  21  -1   48.50    8.50
  -1  21  -1   36.00    8.70
  -1  21  -1   40.70    6.80
   0  20  -1    7.50    3.00
   0  20  -1    3.00    2.70
   0  20  -1   10.60    4.00
   0 -20   1    6.20    3.90
   1  19  -1  199.98   13.60
   1  19  -1  200.68   14.10
   1  19  -1  214.58   15.00
  -1 -19   1  201.98   14.40
  -1 -19   1  230.98   15.40
  -1 -19   1  223.98   14.10
   2  18  -1  903.91   46.40
   2  18  -1  925.31   47.40
   2  18  -1  917.31   45.90
  -2 -18   1  938.61   47.60
  -2 -18   1  910.91   46.80
  -2 -18   1  936.21   46.00
   3  17  -1  625.94   32.60
   3  17  -1  654.73   33.90
   3  17  -1  648.74   32.40
  -3 -17   1  624.04   33.70
  -3 -17   1  634.14   32.40
  -3 -17   1  601.84   33.10
   4  16  -1   80.79    6.20
   4  16  -1   77.99    7.10
   4  16  -1   71.69    5.90
  -4 -16   1   63.29    6.40
  -4 -16   1   67.39    5.90
  -4 -16   1   60.69    6.50
   5  15  -1  152.48    8.90
   5  15  -1  140.29    9.90
  -5 -15   1  143.89   10.00
  -5 -15   1  132.19   10.00
  -5 -15   1  124.99    8.80
   6  14  -1  200.78   11.50
  -6 -14   1  201.08   12.70
  -6 -14   1  184.88   12.20
  -6 -14   1  193.98   11.40
   7  13  -1  140.29    9.40
  -7 -13   1  151.98   10.30
  -7 -13   1  161.18   10.50
  -7 -13   1  151.68   12.00
  -7 -13   1  170.58   10.60
  -8 -12   1  930.31   47.20
  -8 -12   1  993.50   45.70
  -8 -12   1  952.00   47.00
  -8 -12   1  981.20   49.99
  -9 -11   1  718.73   37.20
  -9 -11   1  755.32   40.40
  -9 -11   1  776.72   35.50
  -9 -11   1  722.63   36.70
 -10 -10   1   43.70    4.80
 -10 -10   1   45.60    7.00
 -10 -10   1   37.00    3.20
 -11  -9   1   49.20    5.40
 -11  -9   1   38.90    5.10
 -11  -9   1   50.39    7.70
 -12  -8   1  191.68   14.20
 -12  -8   1  167.88   12.50
 -12  -8   1  169.18   12.00
 -13  -7   1   33.20    6.30
 -13  -7   1   44.70    5.40
 -13  -7   1   43.00    7.80
 -14  -6   1   14.80    3.90
 -14  -6   1   14.90    4.30
 -14  -6   1   11.90    3.40
 -15  -5   1  137.89   12.80
 -15  -5   1  133.59   12.30
 -15  -5   1  147.89   10.50
 -16  -4   1   48.50    7.30
 -16  -4   1   64.29    6.60
 -16  -4   1   56.89    9.40
  -6  28  -1   15.60    7.40
  -6  28  -1   12.70    7.00
  -6  28  -1   20.80    7.30
   6 -28   1   22.60    5.70
   6 -28   1   17.90    6.10
   6 -28   1   37.00    9.00
  -5  27  -1   90.79   17.70
  -5  27  -1  104.29   12.10
  -5  27  -1   91.09   10.90
   5 -27   1   87.89    9.10
   5 -27   1  110.69   12.60
  -4  26  -1   18.40    5.60
  -4  26  -1   30.40    6.60
  -4  26  -1   25.50    7.40
   4 -26   1   27.30    5.30
   4 -26   1   26.00    7.00
   4 -26   1   23.60    5.90
  -3  25  -1  179.38   14.00
   3 -25   1  147.19   13.60
   3 -25   1  165.08   11.90
  -2  24  -1   38.20    7.90
  -2  24  -1   41.00    7.20
   2 -24   1   37.00    7.20
   2 -24   1   41.40    7.40
  -1  23  -1    7.70    4.50
  -1  23  -1   11.60    4.30
   1 -23   1    9.90    4.40
   1 -23   1    9.70    3.50
   0  22  -1   88.69    9.00
   0  22  -1   99.19    9.80
   0 -22   1   93.79    9.90
   1  21  -1   60.29    7.50
   1  21  -1   65.19    7.10
   1  21  -1   65.59    6.70
  -1 -21   1   57.19    8.40
   2  20  -1  226.48   14.50
   2  20  -1  251.57   21.70
   2  20  -1  226.28   14.90
  -2 -20   1  228.58   16.10
  -2 -20   1  231.48   14.70
  -2 -20   1  192.58   14.70
   3  19  -1   89.39    7.80
   3  19  -1  101.59    9.10
   3  19  -1   95.19    7.80
  -3 -19   1   86.29    8.20
  -3 -19   1   94.29    8.90
  -3 -19   1  100.09    7.90
   4  18  -1   40.20    4.50
   4  18  -1   52.99    7.60
   4  18  -1   33.80    4.20
  -4 -18   1   35.30    5.10
  -4 -18   1   39.90    6.20
  -4 -18   1   38.30    6.30
   5  17  -1   43.60    4.80
   5  17  -1   50.49    4.70
   5  17  -1   48.30    5.70
  -5 -17   1   49.20    5.80
  -5 -17   1   52.49    5.10
  -5 -17   1   56.49    5.90
   6  16  -1   23.20    3.80
  -6 -16   1   18.80    3.40
  -6 -16   1   28.10    4.70
  -6 -16   1   18.30    3.90
   7  15  -1   25.40    3.80
  -7 -15   1   40.00    5.70
  -7 -15   1   28.20    5.70
  -7 -15   1   33.20    3.60
  -7 -15   1   31.40    5.00
   8  14  -1  500.05   26.10
  -8 -14   1  486.05   25.20
  -8 -14   1  523.55   29.40
  -8 -14   1  486.95   26.50
  -8 -14   1  519.35   29.50
  -9 -13   1  130.09    9.10
  -9 -13   1  119.19    9.00
  -9 -13   1  133.59   11.40
  -9 -13   1  123.59    7.70
 -10 -12   1   51.59    8.20
 -10 -12   1   54.29    5.60
 -10 -12   1   50.29    5.10
 -10 -12   1   56.89    4.10
 -11 -11   1  149.59   10.70
 -11 -11   1  162.48   13.20
 -11 -11   1  151.18   10.70
 -12 -10   1   85.09    8.30
 -12 -10   1  108.49    8.60
 -12 -10   1  100.09   10.20
 -13  -9   1    3.30    3.20
 -13  -9   1    1.10    2.80
 -13  -9   1    5.40    3.00
 -14  -8   1  419.06   24.50
 -14  -8   1  451.95   26.60
 -14  -8   1  374.76   23.60
 -15  -7   1    4.90    3.70
 -15  -7   1    1.80    2.50
 -15  -7   1    4.80    4.10
 -16  -6   1    1.30    2.30
 -16  -6   1    6.90    3.90
  -4  28  -1   77.59   11.50
   4 -28   1   55.19    9.40
   4 -28   1   82.29   12.30
   4 -28   1   67.19    8.00
  -3  27  -1   85.99   13.40
  -3  27  -1   54.09    9.90
  -3  27  -1   52.49   10.30
   3 -27   1   44.70    9.10
   3 -27   1   62.79    7.20
   3 -27   1   58.79   10.50
  -2  26  -1   23.90    6.80
  -2  26  -1   17.90    5.20
  -2  26  -1   16.10    6.70
   2 -26   1   19.60    6.30
   2 -26   1   19.10    5.90
  -1  25  -1  456.55   28.40
  -1  25  -1  433.16   28.30
   0  24  -1  786.52   43.10
   0  24  -1  709.73   40.80
   0  24  -1  775.32   42.00
   0 -24   1  801.32   43.80
   0 -24   1  776.82   43.40
   1  23  -1   81.19    8.40
   1  23  -1   82.39    9.10
  -1 -23   1   83.29    9.40
   2  22  -1    1.80    2.30
   2  22  -1    3.10    3.00
   2  22  -1    5.20    3.00
  -2 -22   1    2.60    3.00
  -2 -22   1    4.70    3.10
   3  21  -1  204.48   14.20
   3  21  -1  217.18   14.20
   3  21  -1  218.68   15.70
  -3 -21   1  212.28   15.10
  -3 -21   1  224.98   14.40
  -3 -21   1  220.88   16.20
   4  20  -1  202.78   14.40
   4  20  -1  204.18   13.30
   4  20  -1  199.88   13.20
  -4 -20   1  181.38   13.80
  -4 -20   1  213.08   15.00
  -4 -20   1  221.18   13.50
   5  19  -1   15.40    3.20
   5  19  -1   19.80    3.90
   5  19  -1   17.30    4.40
  -5 -19   1   19.50    4.30
  -5 -19   1   16.50    4.00
   6  18  -1   71.19    6.30
   6  18  -1   68.59    5.20
   6  18  -1   73.39    6.10
  -6 -18   1   62.39    6.90
  -6 -18   1   56.29    5.60
   7  17  -1  159.88   10.50
  -7 -17   1  174.08   10.60
  -7 -17   1  156.28   11.50
  -7 -17   1  166.18   12.00
  -7 -17   1  171.48   13.70
   8  16  -1    7.20    2.50
  -8 -16   1   14.10    3.50
  -8 -16   1    7.40    2.10
  -8 -16   1   15.50    3.80
  -8 -16   1    4.80    3.60
  -9 -15   1   37.90    4.80
  -9 -15   1   35.60    3.60
  -9 -15   1   36.00    5.60
  -9 -15   1   37.50    7.70
 -10 -14   1  179.58   12.10
 -10 -14   1  183.88   10.30
 -10 -14   1  182.28   12.00
 -10 -14   1  178.28   14.50
 -11 -13   1  112.99    9.00
 -11 -13   1  125.79   11.60
 -12 -12   1  381.66   21.90
 -12 -12   1  391.86   22.60
 -12 -12   1  398.16   25.30
 -13 -11   1  128.09   11.20
 -13 -11   1  135.29   10.40
 -13 -11   1  148.69   13.00
 -14 -10   1   39.50    6.40
 -14 -10   1   47.40    9.10
 -14 -10   1   37.10    7.20
 -15  -9   1    5.60    4.50
 -16  -8   1   48.80    8.80
  -3  29  -1    9.40    5.70
  -3  29  -1    4.20    8.10
  -3  29  -1   14.40    5.80
   3 -29   1    5.40    5.20
   3 -29   1    3.90    4.70
   3 -29   1   11.80    4.20
  -2  28  -1   47.30    9.80
  -2  28  -1   37.20    8.60
  -2  28  -1   63.19   11.90
   2 -28   1   49.70    9.90
   2 -28   1   44.00    7.40
   2 -28   1   49.70    9.30
  -1  27  -1   55.29    8.90
  -1  27  -1   69.09   10.90
  -1  27  -1   84.19   10.00
   1 -27   1   67.79   11.80
   1 -27   1   73.29    9.50
   0  26  -1  100.59   11.40
   0  26  -1  101.59   10.20
   0 -26   1  106.59   11.00
   0 -26   1  116.49   12.30
   1  25  -1  154.18   13.60
   1  25  -1  138.09   11.90
   1  25  -1  148.29   12.60
  -1 -25   1  153.28   13.80
  -1 -25   1  137.09   12.50
   2  24  -1  124.89   11.70
   2  24  -1  119.59   10.50
  -2 -24   1   97.89   10.30
  -2 -24   1  128.69   12.00
   3  23  -1   59.69    6.90
   3  23  -1   70.39    8.20
  -3 -23   1   69.69    8.50
  -3 -23   1   54.39    8.70
   4  22  -1   87.99    8.00
   4  22  -1   90.79    9.30
  -4 -22   1   78.89    8.40
  -4 -22   1   96.69    9.70
   5  21  -1  924.11   47.90
   5  21  -1 1004.20   49.80
   5  21  -1  956.60   47.60
  -5 -21   1  971.10   48.10
  -5 -21   1  991.10   50.69
  -5 -21   1  925.81   49.40
   6  20  -1   74.39    6.00
   6  20  -1   82.89    7.00
   6  20  -1   75.89    7.10
  -6 -20   1   65.09    7.30
  -6 -20   1   81.09    8.30
   7  19  -1   79.79    6.90
  -7 -19   1   85.99    8.40
  -7 -19   1   83.49    6.90
  -7 -19   1   82.49    7.90
   8  18  -1  577.94   31.10
  -8 -18   1  584.44   32.50
  -8 -18   1  623.04   30.90
  -8 -18   1  637.44   35.90
  -8 -18   1  628.64   33.30
  -9 -17   1  122.29   11.60
  -9 -17   1  122.29    8.00
  -9 -17   1  108.59    9.30
  -9 -17   1  114.29    9.50
 -10 -16   1    4.70    3.30
 -10 -16   1    3.10    3.90
 -10 -16   1    1.60    1.60
 -10 -16   1    2.80    2.30
 -11 -15   1   15.40    3.60
 -11 -15   1   11.40    3.50
 -11 -15   1   14.00    4.70
 -12 -14   1  187.08   12.60
 -12 -14   1  187.48   15.50
 -12 -14   1  172.08   12.90
 -13 -13   1   31.60    7.20
 -13 -13   1   36.50    6.40
 -13 -13   1   31.10    6.70
 -14 -12   1   10.00    4.00
 -14 -12   1    9.30    4.70
 -15 -11   1    5.10    4.40
 -15 -11   1    3.60    4.00
 -15 -11   1    0.20    3.20
 -16 -10   1    2.50    4.10
  -1  29  -1    5.40    5.10
  -1  29  -1    2.60    4.30
  -1  29  -1   -0.80    3.90
   1 -29   1    4.10    5.00
   1 -29   1    0.40    3.90
   0  28  -1   -1.20    3.60
   0  28  -1    4.20    4.00
   0  28  -1    2.00    3.70
   0 -28   1    2.60    4.20
   0 -28   1    4.50    4.80
   1  27  -1   57.29    8.60
  -1 -27   1   78.09   11.70
   2  26  -1   68.79   12.00
   2  26  -1   93.99   10.30
   2  26  -1   70.69   11.60
  -2 -26   1   64.69    8.70
  -2 -26   1   84.69   10.30
   3  25  -1   96.89   10.20
   3  25  -1   87.59    8.90
  -3 -25   1   97.09   10.60
  -3 -25   1   71.29    8.90
   4  24  -1  167.88   12.40
   4  24  -1  184.88   14.10
  -4 -24   1  130.29   12.40
  -4 -24   1  176.68   14.60
   5  23  -1   31.00    5.30
   5  23  -1   45.80    7.90
   5  23  -1   32.90    5.40
  -5 -23   1   29.90    6.40
  -5 -23   1   43.10   10.90
   6  22  -1   15.30    4.10
   6  22  -1   20.50    4.80
   6  22  -1   22.80    3.90
  -6 -22   1   20.40    4.40
  -6 -22   1   22.40    6.50
  -6 -22   1   22.30    5.60
   7  21  -1   63.69    6.40
  -7 -21   1   65.99    6.20
  -7 -21   1   53.79    8.00
  -7 -21   1   61.19    7.50
   8  20  -1   15.40    3.50
  -8 -20   1   15.80    4.40
  -8 -20   1    9.00    3.50
  -8 -20   1    6.00    4.40
  -8 -20   1   13.70    3.20
   9  19  -1   49.20    5.80
  -9 -19   1   47.10    7.10
  -9 -19   1   47.40    8.40
  -9 -19   1   42.60    6.80
  -9 -19   1   49.90    4.90
 -10 -18   1  107.89    7.50
 -10 -18   1  103.79    9.30
 -10 -18   1  105.89    9.20
 -10 -18   1  107.19   11.40
 -11 -17   1  206.58   17.10
 -11 -17   1  179.88   13.10
 -11 -17   1  197.78   13.60
 -11 -17   1  190.38   11.30
 -12 -16   1   12.40    3.80
 -13 -15   1    4.10    3.10
 -13 -15   1    5.00    4.50
 -13 -15   1    2.60    3.60
 -14 -14   1   35.20    7.30
 -14 -14   1   34.70    5.80
 -14 -14   1   41.60    8.80
 -15 -13   1   -2.00    3.10
 -15 -13   1   -0.70    3.20
   0  30  -1   26.00    7.50
   0  30  -1   26.20    7.90
   0  30  -1   12.90    6.00
   0 -30   1   15.30    6.10
   0 -30   1   32.30    8.70
   1  29  -1    7.50    5.90
   1  29  -1   21.10    6.40
   1  29  -1   15.00    5.80
  -1 -29   1    9.80    5.80
  -1 -29   1   12.00    5.40
   2  28  -1   22.00    5.90
   2  28  -1   49.50    9.70
  -2 -28   1   21.20    6.30
  -2 -28   1   32.10    8.10
   3  27  -1   55.89    8.90
   3  27  -1   83.99   11.90
  -3 -27   1   88.99   11.00
   4  26  -1  110.69   10.50
   4  26  -1  115.29   10.40
   4  26  -1  140.79   12.50
  -4 -26   1  115.49   11.70
  -4 -26   1  132.99   13.10
   5  25  -1  156.08   13.50
  -5 -25   1  173.38   14.90
  -5 -25   1  165.68   13.90
   6  24  -1   23.60    4.20
   6  24  -1   25.10    5.60
   6  24  -1   33.00    6.20
  -6 -24   1   24.40    6.50
  -6 -24   1   23.40    6.20
   7  23  -1    8.30    4.20
  -7 -23   1    2.20    3.50
  -7 -23   1    9.00    3.90
   8  22  -1    3.80    4.50
  -8 -22   1    5.30    3.80
  -8 -22   1    2.10    3.30
  -8 -22   1    8.30    3.00
   9  21  -1   79.59    7.50
  -9 -21   1   58.89    7.70
  -9 -21   1   57.19    5.80
  -9 -21   1   55.89   10.00
  -9 -21   1   54.49    7.10
 -10 -20   1  132.99    8.90
 -10 -20   1  130.39   13.20
 -10 -20   1  125.79   11.10
 -10 -20   1  122.89   10.80
 -11 -19   1   72.89    7.90
 -11 -19   1   82.19    8.40
 -11 -19   1   71.99   11.00
 -12 -18   1   97.99    9.10
 -12 -18   1   98.99   11.60
 -13 -17   1    3.10    3.20
 -13 -17   1   12.10    5.50
 -13 -17   1    1.50    3.70
 -14 -16   1   27.40   10.50
 -14 -16   1   22.40    6.80
 -14 -16   1   28.40    5.70
   3  29  -1   37.40    8.30
   3  29  -1   28.90    7.10
  -3 -29   1   41.60    9.30
  -3 -29   1   32.90    8.10
   4  28  -1   56.39    9.10
   4  28  -1   69.69   11.20
   4  28  -1   45.50    8.00
  -4 -28   1   62.29    9.80
  -4 -28   1   65.39   12.10
   5  27  -1   49.70    7.40
   5  27  -1   67.99   11.80
   5  27  -1   79.19    9.60
  -5 -27   1   59.09    9.40
  -5 -27   1   61.09   10.50
   6  26  -1   76.69    7.30
   6  26  -1   80.49    8.90
  -6 -26   1   84.49   10.60
  -7 -25   1  131.19   12.90
  -7 -25   1  129.19   12.10
   8  24  -1  139.09   11.50
  -8 -24   1  145.09   12.70
  -8 -24   1  165.18   15.30
  -8 -24   1  149.99   13.60
   9  23  -1  100.99    9.50
  -9 -23   1  102.49   10.20
  -9 -23   1  103.19   10.90
  -9 -23   1  101.99   12.10
 -10 -22   1    5.60    3.90
 -10 -22   1    3.50    4.30
 -10 -22   1    9.30    4.40
 -11 -21   1  128.19   13.40
 -11 -21   1  107.19   10.30
 -11 -21   1  100.89   10.40
 -12 -20   1   77.39    8.90
 -12 -20   1   75.69    8.60
 -12 -20   1   81.09   13.30
 -13 -19   1   24.40    7.50
 -13 -19   1   19.70    6.40
 -13 -19   1   29.70    6.00
   6  28  -1   41.60    7.90
   6  28  -1   49.60    8.20
  -6 -28   1   38.10    8.90
   7  27  -1   11.90    4.60
  -7 -27   1    6.10    5.30
  -7 -27   1   21.50    6.20
  -8 -26   1   35.30    8.40
  -8 -26   1   43.90   10.00
  -8 -26   1   39.60    8.10
  -9 -25   1  129.49   14.40
  -9 -25   1  122.79   12.80
  -9 -25   1  133.99   13.40
 -10 -24   1    0.30    4.00
 -10 -24   1    2.40    4.20
 -10 -24   1   -1.50    3.30
 -11 -23   1   40.10    8.20
 -11 -23   1   31.60    8.20
 -11 -23   1   31.80    7.20
 -10 -24  -2   10.40    4.80
 -10 -24  -2   20.00    7.50
 -10 -24  -2   10.40    4.10
 -10 -24  -2   15.10    6.10
  -9 -25  -2   22.80    7.10
  -9 -25  -2   27.40    5.60
  -9 -25  -2   27.50    7.00
  -8 -26  -2  312.27   21.80
  -8 -26  -2  260.27   19.80
  -8 -26  -2  325.77   19.30
   8  26   2  243.98   18.90
  -7 -27  -2    3.30    4.20
  -7 -27  -2   11.10    5.00
  -7 -27  -2    6.60    5.10
   7  27   2    4.50    4.70
  -6 -28  -2   11.60    6.40
  -6 -28  -2   19.10    7.00
   6  28   2   23.30    6.70
 -13 -19  -2   97.39   14.00
 -12 -20  -2   30.80    4.80
 -12 -20  -2   29.10    8.30
 -12 -20  -2   30.10    5.80
 -12 -20  -2   38.10    6.70
 -11 -21  -2   66.89   12.00
 -11 -21  -2   62.79    8.00
 -11 -21  -2   61.59    6.40
 -10 -22  -2  134.19   12.50
 -10 -22  -2  163.18   12.60
 -10 -22  -2  166.88   15.70
  -9 -23  -2   80.99    9.00
  -9 -23  -2  100.49   11.80
  -9 -23  -2   94.89    8.50
  -9 -23  -2  105.29   10.60
   9  23   2   89.99   10.20
  -8 -24  -2    8.70    4.00
  -8 -24  -2    7.90    4.70
  -8 -24  -2    8.90    4.60
  -7 -25  -2  196.48   16.20
  -7 -25  -2  202.48   14.50
  -7 -25  -2  200.68   15.60
  -6 -26  -2   18.00    6.10
  -6 -26  -2    9.00    4.40
  -6 -26  -2   12.30    4.80
   6  26   2    5.70    4.30
  -5 -27  -2   28.50    6.90
  -5 -27  -2   40.80    7.30
  -5 -27  -2   25.30    6.50
   5  27   2   46.80    7.90
   5  27   2   25.60    6.20
  -4 -28  -2   39.30   11.20
  -4 -28  -2   33.60    8.10
   4  28   2   19.70    5.70
   4  28   2   34.20    7.30
  -3 -29  -2   26.70    7.80
  -3 -29  -2    9.00    4.90
   3  29   2   16.60    6.90
 -14 -16  -2   21.60    7.00
 -13 -17  -2   14.40    5.90
 -13 -17  -2    6.90    2.80
 -13 -17  -2    4.10    3.00
 -12 -18  -2   33.00    7.80
 -12 -18  -2   33.00    4.80
 -12 -18  -2   32.90    5.90
 -12 -18  -2   33.90    5.70
 -11 -19  -2   79.49    7.90
 -11 -19  -2   90.29    8.60
 -11 -19  -2   83.09   12.60
 -11 -19  -2   89.19    7.50
 -10 -20  -2  234.28   19.30
 -10 -20  -2  239.68   16.00
 -10 -20  -2  262.57   15.40
 -10 -20  -2  241.28   16.60
  -9 -21  -2  148.39   11.70
  -9 -21  -2  158.48   14.60
  -9 -21  -2  144.59   12.20
  -9 -21  -2  151.88   11.00
   9  21   2  150.48   12.40
  -8 -22  -2   17.80    5.00
  -8 -22  -2   16.10    4.20
  -8 -22  -2   11.70    3.80
   8  22   2   12.30    4.30
  -7 -23  -2   14.00    6.20
  -7 -23  -2   12.00    4.20
  -7 -23  -2   19.30    4.30
  -6 -24  -2   38.30    6.30
  -6 -24  -2   28.00    6.20
  -6 -24  -2   42.30    7.30
  -5 -25  -2   62.89    8.70
  -5 -25  -2   60.79    8.00
  -5 -25  -2   70.69    9.10
   5  25   2   68.69   10.90
   5  25   2   66.99    7.90
   5  25   2   66.49    6.50
  -4 -26  -2  160.58   14.70
  -4 -26  -2  190.98   14.40
  -4 -26  -2  209.78   16.60
   4  26   2  199.38   15.00
   4  26   2  183.98   13.40
  -3 -27  -2  170.18   15.10
  -3 -27  -2  146.19   12.70
   3  27   2  135.49   12.60
   3  27   2  141.29   12.20
   3  27   2  173.98   14.10
  -2 -28  -2   43.10    9.10
  -2 -28  -2   30.30    7.10
   2  28   2   30.20    7.30
   2  28   2   26.50    6.80
  -1 -29  -2    7.70    5.40
  -1 -29  -2   10.20    6.00
   1  29   2   -1.10    3.70
   1  29   2   14.60    6.00
   1  29   2    4.40    4.50
   0 -30  -2   11.00    6.60
   0 -30  -2   21.30    7.30
   0  30   2   23.20    8.80
   0  30   2    7.50    5.50
   0  30   2   24.90    7.70
 -15 -13  -2   44.40    9.00
 -14 -14  -2   50.79    4.80
 -14 -14  -2   46.40    8.80
 -13 -15  -2   18.40    8.10
 -13 -15  -2   43.00    4.50
 -13 -15  -2   39.00    6.10
 -12 -16  -2   39.80    9.90
 -12 -16  -2   45.90    5.40
 -12 -16  -2   46.60    4.80
 -11 -17  -2  153.58   10.00
 -11 -17  -2  172.18   14.60
 -11 -17  -2  140.99   10.40
 -11 -17  -2  133.39   12.10
 -10 -18  -2   52.49    9.20
 -10 -18  -2   35.30    5.80
 -10 -18  -2   39.20    6.00
 -10 -18  -2   40.60    4.80
  -9 -19  -2  143.39   10.90
  -9 -19  -2  147.39   11.40
  -9 -19  -2  142.29   10.20
  -9 -19  -2  144.09   13.50
   9  19   2  147.59   11.90
  -8 -20  -2   72.79    6.80
  -8 -20  -2   75.09    7.80
  -8 -20  -2   69.49    7.20
   8  20   2   68.59    7.30
  -7 -21  -2   89.59    8.80
  -7 -21  -2   81.29    8.10
  -7 -21  -2   84.29    7.70
   7  21   2   79.29    7.80
  -6 -22  -2  124.69   10.60
  -6 -22  -2   91.29    9.10
  -6 -22  -2  105.19    8.90
   6  22   2   86.89    8.60
  -5 -23  -2   32.20    6.30
  -5 -23  -2   30.90    6.70
  -5 -23  -2   33.20    6.00
   5  23   2   42.00    6.70
   5  23   2   29.60    4.60
  -4 -24  -2   83.49    8.30
  -4 -24  -2   79.29    8.80
  -4 -24  -2   76.59    9.20
   4  24   2   91.99    9.00
  -3 -25  -2   54.29    8.60
  -3 -25  -2   69.89    7.60
  -3 -25  -2   66.29   10.10
   3  25   2   69.39    8.10
   3  25   2   52.99    8.40
   3  25   2   47.60    7.50
  -2 -26  -2   35.90    6.90
  -2 -26  -2   25.70    6.40
  -2 -26  -2   27.50    7.10
   2  26   2   36.40    7.50
   2  26   2   26.50    6.10
   2  26   2   31.40    6.50
  -1 -27  -2   80.89   17.00
  -1 -27  -2   64.99   13.30
   1  27   2   69.69   10.90
   1  27   2   50.19    8.80
   1  27   2   42.70    8.20
   0 -28  -2   16.20    6.20
   0 -28  -2   27.90    7.70
   0  28   2   34.10    8.30
   0  28   2   12.70    5.00
   0  28   2   18.90    6.40
   1 -29  -2   37.60    8.50
   1 -29  -2   32.20    8.60
   1 -29  -2   43.00    7.10
  -1  29   2   44.50    8.70
  -1  29   2   40.70    8.90
  -1  29   2   32.60    7.90
 -15 -11  -2    6.40    5.60
 -14 -12  -2   23.20    6.40
 -14 -12  -2   24.10    3.70
 -13 -13  -2   54.69    5.00
 -13 -13  -2   60.79    9.80
 -12 -14  -2   71.09    6.20
 -12 -14  -2   76.49    9.30
 -12 -14  -2   69.99    5.80
 -12 -14  -2   68.69    6.10
 -11 -15  -2   73.09    6.20
 -11 -15  -2   90.99    9.90
 -11 -15  -2   78.39    6.80
 -11 -15  -2   80.39    6.80
 -10 -16  -2  105.19    8.30
 -10 -16  -2  107.49    8.50
 -10 -16  -2   97.39   10.60
 -10 -16  -2  115.19    8.10
  -9 -17  -2    0.10    2.00
  -9 -17  -2    1.30    2.80
  -9 -17  -2   -1.20    1.40
  -9 -17  -2    0.40    1.70
  -8 -18  -2   23.90    4.60
  -8 -18  -2   27.20    6.40
  -8 -18  -2   26.10    4.30
   8  18   2   19.90    4.50
  -7 -19  -2  190.98   12.30
  -7 -19  -2  184.68   12.70
  -7 -19  -2  166.28   12.80
   7  19   2  190.08   12.60
  -6 -20  -2   51.79    6.20
  -6 -20  -2   56.19    6.00
  -6 -20  -2   56.19    6.70
   6  20   2   64.29    6.50
  -5 -21  -2  100.99    9.30
  -5 -21  -2  100.59    9.60
  -5 -21  -2   97.39   12.30
   5  21   2  110.49    8.90
   5  21   2  104.79    7.60
   5  21   2  110.69   11.70
  -4 -22  -2  137.29   11.60
  -4 -22  -2  153.88   11.50
  -4 -22  -2  152.38   13.30
   4  22   2  140.19   11.20
   4  22   2  156.58   11.80
   4  22   2  150.88   10.60
  -3 -23  -2   44.40    8.00
  -3 -23  -2   37.30    6.20
  -3 -23  -2   39.00    7.00
   3  23   2   49.99    7.70
   3  23   2   44.00    5.60
  -2 -24  -2   32.50    6.20
  -2 -24  -2   48.60    8.60
  -2 -24  -2   45.00    7.20
   2  24   2   40.70    7.20
   2  24   2   34.70    6.10
  -1 -25  -2   53.49    8.30
  -1 -25  -2   53.69    9.00
  -1 -25  -2   60.79    9.50
   1  25   2   37.10    7.50
   1  25   2   54.59    8.50
   1  25   2   48.40    7.90
   0 -26  -2   39.10    7.80
   0 -26  -2   48.30    8.70
   0  26   2   49.40    8.30
   0  26   2   37.40    7.10
   1 -27  -2    5.10    3.90
   1 -27  -2    5.60    4.40
  -1  27   2    3.40    4.00
  -1  27   2    3.10    3.80
  -1  27   2    6.30    4.20
   2 -28  -2   29.20    7.60
   2 -28  -2   27.70    7.80
  -2  28   2   18.10    6.30
  -2  28   2   18.60    5.60
  -2  28   2   28.80    7.40
   3 -29  -2   49.40   10.20
   3 -29  -2   35.30    8.70
   3 -29  -2   43.60    7.40
  -3  29   2   38.50    8.40
  -3  29   2   32.50    8.70
  -3  29   2   79.39   13.70
 -15  -9  -2   49.90    4.80
 -15  -9  -2   39.80    8.30
 -14 -10  -2   -0.40    3.00
 -14 -10  -2    1.90    1.90
 -13 -11  -2   67.09    9.90
 -13 -11  -2   72.39    5.70
 -12 -12  -2  119.49    8.10
 -12 -12  -2  130.09   11.90
 -11 -13  -2  190.38   15.10
 -11 -13  -2  185.28   11.40
 -11 -13  -2  186.98   11.50
 -11 -13  -2  193.28   11.40
 -10 -14  -2    5.90    2.50
 -10 -14  -2    8.80    4.20
 -10 -14  -2   10.70    2.60
 -10 -14  -2    3.90    2.10
  -9 -15  -2   75.19    8.50
  -9 -15  -2   57.29    5.70
  -9 -15  -2   70.49    6.20
  -9 -15  -2   69.49    5.80
  -8 -16  -2  175.08   12.10
  -8 -16  -2  190.58   11.90
  -8 -16  -2  181.88   11.40
   8  16   2  166.58   12.20
  -7 -17  -2   82.79    7.40
  -7 -17  -2   72.29    6.80
  -7 -17  -2   82.19    6.80
   7  17   2   80.59    7.10
  -6 -18  -2    2.30    2.20
  -6 -18  -2    2.40    2.00
  -6 -18  -2    3.60    2.50
   6  18   2    2.00    2.10
  -5 -19  -2   27.50    5.00
  -5 -19  -2   24.90    4.40
  -5 -19  -2   24.60    4.80
   5  19   2   27.20    3.30
   5  19   2   31.60    5.00
   5  19   2   21.60    4.20
  -4 -20  -2  154.08   11.60
  -4 -20  -2  166.18   12.70
  -4 -20  -2  178.08   12.50
   4  20   2  162.68   11.00
   4  20   2  172.18   12.10
   4  20   2  166.68   11.80
  -3 -21  -2   66.89    7.30
  -3 -21  -2   68.39    7.00
  -3 -21  -2   74.99    8.20
   3  21   2   75.89    7.60
   3  21   2   74.59    7.20
   3  21   2   60.09    6.80
  -2 -22  -2   76.49    8.30
  -2 -22  -2   95.29    8.60
  -2 -22  -2   90.59    9.30
   2  22   2   93.49    9.00
   2  22   2   82.69    8.10
  -1 -23  -2  169.58   13.10
  -1 -23  -2  177.88   14.50
  -1 -23  -2  167.18   13.50
   1  23   2  189.48   14.30
   1  23   2  177.88   13.30
   0 -24  -2  146.99   12.40
   0 -24  -2  159.08   13.30
   0 -24  -2  153.78   13.80
   0  24   2  166.48   13.70
   0  24   2  159.08   12.60
   0  24   2  165.28   13.90
   1 -25  -2    8.40    4.60
   1 -25  -2    9.10    4.20
  -1  25   2    1.60    3.20
  -1  25   2    0.80    2.80
   2 -26  -2   88.39    8.20
   2 -26  -2   78.29   12.00
  -2  26   2   91.39   15.60
  -2  26   2   59.29   10.60
   3 -27  -2   11.00    5.10
   3 -27  -2   10.30    3.90
  -3  27   2   14.20    5.20
  -3  27   2   12.70    5.40
  -3  27   2   12.60    8.10
   4 -28  -2    1.10    4.10
   4 -28  -2    0.70    4.20
   4 -28  -2    0.00    3.30
  -4  28   2   -0.70    4.50
  -4  28   2    0.90    4.10
  -4  28   2   -0.40    3.50
 -16  -6  -2   13.10    3.20
 -16  -6  -2    7.80    4.50
 -15  -7  -2   98.89   10.50
 -15  -7  -2  108.99    7.90
 -14  -8  -2   30.80    6.20
 -14  -8  -2   28.70    4.10
 -13  -9  -2   12.40    4.60
 -13  -9  -2   13.00    2.80
 -12 -10  -2   86.99    6.50
 -12 -10  -2   93.29    9.50
 -11 -11  -2   34.50    3.70
 -11 -11  -2   48.60    8.20
 -10 -12  -2   14.60    4.10
 -10 -12  -2   17.80    3.00
 -10 -12  -2   16.60    3.00
 -10 -12  -2   15.90    2.80
  -9 -13  -2    7.00    2.40
  -9 -13  -2    7.70    2.40
  -9 -13  -2    4.10    3.10
  -9 -13  -2    4.60    2.00
  -8 -14  -2  138.49    9.40
  -8 -14  -2  136.29    9.10
  -8 -14  -2  136.99    9.30
  -8 -14  -2  155.38   12.10
   8  14   2  143.09   10.60
  -7 -15  -2  156.48   10.40
  -7 -15  -2  165.08   10.70
  -7 -15  -2  165.48   11.00
   7  15   2  164.78   11.00
  -6 -16  -2   17.10    3.70
  -6 -16  -2   21.10    3.80
  -6 -16  -2   24.20    4.60
   6  16   2   23.70    3.90
  -5 -17  -2  155.18   11.00
  -5 -17  -2  141.79   10.00
  -5 -17  -2  154.58   10.50
   5  17   2  145.19    8.70
   5  17   2  131.69    9.40
   5  17   2  136.29    9.90
  -4 -18  -2    7.90    3.00
  -4 -18  -2    5.20    2.50
  -4 -18  -2    9.30    3.40
   4  18   2    7.50    2.90
   4  18   2    6.80    2.40
   4  18   2    4.50    2.10
  -3 -19  -2   27.00    4.90
  -3 -19  -2   30.50    5.90
  -3 -19  -2   23.90    4.50
   3  19   2   29.40    4.70
   3  19   2   28.70    4.60
   3  19   2   34.60    5.80
  -2 -20  -2   57.49    6.90
  -2 -20  -2   52.19    6.20
  -2 -20  -2   54.09    6.10
   2  20   2   47.90    5.70
   2  20   2   53.99    6.40
   2  20   2   50.09    5.70
  -1 -21  -2    1.70    2.30
  -1 -21  -2    4.10    2.80
  -1 -21  -2    4.30    3.30
   1  21   2    5.20    2.80
   1  21   2    9.60    3.30
   1  21   2    1.40    2.30
   0 -22  -2   45.60    8.30
   0 -22  -2   42.30    7.00
   0  22   2   45.40    7.60
   0  22   2   36.50    6.30
   1 -23  -2   96.19    9.50
   1 -23  -2   98.39   10.40
  -1  23   2  100.99    9.90
  -1  23   2  117.79   10.60
   2 -24  -2   58.49    6.50
   2 -24  -2   67.49    8.60
   2 -24  -2   57.59    7.60
  -2  24   2   72.29   11.10
  -2  24   2   53.69    9.40
  -2  24   2   53.69   12.10
   3 -25  -2  116.79    9.80
   3 -25  -2   95.19   10.70
   3 -25  -2  136.19   14.70
  -3  25   2  117.59   11.80
  -3  25   2  108.29   10.80
   4 -26  -2  153.98   12.10
   4 -26  -2  133.59   13.50
   4 -26  -2  148.49   14.40
  -4  26   2  153.18   13.60
  -4  26   2  147.59   14.20
  -4  26   2  173.58   15.00
   5 -27  -2  132.69   14.20
   5 -27  -2  132.59   11.50
  -5  27   2  140.29   13.50
  -5  27   2  155.68   14.70
  -5  27   2  117.69   13.90
   6 -28  -2    4.50    5.00
   6 -28  -2    4.80    3.90
   6 -28  -2    6.70    5.20
  -6  28   2    3.00    5.50
  -6  28   2    6.20    4.60
  -6  28   2    6.60    6.30
 -16  -4  -2   63.09    9.30
 -16  -4  -2   68.99    6.80
 -15  -5  -2   12.10    3.10
 -15  -5  -2    7.40    3.60
 -14  -6  -2  183.78   14.10
 -14  -6  -2  171.28   11.20
 -13  -7  -2  152.48    9.80
 -13  -7  -2  143.39   12.20
 -12  -8  -2    6.80    2.20
 -12  -8  -2    0.50    2.40
 -11  -9  -2  110.39   10.50
 -11  -9  -2  118.99    7.90
 -10 -10  -2   16.00    2.90
 -10 -10  -2   19.50    5.00
  -9 -11  -2    1.90    1.40
  -9 -11  -2    1.00    2.10
  -9 -11  -2    1.50    1.40
  -8 -12  -2   85.79    6.40
  -8 -12  -2   84.29    6.40
  -8 -12  -2   93.29    8.80
  -8 -12  -2   92.39    6.50
  -7 -13  -2  415.76   22.40
  -7 -13  -2  427.76   22.30
  -7 -13  -2  426.06   22.50
   7  13   2  464.95   29.60
  -6 -14  -2   64.29    5.60
  -6 -14  -2   61.49    5.40
  -6 -14  -2   60.19    5.60
   6  14   2   62.29    5.60
  -5 -15  -2   41.50    4.50
  -5 -15  -2   38.30    4.40
  -5 -15  -2   46.50    5.10
   5  15   2   40.90    4.50
  -4 -16  -2   43.10    4.80
  -4 -16  -2   42.40    5.00
  -4 -16  -2   44.30    4.70
   4  16   2   38.90    3.90
   4  16   2   37.60    4.60
   4  16   2   36.50    4.40
  -3 -17  -2   11.20    3.30
  -3 -17  -2   20.30    4.20
  -3 -17  -2   10.50    3.00
   3  17   2   10.50    2.70
   3  17   2    7.40    2.50
   3  17   2   11.20    3.20
  -2 -18  -2  247.18   16.10
  -2 -18  -2  230.28   14.90
  -2 -18  -2  229.58   15.30
   2  18   2  256.67   15.20
   2  18   2  196.58   18.80
   2  18   2  267.27   15.90
  -1 -19  -2   12.60    3.80
  -1 -19  -2    6.40    2.70
  -1 -19  -2    5.70    3.10
   1  19   2   10.00    3.30
   1  19   2    5.70    2.60
   1  19   2    9.60    3.00
   0 -20  -2  123.49   11.90
   0 -20  -2  100.09    9.20
   0  20   2  111.39    9.30
   0  20   2  118.59   10.10
   0  20   2  113.39    9.60
   1 -21  -2  214.88   15.10
   1 -21  -2  224.18   16.40
  -1  21   2  219.98   15.60
  -1  21   2  232.28   16.10
   3 -23  -2   33.10    6.90
   3 -23  -2   25.40    6.20
  -3  23   2   40.10    7.40
  -3  23   2   26.50    6.70
   4 -24  -2   49.70    6.10
   4 -24  -2   64.89   10.20
   4 -24  -2   60.89    9.80
  -4  24   2   57.89   10.10
  -4  24   2   60.99   10.50
  -4  24   2   52.79    8.80
   5 -25  -2  195.58   13.50
   5 -25  -2  165.68   14.80
   5 -25  -2  211.48   16.70
  -5  25   2  160.08   15.00
  -5  25   2  161.48   14.30
  -5  25   2  165.28   15.30
   6 -26  -2  108.29   12.60
   6 -26  -2  108.09   10.20
   6 -26  -2   87.49   11.30
  -6  26   2  130.79   20.20
  -6  26   2  104.09   11.90
  -6  26   2  108.49   11.70
   7 -27  -2  123.49   13.90
   7 -27  -2  143.99   14.70
   7 -27  -2  138.69   16.80
  -7  27   2  123.89   14.80
  -7  27   2  121.29   20.80
  -7  27   2  126.19   14.00
 -16  -2  -2   32.50    5.80
 -16  -2  -2   33.70    4.70
 -16  -2  -2   33.50    5.30
 -16  -2  -2   48.30    7.80
 -15  -3  -2  137.19   12.00
 -15  -3  -2  154.58    9.70
 -15  -3  -2  149.69   11.00
 -14  -4  -2  173.58   11.40
 -14  -4  -2  153.08   12.70
 -13  -5  -2    4.40    2.80
 -13  -5  -2    2.60    2.00
 -12  -6  -2   20.90    5.00
 -12  -6  -2   19.80    3.60
 -11  -7  -2   13.90    4.40
 -11  -7  -2   16.70    3.10
 -10  -8  -2   95.69    9.00
 -10  -8  -2   97.79    6.90
  -9  -9  -2   16.80    2.90
  -9  -9  -2   15.20    4.20
  -8 -10  -2  131.89    8.00
  -8 -10  -2  128.99    8.20
  -8 -10  -2  128.79   10.50
  -7 -11  -2   30.20    3.30
  -7 -11  -2   34.70    3.50
  -7 -11  -2   28.20    3.20
   7  11   2   37.80    5.60
  -6 -12  -2   47.50    5.10
  -6 -12  -2   50.99    4.60
  -6 -12  -2   53.09    4.60
   6  12   2   48.50    4.80
  -5 -13  -2  121.69    8.30
  -5 -13  -2  118.09    8.10
  -5 -13  -2  121.29    8.40
  -4 -14  -2   39.80    4.30
  -4 -14  -2   47.10    4.90
  -4 -14  -2   38.90    4.30
   4  14   2   41.10    4.30
   4  14   2   38.20    4.20
   4  14   2   41.10    3.70
  -3 -15  -2   19.40    3.80
  -3 -15  -2   36.60    5.50
  -3 -15  -2   25.70    4.20
   3  15   2   28.40    4.70
   3  15   2   20.20    3.70
   3  15   2   19.60    3.40
  -2 -16  -2   49.60    5.30
  -2 -16  -2   48.50    5.30
  -2 -16  -2   55.59    6.00
   2  16   2   57.79    5.40
   2  16   2   54.79    5.70
   2  16   2   52.19    5.30
  -1 -17  -2  339.17   18.60
  -1 -17  -2  327.47   19.50
  -1 -17  -2  315.47   18.80
   1  17   2  315.17   18.30
   1  17   2  315.47   18.50
   1  17   2  278.67   18.40
   0 -18  -2  117.09    9.90
   0 -18  -2  109.89    9.10
   0 -18  -2   99.99    8.90
   0  18   2  121.09    9.60
   0  18   2  111.29    8.90
   0  18   2  121.29    9.40
   1 -19  -2   90.99    9.00
   1 -19  -2   98.49   12.10
  -1  19   2   86.59    8.20
  -1  19   2   88.99   11.10
  -1  19   2   87.09    9.20
   2 -20  -2   93.99    8.90
   2 -20  -2  119.69   10.60
  -2  20   2  110.89    9.80
  -2  20   2   88.59    9.80
  -2  20   2  125.19   10.40
   3 -21  -2  221.48   16.50
   3 -21  -2  203.18   15.60
  -3  21   2  247.48   16.70
  -3  21   2  246.68   16.70
  -3  21   2  191.78   14.80
   4 -22  -2  230.18   16.80
   4 -22  -2  183.98   15.00
  -4  22   2  216.18   16.10
  -4  22   2  201.58   15.00
   5 -23  -2    5.80    3.00
   5 -23  -2    5.20    3.00
   5 -23  -2    2.70    2.80
  -5  23   2    7.30    3.30
  -5  23   2    1.70    2.80
  -5  23   2    6.40    5.00
   6 -24  -2    9.20    5.30
   6 -24  -2   24.10    6.20
   6 -24  -2   17.90    5.30
  -6  24   2   19.60    5.80
  -6  24   2   10.40    4.70
  -6  24   2   19.00    5.10
   7 -25  -2   49.90    9.20
   7 -25  -2   30.70    7.60
   7 -25  -2   47.40    7.70
  -7  25   2   53.79   10.00
  -7  25   2   43.00    8.70
   8 -26  -2   90.59   13.10
   8 -26  -2   74.09   15.70
  -8  26   2   78.39   13.70
  -8  26   2   59.09   10.90
  -8  26   2   69.09   12.80
 -16   0  -2  108.39    9.40
 -16   0  -2  125.09   10.80
 -15  -1  -2   91.29    8.50
 -15  -1  -2   68.89    6.10
 -15  -1  -2   63.49    7.70
 -15  -1  -2   61.19    6.40
 -14  -2  -2  138.59   11.50
 -14  -2  -2  129.49   10.90
 -14  -2  -2  156.98    9.50
 -13  -3  -2   51.79    7.70
 -13  -3  -2   47.80    5.60
 -12  -4  -2    1.40    1.90
 -12  -4  -2    2.40    2.40
 -11  -5  -2    8.80    3.30
 -11  -5  -2    7.10    2.50
 -10  -6  -2  484.35   27.10
  -9  -7  -2  162.98   11.70
  -9  -7  -2  155.28    9.60
  -8  -8  -2   86.59    6.30
  -8  -8  -2   91.79    8.10
  -7  -9  -2    3.50    2.20
  -7  -9  -2    5.60    2.10
  -6 -10  -2   39.80    3.60
  -6 -10  -2   39.40    3.70
  -6 -10  -2   39.10    3.60
   6  10   2   43.40    4.60
  -5 -11  -2   78.39    5.70
  -5 -11  -2   68.09    5.50
  -5 -11  -2   74.39    5.60
   5  11   2   85.69    6.00
  -4 -12  -2  802.22   39.10
  -4 -12  -2  808.62   38.80
   4  12   2  791.32   38.30
   4  12   2  772.62   38.70
   4  12   2  804.92   37.60
  -3 -13  -2  139.09    9.50
  -3 -13  -2  147.49    9.50
  -3 -13  -2  142.99   12.90
   3  13   2  151.28    9.60
   3  13   2  137.89   10.20
   3  13   2  159.78    9.20
  -2 -14  -2   31.00    4.40
  -2 -14  -2   33.90    4.30
  -2 -14  -2   31.90    4.80
   2  14   2   30.30    3.70
   2  14   2   32.10    3.80
   2  14   2   32.90    4.00
  -1 -15  -2   87.09    7.30
  -1 -15  -2   85.49    7.60
  -1 -15  -2   87.99    7.20
   1  15   2   88.59    7.40
   1  15   2   85.79    7.00
   1  15   2   92.09    7.20
   0 -16  -2  466.35   26.50
   0 -16  -2  484.95   25.70
   0 -16  -2  452.45   25.80
   0  16   2  504.35   26.40
   0  16   2  493.55   26.00
   0  16   2  453.55   25.40
   1 -17  -2   30.90    5.00
   1 -17  -2   38.40    6.20
   1 -17  -2   39.10    6.20
  -1  17   2   32.80    5.40
  -1  17   2   37.80    4.80
  -1  17   2   35.30    5.90
   2 -18  -2  148.09   11.70
   2 -18  -2  143.29   10.70
   2 -18  -2  141.99   10.90
  -2  18   2  144.49   11.30
  -2  18   2  128.69   10.30
  -2  18   2  134.19   10.80
   3 -19  -2  148.49   11.70
   3 -19  -2  165.08   12.70
   3 -19  -2  141.09   11.30
   3 -19  -2  153.38   10.50
  -3  19   2  158.28   11.60
  -3  19   2  142.69   11.90
  -3  19   2  138.39   11.60
   4 -20  -2   89.69    7.70
   4 -20  -2  102.09    9.90
  -4  20   2  101.79    9.70
   5 -21  -2    6.20    3.60
   5 -21  -2    1.20    2.20
  -5  21   2   10.20    3.50
   6 -22  -2   45.40    8.50
   6 -22  -2   57.69    9.90
  -6  22   2   45.70    7.70
  -6  22   2   53.09    8.50
  -6  22   2   42.60   12.30
   7 -23  -2  152.28   14.50
   7 -23  -2  148.39   12.00
   7 -23  -2  163.08   16.60
  -7  23   2  161.78   13.90
  -7  23   2  156.68   14.70
  -7  23   2  192.88   16.50
   8 -24  -2   -0.30    3.60
   8 -24  -2    0.70    3.10
   8 -24  -2    6.30    3.30
  -8  24   2   -1.60    3.40
  -8  24   2   -0.40    2.80
  -8  24   2    2.10    3.80
   9 -25  -2   43.80   10.30
   9 -25  -2   43.90    7.80
   9 -25  -2   57.69   10.30
  -9  25   2   50.29   11.20
  -9  25   2   42.00    9.40
  -9  25   2   50.79   10.20
 -16   2  -2   30.20    5.70
 -16   2  -2   46.80    6.90
 -16   2  -2   25.60    5.40
 -16   2  -2   40.30    6.00
 -15   1  -2   62.59    6.70
 -15   1  -2   67.89    7.50
 -15   1  -2   74.69    7.50
 -15   1  -2   58.99    6.70
 -14   0  -2  258.67   15.70
 -14   0  -2  273.77   19.60
 -14   0  -2  277.17   15.60
 -13  -1  -2   49.80    4.80
 -13  -1  -2   51.49    6.10
 -13  -1  -2   50.39    4.60
 -12  -2  -2  110.39    7.20
 -12  -2  -2  104.09    9.00
 -12  -2  -2  111.69    9.40
 -11  -3  -2  159.98   11.60
 -11  -3  -2  180.78   12.40
 -10  -4  -2  536.65   28.00
 -10  -4  -2  479.45   26.40
  -9  -5  -2   46.20    4.60
  -9  -5  -2   46.80    5.40
  -8  -6  -2   40.10    5.90
  -8  -6  -2   38.90    4.50
  -7  -7  -2   38.10    3.60
  -7  -7  -2   41.10    5.90
  -6  -8  -2    6.50    1.40
  -6  -8  -2    5.60    1.50
  -6  -8  -2    6.40    1.70
  -5  -9  -2   55.69    4.40
  -5  -9  -2   55.39    4.20
  -5  -9  -2   57.49    4.20
   5   9   2   59.09    4.90
  -4 -10  -2  359.06   18.50
  -4 -10  -2  358.26   18.50
   4  10   2  357.46   18.60
  -3 -11  -2  148.09    9.60
  -3 -11  -2  158.68    9.90
  -3 -11  -2  161.78    9.90
   3  11   2  169.98    9.40
   3  11   2  166.58    9.80
   3  11   2  167.98    9.80
  -2 -12  -2   37.00    4.10
  -2 -12  -2   40.20    5.00
  -2 -12  -2   37.50    4.00
   2  12   2   42.20    4.10
   2  12   2   44.40    4.30
   2  12   2   45.30    4.10
  -1 -13  -2  315.97   18.40
  -1 -13  -2  292.97   17.80
  -1 -13  -2  319.57   17.90
   1  13   2  352.16   18.40
   1  13   2  341.97   18.00
   1  13   2  331.87   17.90
   0 -14  -2   71.69    6.60
   0 -14  -2   68.49    6.10
   0 -14  -2   66.19    5.90
   0  14   2   64.39    6.10
   0  14   2   69.99    6.10
   0  14   2   68.79    6.00
   1 -15  -2   32.80    4.80
   1 -15  -2   34.20    5.60
   1 -15  -2   32.80    4.30
  -1  15   2   26.50    4.60
  -1  15   2   38.70    4.60
  -1  15   2   33.40    4.10
   2 -16  -2  399.96   23.00
   2 -16  -2  370.46   22.10
   2 -16  -2  406.46   22.20
  -2  16   2  387.36   22.50
  -2  16   2  406.96   22.10
  -2  16   2  371.96   22.20
   3 -17  -2  295.37   18.80
   3 -17  -2  314.17   20.00
   3 -17  -2  308.47   17.70
   3 -17  -2  346.07   19.80
  -3  17   2  328.07   19.80
  -3  17   2  338.77   19.40
  -3  17   2  310.57   19.50
   4 -18  -2    5.70    2.20
   4 -18  -2    4.10    2.70
   4 -18  -2    9.50    3.60
  -4  18   2   13.10    4.30
  -4  18   2    5.60    3.90
   5 -19  -2  294.37   19.00
   5 -19  -2  303.67   19.50
   5 -19  -2  287.77   19.50
  -5  19   2  276.07   19.00
   6 -20  -2   23.20    5.60
   6 -20  -2   29.90    6.70
  -6  20   2   32.10    7.00
   7 -21  -2   20.20    4.90
   7 -21  -2   15.40    4.00
  -7  21   2   14.70    4.80
  -7  21   2   12.20    4.40
  -7  21   2   19.90    5.00
   8 -22  -2   93.59    9.20
   8 -22  -2   98.09   10.70
   8 -22  -2  141.79   22.60
  -8  22   2  105.69   10.80
  -8  22   2   96.09   11.20
   9 -23  -2    7.50    4.90
   9 -23  -2    2.60    3.60
   9 -23  -2    8.20    4.00
  -9  23   2    2.30    4.70
  -9  23   2    6.90    5.00
  -9  23   2    5.20    4.50
  10 -24  -2   33.40    9.10
  10 -24  -2   25.70    7.00
  10 -24  -2   34.10    8.00
 -10  24   2   36.90    8.90
 -10  24   2   36.30    9.40
 -16   4  -2   50.69    8.70
 -16   4  -2   72.29    6.90
 -16   4  -2   63.69    7.10
 -16   4  -2   62.99    8.60
 -15   3  -2  163.88   11.50
 -15   3  -2  150.08   11.00
 -15   3  -2  153.88   11.60
 -15   3  -2  142.29   11.30
 -14   2  -2  171.28   11.30
 -14   2  -2  161.68   11.90
 -14   2  -2  150.58   14.20
 -14   2  -2  152.88   11.30
 -13   1  -2   60.89    5.60
 -13   1  -2   50.59    4.90
 -13   1  -2   51.89    6.00
 -12   0  -2  380.56   20.20
 -12   0  -2  402.56   20.50
 -12   0  -2  371.26   22.00
 -11  -1  -2   61.79    6.30
 -11  -1  -2   74.99    6.40
 -11  -1  -2   53.19    4.50
 -10  -2  -2   31.20    5.00
  -9  -3  -2   23.40    4.50
  -9  -3  -2   19.70    4.00
  -8  -4  -2   31.80    4.00
  -8  -4  -2   37.10    5.10
  -7  -5  -2  162.28   10.50
  -7  -5  -2  146.09    9.10
  -6  -6  -2 1496.75   67.99
  -6  -6  -2 1417.76   69.39
  -5  -7  -2  520.45   25.60
   5   7   2  528.65   26.60
  -4  -8  -2   44.50    3.50
  -4  -8  -2   44.10    3.70
  -4  -8  -2   43.30    3.50
   4   8   2   45.80    3.90
  -3  -9  -2  113.19    7.50
  -3  -9  -2  116.89    7.60
  -3  -9  -2  127.09    7.60
   3   9   2  128.69    7.70
   3   9   2  129.79    7.10
   3   9   2  130.59    7.50
  -2 -10  -2  268.07   14.80
  -2 -10  -2  285.67   14.80
  -2 -10  -2  233.98   15.50
   2  10   2  272.77   14.70
   2  10   2  290.67   14.50
   2  10   2  271.27   14.60
  -1 -11  -2  344.57   17.50
  -1 -11  -2  301.57   17.40
  -1 -11  -2  309.27   17.00
   1  11   2  306.77   17.00
   1  11   2  326.57   17.10
   1  11   2  325.37   17.30
   0 -12  -2   29.60    3.70
   0 -12  -2   28.30    4.20
   0 -12  -2   34.20    3.80
   0  12   2   29.50    3.60
   0  12   2   29.70    3.70
   0  12   2   25.40    4.80
   1 -13  -2  447.66   23.10
   1 -13  -2  440.56   23.70
  -1  13   2  397.86   27.60
  -1  13   2  452.15   23.50
  -1  13   2  408.96   22.70
   2 -14  -2   17.60    3.90
   2 -14  -2    8.40    2.50
   2 -14  -2    7.90    2.60
  -2  14   2   12.00    3.00
  -2  14   2    5.70    2.30
  -2  14   2    8.10    2.70
   3 -15  -2   40.80    5.20
   3 -15  -2   35.90    5.30
   3 -15  -2   41.60    4.10
   3 -15  -2   39.20    4.80
  -3  15   2   36.30    4.80
  -3  15   2   36.10    5.80
  -3  15   2   41.50    4.80
   4 -16  -2   86.09    8.00
   4 -16  -2   95.19    8.80
   4 -16  -2  104.49    7.40
  -4  16   2   95.29    8.50
  -4  16   2   91.59    8.30
  -4  16   2   80.89    7.60
   5 -17  -2   15.60    3.20
   5 -17  -2   17.40    4.20
  -5  17   2   29.20    5.60
  -5  17   2   18.70    4.90
   6 -18  -2   13.40    4.20
  -6  18   2    7.70    3.10
  -6  18   2    7.10    3.20
   7 -19  -2  161.28   13.10
   7 -19  -2  183.98   14.10
   7 -19  -2  147.59   11.40
  -7  19   2  159.48   12.90
  -7  19   2  169.18   13.50
   8 -20  -2   23.90    5.90
  -8  20   2   18.20    5.40
  -8  20   2   11.90    4.60
  -8  20   2   14.50    4.50
   9 -21  -2   94.39    9.30
  -9  21   2   78.49   10.30
  -9  21   2   96.49   10.30
  10 -22  -2  213.78   17.70
  10 -22  -2  208.98   16.10
  10 -22  -2  232.88   18.00
 -10  22   2  228.38   17.70
 -10  22   2  229.08   18.30
 -10  22   2  187.08   17.70
  11 -23  -2   16.60    7.30
  11 -23  -2   21.10    6.50
  11 -23  -2   17.40    5.80
 -11  23   2   20.80    7.20
 -11  23   2    6.30    6.00
 -11  23   2   16.80    7.30
 -16   6  -2    9.20    3.90
 -16   6  -2   11.50    3.30
 -16   6  -2    9.80    4.50
 -16   6  -2    6.80    4.70
 -15   5  -2    6.00    3.80
 -15   5  -2   10.70    3.50
 -15   5  -2    4.50    2.80
 -15   5  -2    2.60    3.10
 -14   4  -2  182.88   11.90
 -14   4  -2  167.58   12.30
 -14   4  -2  165.38   11.80
 -14   4  -2  175.78   12.40
 -13   3  -2   47.40    5.40
 -13   3  -2   55.89    5.70
 -13   3  -2   48.80    5.10
  13  -3   2   53.19    6.00
 -12   2  -2  124.79    9.10
 -12   2  -2  113.69    8.20
 -12   2  -2  113.19    8.00
  12  -2   2   99.09    8.60
 -11   1  -2   64.59    5.40
 -11   1  -2   66.69    5.30
 -11   1  -2   61.29    6.20
  11  -1   2   78.59    6.70
 -10   0  -2   99.99    6.80
 -10   0  -2  117.39    7.20
 -10   0  -2  112.89    8.40
  -9  -1  -2  172.98   11.30
  -8  -2  -2  119.09    8.50
  -7  -3  -2  423.36   23.20
  -7  -3  -2  460.65   23.40
  -6  -4  -2  307.57   18.70
  -6  -4  -2  334.77   17.10
  -5  -5  -2   85.19    5.60
  -5  -5  -2   80.09    6.30
  -4  -6  -2   65.19    4.50
   4   6   2   62.59    4.90
  -3  -7  -2  189.68    9.60
  -3  -7  -2  179.58    9.60
  -3  -7  -2  175.38    9.80
   3   7   2  170.38    9.80
  -2  -8  -2   75.59    5.20
  -2  -8  -2   81.19    5.30
  -2  -8  -2   70.09    5.00
   2   8   2   71.39    5.10
   2   8   2   71.69    4.80
   2   8   2   78.89    5.10
  -1  -9  -2   16.40    2.60
  -1  -9  -2   13.20    2.40
  -1  -9  -2   16.00    2.80
   1   9   2   19.90    2.80
   1   9   2   20.60    2.50
   1   9   2   24.40    3.40
   0 -10  -2  297.17   16.10
   0 -10  -2  283.87   15.80
   0 -10  -2  283.57   15.70
   0  10   2  274.97   15.70
   0  10   2  298.67   15.90
   0  10   2  304.57   15.80
   1 -11  -2   34.30    4.10
   1 -11  -2   31.90    3.70
   1 -11  -2   33.50    3.90
  -1  11   2   31.20    3.70
  -1  11   2   31.80    3.60
  -1  11   2   31.60    3.70
   2 -12  -2   99.69    7.20
   2 -12  -2   91.19    7.50
   2 -12  -2   87.19    7.00
  -2  12   2   84.79    7.30
  -2  12   2   85.09    6.80
  -2  12   2   96.49    7.30
   3 -13  -2  121.09    8.00
   3 -13  -2  118.29    9.40
   3 -13  -2  106.79    8.70
   3 -13  -2  118.59    8.80
  -3  13   2  140.09    9.50
  -3  13   2  128.39    9.40
  -3  13   2  131.49    9.00
   4 -14  -2   11.10    3.00
   4 -14  -2    6.30    2.20
   4 -14  -2   12.80    2.60
   4 -14  -2   10.80    3.20
  -4  14   2   10.10    3.10
  -4  14   2   10.30    2.90
  -4  14   2   11.00    3.50
   5 -15  -2   69.19    7.10
   5 -15  -2   67.49    5.80
  -5  15   2   63.49    6.50
  -5  15   2   72.39    7.10
  -5  15   2   66.69    6.90
   6 -16  -2   39.10    6.70
   6 -16  -2   38.30    4.50
   6 -16  -2   42.20    6.80
  -6  16   2   37.50    6.50
  -6  16   2   39.60    6.70
  -6  16   2   52.09    9.10
   7 -17  -2  108.59   10.00
   7 -17  -2  109.99    8.70
   7 -17  -2  109.89    9.70
  -7  17   2  100.69    9.20
  -7  17   2  104.09    9.80
   8 -18  -2  206.38   15.40
   8 -18  -2  182.98   13.80
   8 -18  -2  205.88   15.50
  -8  18   2  213.58   15.10
  -8  18   2  203.08   15.30
   9 -19  -2   99.49   10.50
   9 -19  -2  127.79   11.20
  -9  19   2   90.29   10.40
  -9  19   2   93.59   10.00
  -9  19   2  106.69   10.60
  10 -20  -2  302.77   20.10
  10 -20  -2  326.17   24.20
 -10  20   2  335.37   25.90
 -10  20   2  284.57   21.80
 -10  20   2  291.37   20.80
  11 -21  -2   74.99   10.80
  11 -21  -2   81.89   10.10
 -11  21   2   81.99   11.90
 -11  21   2   80.39   12.60
 -11  21   2  108.99   11.60
 -16   8  -2    3.30    3.90
 -16   8  -2    0.70    4.10
 -16   8  -2    0.30    3.60
 -16   8  -2    1.80    2.50
 -15   7  -2  111.89   12.10
 -15   7  -2   84.39   14.80
 -15   7  -2  109.29    9.80
 -15   7  -2  108.09   10.00
 -14   6  -2  164.18   12.60
 -14   6  -2  152.28   12.30
 -14   6  -2  172.58   11.20
 -14   6  -2  187.38   12.60
  14  -6   2  174.18   12.60
 -13   5  -2    1.60    2.00
 -13   5  -2    5.10    2.90
 -13   5  -2    7.60    4.00
 -13   5  -2    3.60    2.10
  13  -5   2    1.40    2.30
 -12   4  -2    2.50    2.10
 -12   4  -2    5.10    2.00
 -12   4  -2    6.90    2.60
  12  -4   2    2.40    2.20
 -11   3  -2  170.88   10.80
 -11   3  -2  175.28   11.10
 -11   3  -2  178.48   11.50
  11  -3   2  167.88   11.60
 -10   2  -2   24.80    3.00
 -10   2  -2   26.20    4.30
 -10   2  -2   25.20    4.00
  10  -2   2   32.80    4.80
  -9   1  -2  165.88   10.80
  -9   1  -2  172.68    9.90
  -9   1  -2  171.18    9.90
   9  -1   2  185.58   11.20
  -8   0  -2 1848.72   84.99
  -8   0  -2 1899.11   86.69
  -8   0  -2 1893.31   85.09
   8   0   2 1747.43   86.49
  -7  -1  -2  470.55   24.20
  -6  -2  -2    7.20    2.20
  -5  -3  -2   64.79    5.00
  -5  -3  -2   53.39    4.80
  -4  -4  -2   79.39    5.20
  -3  -5  -2   19.20    1.70
  -3  -5  -2   21.30    2.20
   3   5   2   26.30    2.60
  -2  -6  -2  880.21   41.70
  -2  -6  -2  885.51   41.50
  -2  -6  -2  870.31   41.50
   2   6   2  928.71   41.30
   2   6   2  878.31   41.70
  -1  -7  -2  729.73   34.40
  -1  -7  -2  752.12   34.30
  -1  -7  -2  702.43   34.20
   1   7   2  688.93   34.10
   1   7   2  730.03   34.20
   1   7   2  707.03   34.10
   0  -8  -2    7.70    1.80
   0  -8  -2   10.50    2.20
   0  -8  -2    8.80    1.80
   0   8   2    6.40    1.80
   0   8   2   13.10    2.50
   0   8   2    6.30    1.70
   1  -9  -2   93.59    7.50
   1  -9  -2   98.59    7.10
   1  -9  -2  101.59    6.90
  -1   9   2  102.69    7.00
  -1   9   2  111.89    6.90
  -1   9   2   89.79    6.80
   2 -10  -2  716.83   34.10
   2 -10  -2  710.53   33.80
   2 -10  -2  681.63   33.40
  -2  10   2  651.23   33.30
  -2  10   2  637.14   33.50
  -2  10   2  655.23   33.70
   3 -11  -2   22.80    3.90
   3 -11  -2   22.80    2.80
   3 -11  -2   22.50    4.00
   3 -11  -2   24.60    4.10
  -3  11   2   18.40    3.30
  -3  11   2   21.80    3.90
  -3  11   2   27.20    4.40
   4 -12  -2  474.25   25.70
   4 -12  -2  509.35   27.50
   4 -12  -2  507.95   27.10
   4 -12  -2  506.05   26.80
  -4  12   2  537.95   27.60
  -4  12   2  514.85   26.80
  -4  12   2  534.65   27.50
   5 -13  -2  236.38   14.70
   5 -13  -2  248.78   15.20
   5 -13  -2  225.78   13.30
  -5  13   2  220.88   14.70
  -5  13   2  211.38   14.00
  -5  13   2  232.88   14.70
   6 -14  -2  112.39    9.60
   6 -14  -2  117.29    8.40
  -6  14   2  106.89    9.20
  -6  14   2  108.59    9.30
  -6  14   2  124.69    9.40
   7 -15  -2   24.60    5.20
   7 -15  -2   19.80    3.90
   7 -15  -2   32.70    6.50
  -7  15   2   27.60    6.40
  -7  15   2   23.40    4.80
   8 -16  -2  835.52   42.70
   8 -16  -2  869.21   43.20
   8 -16  -2  731.83   41.00
  -8  16   2  757.32   41.80
  -8  16   2  811.12   42.80
   9 -17  -2   51.99    7.70
   9 -17  -2   36.30    6.40
   9 -17  -2   53.59    8.80
  -9  17   2   38.60    6.60
  -9  17   2   41.20    7.30
  10 -18  -2   23.20    5.30
 -10  18   2   22.60    5.70
 -10  18   2   13.70    4.80
 -10  18   2   19.90    5.30
  11 -19  -2  136.79   12.40
  11 -19  -2  122.99   11.30
  11 -19  -2  129.69   12.60
 -11  19   2  139.49   15.30
 -11  19   2  118.89   12.00
 -11  19   2  140.09   15.50
  12 -20  -2    2.40    3.30
  12 -20  -2    3.00    3.70
 -12  20   2    2.70    4.60
 -12  20   2    0.70    3.40
 -12  20   2    3.50    4.40
 -15   9  -2   45.00    8.20
 -15   9  -2   48.90    9.20
 -15   9  -2   57.59    6.70
  15  -9   2   39.60    7.30
 -14   8  -2   27.00    5.40
 -14   8  -2   35.70    6.30
 -14   8  -2   30.30    4.50
 -14   8  -2   30.30    6.30
  14  -8   2   39.20    6.30
 -13   7  -2  135.89   10.50
 -13   7  -2  130.49   10.70
 -13   7  -2  137.89   10.90
 -13   7  -2  139.09    9.20
  13  -7   2  135.49   10.40
 -12   6  -2   18.70    3.40
 -12   6  -2   18.30    4.10
 -12   6  -2   14.00    3.30
 -12   6  -2   12.00    3.80
  12  -6   2   16.20    3.80
 -11   5  -2    6.70    2.50
 -11   5  -2    9.50    2.90
 -11   5  -2   11.10    2.80
  11  -5   2    8.60    2.80
 -10   4  -2  567.34   27.60
 -10   4  -2  531.75   27.50
 -10   4  -2  527.15   27.30
  10  -4   2  505.25   27.60
  -9   3  -2   21.60    3.50
  -9   3  -2   21.70    3.20
  -9   3  -2   24.50    3.90
   9  -3   2   22.90    3.90
  -8   2  -2   94.89    6.20
  -8   2  -2   74.29    7.10
  -8   2  -2   88.79    5.90
   8  -2   2   93.99    6.70
  -7   1  -2  472.85   23.00
  -7   1  -2  461.55   23.80
  -7   1  -2  469.95   22.90
   7  -1   2  485.55   24.00
  -6   0  -2  309.67   15.90
   6   0   2  289.27   15.70
  -5  -1  -2   99.29    6.40
  -4  -2  -2  597.94   28.90
  -3  -3  -2 1217.58   56.49
  -2  -4  -2   87.19    5.20
  -2  -4  -2   87.09    4.60
  -2  -4  -2   84.79    4.60
   2   4   2   86.69    5.30
  -1  -5  -2    9.10    1.70
  -1  -5  -2   10.40    1.50
  -1  -5  -2   11.20    1.80
   1   5   2   10.20    1.70
   1   5   2   11.20    1.60
   1   5   2    9.50    1.60
   0  -6  -2 1113.69   54.39
   0  -6  -2 1159.38   54.29
   0  -6  -2 1148.69   54.29
   0   6   2 1168.98   54.29
   0   6   2 1236.48   54.39
   1  -7  -2  204.08   10.50
   1  -7  -2  195.88   10.80
   1  -7  -2  179.08   10.40
  -1   7   2  170.58   10.40
  -1   7   2  183.18   10.50
  -1   7   2  189.88   10.40
   2  -8  -2  154.18    8.90
   2  -8  -2  182.38   10.00
   2  -8  -2  167.68    9.80
   2  -8  -2  176.98   10.20
  -2   8   2  160.18    9.80
  -2   8   2  154.78    9.50
  -2   8   2  151.78    9.80
   3  -9  -2   45.20    3.90
   3  -9  -2   40.40    4.30
   3  -9  -2   40.60    4.20
   3  -9  -2   42.30    4.50
  -3   9   2   60.09    4.70
  -3   9   2   54.89    4.80
  -3   9   2   52.99    4.80
   4 -10  -2   82.49    6.40
   4 -10  -2   81.09    6.70
   4 -10  -2   78.89    5.70
   4 -10  -2   71.19    6.20
  -4  10   2   80.19    6.50
  -4  10   2   81.89    6.30
  -4  10   2   78.79    6.70
   5 -11  -2  236.58   14.20
   5 -11  -2  244.98   14.60
   5 -11  -2  217.08   13.00
  -5  11   2  223.18   14.30
  -5  11   2  244.38   14.10
  -5  11   2  217.48   14.00
   6 -12  -2    8.10    2.80
   6 -12  -2    7.30    2.70
   6 -12  -2    7.90    2.20
  -6  12   2    4.20    2.20
  -6  12   2    2.80    1.90
  -6  12   2    3.80    2.20
   7 -13  -2 1205.68   65.49
   7 -13  -2 1329.77   64.79
   7 -13  -2 1251.97   65.39
  -7  13   2 1451.85   66.59
  -7  13   2 1375.16   66.09
  -7  13   2 1434.06   65.69
   8 -14  -2   76.29    7.50
   8 -14  -2   82.89    7.20
  -8  14   2  102.99   14.80
  -8  14   2   52.69    6.80
  -8  14   2   69.39    7.40
   9 -15  -2  173.58   12.30
   9 -15  -2  173.58   12.90
   9 -15  -2  156.18   12.70
  -9  15   2  184.18   13.50
  -9  15   2  153.38   13.00
  -9  15   2  170.38   12.70
  10 -16  -2  187.08   14.80
  10 -16  -2  185.68   13.90
  10 -16  -2  224.08   15.20
 -10  16   2  176.88   16.60
 -10  16   2  202.48   14.80
 -10  16   2  219.08   15.60
  11 -17  -2  271.87   17.90
  11 -17  -2  229.28   17.60
 -11  17   2  230.78   18.20
 -11  17   2  234.98   17.30
 -11  17   2  252.87   18.20
  12 -18  -2   21.10    5.40
  12 -18  -2   20.50    5.50
  12 -18  -2   11.80    5.00
 -12  18   2   28.90    9.50
 -12  18   2   18.00    6.60
 -12  18   2   11.70    5.00
  13 -19  -2   17.00    6.00
  13 -19  -2   25.90    6.50
 -13  19   2   31.80    7.50
 -13  19   2   23.50    7.40
 -13  19   2   20.80    8.10
 -15  11  -2    1.70    4.00
 -15  11  -2    2.50    4.10
 -15  11  -2    2.30    3.30
  15 -11   2    3.00    3.30
 -14  10  -2    0.60    3.10
 -14  10  -2    0.60    1.60
 -14  10  -2    4.20    4.80
 -14  10  -2    0.10    2.90
  14 -10   2    0.50    2.30
 -13   9  -2   12.10    3.80
 -13   9  -2   12.30    4.10
 -13   9  -2   17.90    3.20
 -13   9  -2    7.60    3.80
  13  -9   2    8.50    3.40
 -12   8  -2   12.90    3.60
 -12   8  -2    3.30    2.70
 -12   8  -2    4.70    3.10
 -12   8  -2    2.80    1.70
  12  -8   2    3.00    2.30
 -11   7  -2   24.30    4.90
 -11   7  -2   12.70    3.20
 -11   7  -2   17.90    4.10
 -11   7  -2   21.30    3.40
  11  -7   2   22.40    4.30
 -10   6  -2  507.95   25.90
 -10   6  -2  489.15   26.00
 -10   6  -2  483.45   24.70
  10  -6   2  462.65   25.50
  -9   5  -2   46.80    4.20
  -9   5  -2   44.10    4.60
  -9   5  -2   47.30    4.50
   9  -5   2   45.00    4.50
  -8   4  -2   29.30    3.30
   8  -4   2   28.70    3.40
  -7   3  -2  440.16   22.50
  -7   3  -2  441.66   22.50
  -7   3  -2  469.95   22.40
   7  -3   2  437.16   22.70
  -6   2  -2    4.30    1.30
  -6   2  -2    5.70    1.50
  -6   2  -2    4.90    1.50
   6  -2   2    6.10    1.80
  -5   1  -2   96.39    5.50
  -5   1  -2  101.19    6.20
  -5   1  -2  102.79    5.70
   5  -1   2   97.49    6.10
  -4   0  -2 2470.95  147.69
   4   0   2 2645.44  155.28
  -3  -1  -2   24.10    2.30
  -2  -2  -2  107.89    6.30
  -1  -3  -2   23.80    1.80
  -1  -3  -2   21.30    1.80
  -1  -3  -2   21.40    2.00
   1   3   2   31.00    2.30
   1   3   2   28.50    1.90
   1   3   2   30.30    1.80
   0  -4  -2  359.76   16.80
   0  -4  -2  319.57   16.80
   0   4   2  358.66   16.80
   0   4   2  360.66   16.90
   0   4   2  333.87   16.80
   1  -5  -2   40.10    3.40
   1  -5  -2   35.40    3.10
  -1   5   2   39.90    3.40
  -1   5   2   38.30    3.20
  -1   5   2   39.70    3.20
   2  -6  -2  381.86   18.70
   2  -6  -2  370.06   18.80
   2  -6  -2  366.76   18.10
   2  -6  -2  358.86   18.90
  -2   6   2  354.66   18.50
  -2   6   2  362.06   18.70
  -2   6   2  395.46   19.00
   3  -7  -2  134.89    8.60
   3  -7  -2  124.89    8.10
   3  -7  -2  125.19    8.30
   3  -7  -2  133.29    7.70
  -3   7   2  153.28    8.80
   4  -8  -2  143.59    8.40
   4  -8  -2  143.29    9.00
   4  -8  -2  137.79    9.10
   4  -8  -2  134.99    8.70
  -4   8   2  135.99    9.10
  -4   8   2  135.49    8.90
  -4   8   2  130.69    8.60
   5  -9  -2  533.25   26.50
   5  -9  -2  464.75   25.30
   5  -9  -2  493.85   26.40
  -5   9   2  501.45   26.00
  -5   9   2  530.25   26.50
  -5   9   2  503.55   26.50
   6 -10  -2  148.19   10.80
   6 -10  -2  165.98   10.70
   6 -10  -2  159.98   11.10
  -6  10   2  192.38   11.30
  -6  10   2  171.98   11.50
  -6  10   2  170.38   11.30
   7 -11  -2   84.39    7.10
   7 -11  -2   90.79    7.70
   7 -11  -2   88.49    7.60
  -7  11   2   84.79    7.50
  -7  11   2   88.49    7.40
  -7  11   2   88.99    7.80
   8 -12  -2  775.52   39.50
   8 -12  -2  700.63   38.80
   8 -12  -2  726.43   38.50
  -8  12   2  740.93   39.30
  -8  12   2  814.82   40.10
  -8  12   2  777.82   39.10
   9 -13  -2  415.86   24.10
   9 -13  -2  411.36   24.10
   9 -13  -2  411.16   23.30
  -9  13   2  397.56   25.60
  -9  13   2  423.86   24.30
  -9  13   2  391.56   24.20
  10 -14  -2   59.99    6.90
  10 -14  -2   55.49    6.90
  10 -14  -2   58.19    6.70
 -10  14   2   54.09    6.90
 -10  14   2   65.09    7.60
 -10  14   2   52.09    6.50
  11 -15  -2  143.99   11.30
  11 -15  -2  132.49   10.90
  11 -15  -2  127.79   11.50
 -11  15   2  130.89   11.60
 -11  15   2  119.59   11.70
 -11  15   2  120.19   11.00
  12 -16  -2   38.40    7.60
  12 -16  -2   43.10    7.30
 -12  16   2   35.20    8.10
 -12  16   2   55.89    8.80
 -12  16   2   46.60    7.80
  13 -17  -2   16.30    4.70
  13 -17  -2   12.80    5.10
  13 -17  -2   19.60    6.60
 -13  17   2   20.50    6.50
 -13  17   2   16.80    6.20
 -15  13  -2   23.80    6.80
 -15  13  -2   39.00    9.10
 -15  13  -2   34.20    7.60
 -14  12  -2   23.70    6.40
 -14  12  -2   16.60    5.30
 -14  12  -2   16.80    4.80
  14 -12   2   24.90    5.30
 -13  11  -2   81.79   13.90
 -13  11  -2   60.19    7.60
  13 -11   2   59.39    6.80
 -12  10  -2   93.39    6.60
 -12  10  -2   82.09    8.40
 -12  10  -2   89.79    8.80
 -12  10  -2   92.19    8.50
  12 -10   2   80.39    7.60
 -11   9  -2  132.99   10.50
 -11   9  -2  126.19   10.00
 -11   9  -2  119.99    8.20
 -11   9  -2  123.09   10.20
  11  -9   2  136.39    9.70
 -10   8  -2   83.49    7.80
 -10   8  -2  109.09    8.50
 -10   8  -2   97.79    6.70
 -10   8  -2  101.99    8.20
  10  -8   2   95.79    7.60
  -9   7  -2  156.68   10.60
  -9   7  -2  159.98    9.20
  -9   7  -2  151.48   10.30
   9  -7   2  148.59    9.90
   9  -7   2  148.39    9.00
   9  -7   2  147.29    9.60
  -8   6  -2   31.20    3.90
  -8   6  -2   36.90    3.40
  -8   6  -2   33.10    3.80
   8  -6   2   35.80    3.70
   8  -6   2   36.60    3.80
  -7   5  -2  147.19    9.40
  -7   5  -2  158.58    9.70
  -7   5  -2  162.88    8.90
   7  -5   2  155.48    9.10
   7  -5   2  149.99    8.70
   7  -5   2  150.48    9.20
  -6   4  -2  354.26   17.70
  -6   4  -2  345.77   17.00
  -6   4  -2  329.87   17.30
   6  -4   2  321.57   16.90
   6  -4   2  336.67   16.70
   6  -4   2  330.27   17.20
  -5   3  -2   64.29    4.60
  -5   3  -2   71.59    5.00
  -5   3  -2   62.99    4.60
   5  -3   2   74.69    4.80
   5  -3   2   77.19    4.50
   5  -3   2   76.09    4.70
  -4   2  -2  547.05   27.70
  -4   2  -2  610.94   28.00
  -4   2  -2  604.44   27.80
   4  -2   2  591.54   27.80
  -3   1  -2   37.80    2.50
  -3   1  -2   38.00    2.60
  -3   1  -2   37.40    2.40
   3  -1   2   31.40    2.50
  -2   0  -2  239.98   11.50
  -1  -1  -2  239.88   10.70
  -1  -1  -2  211.78   11.40
  -1  -1  -2  241.58   10.60
   1   1   2  209.38   11.40
   0  -2  -2  136.89    7.10
   0  -2  -2  141.69    7.10
   0  -2  -2  126.69    7.00
   0   2   2  136.09    7.10
   0   2   2  151.98    7.10
   0   2   2  145.39    7.10
   1  -3  -2    5.50    1.00
   1  -3  -2    5.90    1.20
   1  -3  -2    6.40    1.20
   1  -3  -2    6.50    1.30
  -1   3   2    3.80    1.10
  -1   3   2    5.40    1.00
  -1   3   2    3.40    1.10
  -1   3   2    4.20    1.10
   2  -4  -2  170.58    9.20
   2  -4  -2  174.28    8.90
   2  -4  -2  155.78    8.60
   2  -4  -2  166.08    9.10
  -2   4   2  170.58    8.70
  -2   4   2  156.28    8.80
  -2   4   2  163.58    9.10
   3  -5  -2  450.15   21.80
   3  -5  -2  409.26   21.50
   3  -5  -2  448.66   21.20
   3  -5  -2  439.96   21.40
  -3   5   2  470.45   21.10
  -3   5   2  375.26   21.10
  -3   5   2  436.26   21.60
  -3   5   2  429.96   21.70
   4  -6  -2   81.99    6.40
   4  -6  -2   82.09    6.00
   4  -6  -2   73.09    5.80
  -4   6   2  105.79    6.80
  -4   6   2  107.19    6.60
  -4   6   2  100.69    5.90
   5  -7  -2   15.30    3.20
   5  -7  -2   10.60    2.40
   5  -7  -2   10.20    2.50
  -5   7   2   12.00    2.30
  -5   7   2   16.80    3.10
  -5   7   2   16.20    3.10
  -5   7   2   10.10    2.30
   6  -8  -2  167.18   10.50
   6  -8  -2  159.48   10.30
   6  -8  -2  144.89    9.80
  -6   8   2  151.48   10.30
  -6   8   2  149.09   10.10
  -6   8   2  157.78   10.00
  -6   8   2  157.58    9.30
   7  -9  -2  848.42   41.10
   7  -9  -2  851.21   40.90
   7  -9  -2  813.52   41.20
  -7   9   2  755.32   39.60
  -7   9   2  818.92   41.10
  -7   9   2  876.81   41.60
  -7   9   2  778.82   40.60
   8 -10  -2  445.36   25.10
   8 -10  -2  470.75   24.80
   8 -10  -2  479.75   25.00
  -8  10   2  441.56   24.60
  -8  10   2  407.86   24.70
  -8  10   2  474.95   25.50
  -8  10   2  465.15   23.60
   9 -11  -2  273.27   16.30
   9 -11  -2  270.67   16.40
  -9  11   2  275.77   21.40
  -9  11   2  248.58   16.10
  -9  11   2  264.07   16.70
  -9  11   2  244.68   14.80
  10 -12  -2   92.49    8.10
  10 -12  -2   80.49    8.20
  10 -12  -2   96.79    8.20
 -10  12   2   89.89    8.30
 -10  12   2   94.79    8.40
 -10  12   2   73.89    8.00
 -10  12   2   80.49    6.80
  11 -13  -2  139.19   11.70
  11 -13  -2  138.39   12.30
  11 -13  -2  120.19   10.30
 -11  13   2  151.58   12.20
 -11  13   2  130.29   10.90
 -11  13   2  144.59   11.70
  12 -14  -2   93.99    9.70
  12 -14  -2   97.89    8.60
 -12  14   2   74.09    8.60
 -12  14   2   81.19    8.60
 -12  14   2   65.09    8.80
  13 -15  -2    7.60    5.00
  13 -15  -2   15.50    4.30
 -13  15   2   18.50    5.70
 -13  15   2    9.40    5.30
 -13  15   2   19.40    5.80
  14 -16  -2   70.79    7.70
  14 -16  -2  107.49   20.90
 -14  16   2   83.69   11.50
 -14  16   2   61.69   10.70
 -14  14  -2   40.40   10.80
 -14  14  -2   35.70    8.10
 -14  14  -2   52.39    9.30
  14 -14   2   34.20    6.40
 -13  13  -2   61.19    9.10
 -13  13  -2   67.39   10.30
 -13  13  -2   56.59    8.60
  13 -13   2   61.89    7.00
 -12  12  -2  115.69   11.00
 -12  12  -2  116.89   10.70
 -12  12  -2  127.89   14.90
  12 -12   2  129.29   10.10
  12 -12   2  136.89   10.30
 -11  11  -2   46.60    7.30
 -11  11  -2   41.60    6.80
 -11  11  -2   52.19    6.00
  11 -11   2   39.00    4.50
  11 -11   2   37.00    5.80
  11 -11   2   42.60    5.10
 -10  10  -2   18.60    4.80
 -10  10  -2   15.90    4.50
 -10  10  -2   16.60    3.70
  10 -10   2   21.40    4.00
  10 -10   2   19.80    3.80
  10 -10   2   22.20    3.90
  -9   9  -2   16.10    2.80
  -9   9  -2   17.70    3.90
  -9   9  -2   17.50    3.70
  -9   9  -2   13.90    3.50
   9  -9   2   24.20    4.00
   9  -9   2   20.30    3.80
  -8   8  -2   97.39    7.70
  -8   8  -2   92.79    7.40
  -8   8  -2   91.89    7.60
  -8   8  -2   95.69    6.10
   8  -8   2   92.39    6.90
   8  -8   2   90.89    6.80
   8  -8   2   83.59    6.60
  -7   7  -2   41.30    4.60
  -7   7  -2   41.50    3.50
  -7   7  -2   39.10    4.40
   7  -7   2   53.59    4.50
   7  -7   2   46.50    4.20
   7  -7   2   52.09    4.50
  -6   6  -2 1394.46   66.19
  -6   6  -2 1448.16   64.59
  -6   6  -2 1393.46   65.89
   6  -6   2 1313.17   66.69
   6  -6   2 1387.56   65.39
   6  -6   2 1435.06   65.19
  -5   5  -2   82.59    6.00
  -5   5  -2   80.29    5.00
  -5   5  -2   79.49    5.70
   5  -5   2   85.69    5.40
   5  -5   2   87.89    5.60
   5  -5   2   92.59    5.90
  -4   4  -2   70.59    5.20
  -4   4  -2   78.69    5.20
  -4   4  -2   86.09    4.50
   4  -4   2   76.49    5.10
   4  -4   2   74.29    4.90
   4  -4   2   77.29    4.70
  -3   3  -2 1265.17   57.09
  -3   3  -2 1237.68   57.99
   3  -3   2 1324.97   57.89
   3  -3   2 1193.08   57.59
   3  -3   2 1239.08   57.29
  -2   2  -2  103.79    5.80
  -2   2  -2  106.29    5.10
  -2   2  -2   99.79    5.60
   2  -2   2  103.09    5.60
   2  -2   2  107.59    5.20
  -1   1  -2  238.18   11.20
  -1   1  -2  224.38   11.40
   1  -1   2  243.38   11.50
   1  -1   2  226.68   11.10
   1  -1  -2  390.36   17.40
   1  -1  -2  367.86   17.60
   1  -1  -2  376.56   18.00
   1  -1  -2  353.66   17.60
  -1   1   2  382.36   17.70
  -1   1   2  393.66   17.30
  -1   1   2  336.57   17.50
   2  -2  -2  259.07   13.20
   2  -2  -2  259.17   12.90
   2  -2  -2  283.87   13.30
  -2   2   2  255.27   13.30
  -2   2   2  273.87   12.90
   3  -3  -2  361.26   19.20
   3  -3  -2  390.86   19.30
   3  -3  -2  407.86   19.70
   3  -3  -2  398.86   19.00
  -3   3   2  368.36   18.90
  -3   3   2  407.86   19.40
  -3   3   2  404.16   19.50
   4  -4  -2 1039.30   51.39
   4  -4  -2 1067.29   51.69
   4  -4  -2 1058.29   51.39
  -4   4   2 1180.88   51.69
  -4   4   2 1139.49   51.29
  -4   4   2 1136.29   51.19
  -4   4   2 1038.00   51.49
   5  -5  -2  170.68   10.20
   5  -5  -2  155.98    9.90
   5  -5  -2  167.68   10.00
  -5   5   2  179.58   10.10
  -5   5   2  161.68   10.00
  -5   5   2  161.28    9.50
  -5   5   2  175.58    9.80
   6  -6  -2 2039.60   99.19
   6  -6  -2 2019.00   98.79
   6  -6  -2 2173.08   98.89
  -6   6   2 2265.97  100.89
  -6   6   2 1980.00   99.29
  -6   6   2 2139.59   98.59
  -6   6   2 2259.67   98.49
   7  -7  -2  637.14   32.00
   7  -7  -2  587.74   31.30
   7  -7  -2  685.13   34.30
  -7   7   2  604.64   31.60
  -7   7   2  640.24   30.90
  -7   7   2  583.04   31.60
  -7   7   2  636.64   31.40
   8  -8  -2   74.69    6.70
   8  -8  -2   74.19    6.20
   8  -8  -2   64.69    6.10
  -8   8   2   59.49    6.20
  -8   8   2   69.09    6.30
  -8   8   2   74.29    5.80
  -8   8   2   71.89    6.20
   9  -9  -2  301.97   18.30
   9  -9  -2  322.17   17.60
   9  -9  -2  295.17   17.70
  -9   9   2  296.87   16.60
  -9   9   2  267.47   17.70
  -9   9   2  319.57   17.80
  -9   9   2  282.87   17.60
  10 -10  -2   46.50    6.50
  10 -10  -2   41.80    6.60
  10 -10  -2   41.80    6.10
 -10  10   2   39.10    4.40
 -10  10   2   42.00    5.30
 -10  10   2   41.10    5.40
 -10  10   2   40.40    5.90
  11 -11  -2   41.40    6.70
  11 -11  -2   41.20    6.20
  11 -11  -2   29.50    6.10
 -11  11   2   41.70    4.70
 -11  11   2   46.80    7.00
 -11  11   2   41.10    6.80
 -11  11   2   36.60    6.40
  12 -12  -2  715.03   41.30
  12 -12  -2  774.12   40.80
 -12  12   2  800.12   40.80
 -12  12   2  680.43   41.10
 -12  12   2  824.02   38.90
 -12  12   2  791.22   41.40
  13 -13  -2  805.02   46.80
  13 -13  -2  898.81   43.20
 -13  13   2  780.02   44.30
 -13  13   2  866.91   45.80
 -13  13   2  853.31   46.20
  14 -14  -2    6.50    3.10
  14 -14  -2    6.70    4.30
  14 -14  -2    2.70    4.60
 -14  14   2    7.60    4.30
 -14  14   2    0.90    5.30
 -14  14   2    3.90    3.60
 -14  16  -2   16.20    6.50
 -14  16  -2   29.40    7.60
 -14  16  -2   19.60    6.90
 -13  15  -2   48.60    8.80
 -13  15  -2   37.80    8.10
 -13  15  -2   53.29    8.90
  13 -15   2   41.50    7.20
  13 -15   2   62.69   13.10
 -12  14  -2   73.09    8.20
 -12  14  -2   74.29   11.90
 -12  14  -2   67.29    8.50
  12 -14   2   49.70    6.40
  12 -14   2   73.09    7.70
  12 -14   2   87.29   12.90
 -11  13  -2  164.18   14.10
 -11  13  -2  192.88   14.30
  11 -13   2  207.78   13.40
  11 -13   2  212.08   13.30
  11 -13   2  204.58   13.80
 -10  12  -2   14.40    4.20
 -10  12  -2   14.10    3.70
 -10  12  -2   16.30    3.90
  10 -12   2   15.90    3.60
  10 -12   2   20.90    4.20
  10 -12   2   18.50    3.80
  -9  11  -2   -0.20    1.60
  -9  11  -2    1.70    1.80
  -9  11  -2    5.90    3.10
   9 -11   2    6.70    2.30
   9 -11   2    0.60    1.60
   9 -11   2    3.10    2.20
  -8  10  -2  132.79    9.80
  -8  10  -2  135.99    9.90
  -8  10  -2  139.09   10.10
   8 -10   2  128.69    9.30
   8 -10   2  121.79    8.60
   8 -10   2  119.49    9.00
  -7   9  -2    4.50    2.30
  -7   9  -2    5.10    2.30
  -7   9  -2    7.90    2.70
   7  -9   2    5.90    2.00
   7  -9   2    7.60    2.50
   7  -9   2   10.00    2.40
  -6   8  -2    9.40    2.60
  -6   8  -2    9.90    2.60
   6  -8   2    2.90    1.60
   6  -8   2    5.40    1.80
   6  -8   2    6.20    2.20
  -5   7  -2  507.35   26.70
  -5   7  -2  513.35   26.50
   5  -7   2  561.44   26.70
   5  -7   2  516.95   26.10
   5  -7   2  514.15   25.50
  -4   6  -2   70.79    5.30
  -4   6  -2   64.39    5.00
   4  -6   2   61.49    4.70
   4  -6   2   61.49    5.00
   4  -6   2   60.69    4.20
  -3   5  -2   19.30    2.40
  -3   5  -2   20.00    2.90
   3  -5   2   21.60    2.60
   3  -5   2   21.30    1.90
   3  -5   2   22.00    2.40
  -2   4  -2   89.39    5.50
  -2   4  -2   78.89    5.20
   2  -4   2   77.69    5.10
   2  -4   2   84.29    4.40
   2  -4   2   88.59    5.50
  -1   3  -2   23.70    2.40
   1  -3   2   29.70    2.50
   1  -3   2   27.40    2.30
   0   2  -2  137.09    7.20
   0  -2   2  136.99    7.30
   0  -2   2  141.79    7.20
   1   1  -2  382.66   18.30
   1   1  -2  397.16   18.20
  -1  -1   2  368.86   18.30
  -1  -1   2  366.96   18.20
  -1  -1   2  377.56   18.00
   2   0  -2    2.40    0.60
   2   0  -2    2.50    1.30
   2   0  -2    2.10    0.90
   2   0  -2    2.20    0.80
  -2   0   2    4.30    1.40
  -2   0   2    4.60    1.00
  -2   0   2    4.00    0.60
   3  -1  -2  283.97   15.40
   3  -1  -2  301.87   14.40
   3  -1  -2  283.57   14.80
  -3   1   2  288.57   14.70
  -3   1   2  277.77   14.00
  -3   1   2  297.07   14.50
  -3   1   2  308.37   15.10
   4  -2  -2  252.67   13.30
   4  -2  -2  250.87   13.70
   4  -2  -2  270.37   14.30
  -4   2   2  276.87   13.60
  -4   2   2  256.87   13.10
  -4   2   2  244.68   13.70
  -4   2   2  279.97   13.90
   5  -3  -2  508.45   24.00
   5  -3  -2  484.55   22.90
   5  -3  -2  506.25   23.60
  -5   3   2  420.86   23.10
  -5   3   2  450.15   23.00
  -5   3   2  420.76   22.50
  -5   3   2  455.45   23.20
   6  -4  -2  561.14   28.60
   6  -4  -2  612.54   29.30
   6  -4  -2  578.94   28.10
  -6   4   2  576.24   28.50
  -6   4   2  533.55   28.40
  -6   4   2  586.74   28.50
  -6   4   2  544.25   27.90
   7  -5  -2  245.28   13.40
   7  -5  -2  237.58   13.90
   7  -5  -2  260.67   14.60
  -7   5   2  251.67   14.00
  -7   5   2  222.88   13.20
  -7   5   2  229.08   13.50
  -7   5   2  228.88   13.70
   8  -6  -2  548.25   28.70
   8  -6  -2  544.95   27.40
   8  -6  -2  524.35   28.10
  -8   6   2  517.35   28.00
  -8   6   2  572.44   27.70
  -8   6   2  513.25   27.80
  -8   6   2  561.64   27.60
   9  -7  -2  813.62   41.80
   9  -7  -2  827.12   40.10
   9  -7  -2  838.42   41.30
  -9   7   2  800.42   40.50
  -9   7   2  792.72   40.90
  -9   7   2  798.82   40.10
  -9   7   2  834.32   41.30
  10  -8  -2  172.18   11.00
  10  -8  -2  170.98   12.00
  10  -8  -2  161.58   12.30
 -10   8   2  179.58   12.10
 -10   8   2  176.78   12.30
 -10   8   2  167.18   11.50
 -10   8   2  177.58   11.20
  11  -9  -2   88.69    8.20
  11  -9  -2   82.39    6.90
  11  -9  -2   87.59    8.60
 -11   9   2   87.89    8.30
 -11   9   2   90.89    7.30
 -11   9   2   84.99    7.90
 -11   9   2   87.49    7.80
  12 -10  -2   98.99    9.50
  12 -10  -2   95.49    9.00
  12 -10  -2  107.89    7.80
 -12  10   2   90.19    8.40
 -12  10   2   98.29    7.90
 -12  10   2   78.59    8.70
 -12  10   2   89.99    8.60
  13 -11  -2   86.29    9.30
  13 -11  -2  108.39    8.00
  13 -11  -2  110.29   11.30
 -13  11   2   98.59   10.90
 -13  11   2   99.89    9.40
 -13  11   2  112.19    8.50
 -13  11   2   98.09    9.60
 -14  12   2   23.00    5.70
 -14  12   2   23.60    5.50
 -14  12   2   23.30    4.40
 -14  12   2   22.30    6.60
  15 -13  -2   59.39   10.50
 -15  13   2   41.90    9.10
 -15  13   2   55.09    9.30
 -15  13   2   52.59    9.00
 -13  17  -2    7.90    5.70
 -13  17  -2    7.30    5.90
 -13  17  -2   13.00    5.50
  13 -17   2    6.60    3.50
  13 -17   2    5.40    3.90
 -12  16  -2   47.50    8.00
 -12  16  -2   53.39    8.70
 -12  16  -2   38.00    8.10
  12 -16   2   51.89    7.30
  12 -16   2   29.20    6.10
  12 -16   2   34.60    6.10
 -11  15  -2   86.09    8.90
 -11  15  -2   76.69    8.90
 -11  15  -2   84.19    9.50
  11 -15   2   81.79    7.60
  11 -15   2   78.09    8.10
  11 -15   2   67.99    7.50
 -10  14  -2    5.30    3.40
 -10  14  -2    8.70    3.50
 -10  14  -2    2.90    2.90
  10 -14   2    1.40    2.20
  10 -14   2   10.60    3.40
  10 -14   2    7.60    3.00
  -9  13  -2    5.80    3.20
  -9  13  -2    9.60    3.30
  -9  13  -2    6.80    2.80
   9 -13   2    4.90    2.70
   9 -13   2    5.20    2.20
   9 -13   2    3.70    1.90
  -8  12  -2   74.79    7.70
  -8  12  -2  104.19    8.60
  -8  12  -2  105.79    8.80
   8 -12   2   93.29    8.00
   8 -12   2   87.89    8.00
   8 -12   2   99.99    7.40
  -7  11  -2   34.40    5.60
  -7  11  -2   37.90    4.70
  -7  11  -2   39.40    5.70
   7 -11   2   34.30    4.60
   7 -11   2   33.50    5.30
   7 -11   2   29.60    3.90
  -6  10  -2   37.10    4.50
  -6  10  -2   37.80    4.70
  -6  10  -2   35.50    4.40
   6 -10   2   41.40    4.60
   6 -10   2   42.50    4.00
   6 -10   2   37.70    4.20
  -5   9  -2   52.29    5.20
  -5   9  -2   54.89    5.20
  -5   9  -2   50.59    5.00
   5  -9   2   56.49    4.90
   5  -9   2   53.69    5.20
   5  -9   2   54.29    4.20
  -4   8  -2   40.00    4.20
  -4   8  -2   48.80    4.60
   4  -8   2   38.60    3.90
   4  -8   2   44.80    3.40
   4  -8   2   40.30    4.30
  -3   7  -2  185.58   11.30
  -3   7  -2  200.38   11.60
   3  -7   2  196.68   11.20
   3  -7   2  206.58   11.60
   3  -7   2  199.98   10.20
  -2   6  -2  830.02   42.00
   2  -6   2  884.41   41.80
   2  -6   2  928.21   42.20
  -1   5  -2    9.00    1.80
  -1   5  -2   11.20    2.10
   1  -5   2   14.90    2.50
   1  -5   2    8.10    1.60
   0   4  -2  359.26   17.40
   0  -4   2  330.77   17.20
   0  -4   2  359.26   17.40
   1   3  -2    6.80    1.40
   1   3  -2    6.40    1.50
  -1  -3   2    4.50    1.40
  -1  -3   2    5.00    1.20
  -1  -3   2    4.50    1.10
   2   2  -2  271.07   13.00
   2   2  -2  260.17   13.50
   2   2  -2  267.47   13.10
  -2  -2   2  267.57   13.30
  -2  -2   2  275.87   13.40
  -2  -2   2  252.37   13.40
   3   1  -2  284.67   14.10
   3   1  -2  280.57   14.90
  -3  -1   2  304.17   15.20
  -3  -1   2  296.57   14.30
   4   0  -2 1568.04   71.09
   4   0  -2 1553.74   71.39
   4   0  -2 1585.74   70.19
  -4   0   2 1517.25   70.49
  -4   0   2 1457.75   71.59
  -4   0   2 1562.44   71.19
  -4   0   2 1477.05   69.89
   5  -1  -2   87.39    5.80
   5  -1  -2   86.99    5.90
  -5   1   2   70.09    5.40
  -5   1   2   72.79    5.00
  -5   1   2   65.39    4.50
  -5   1   2   73.99    5.50
   6  -2  -2  317.57   17.40
   6  -2  -2  312.27   16.10
   6  -2  -2  314.97   17.50
  -6   2   2  314.07   16.30
  -6   2   2  338.87   17.20
  -6   2   2  336.27   16.90
   7  -3  -2   67.29    4.80
   7  -3  -2   69.29    5.90
   7  -3  -2   59.39    5.80
  -7   3   2   72.19    5.50
  -7   3   2   65.79    5.00
  -7   3   2   73.09    5.50
  -7   3   2   68.79    5.70
   8  -4  -2  243.78   14.20
   8  -4  -2  226.28   13.20
   8  -4  -2  228.98   13.90
  -8   4   2  189.78   13.10
  -8   4   2  224.18   12.80
  -8   4   2  242.78   13.50
  -8   4   2  227.38   13.30
   9  -5  -2   19.50    3.80
   9  -5  -2   22.00    3.20
   9  -5  -2   20.60    4.20
  -9   5   2   16.80    3.50
  -9   5   2   23.40    4.00
  -9   5   2   18.70    3.50
  10  -6  -2 1391.36   69.19
  10  -6  -2 1393.96   68.89
  10  -6  -2 1524.65   67.29
 -10   6   2 1460.95   68.99
 -10   6   2 1415.96   68.59
 -10   6   2 1403.56   68.19
 -10   6   2 1368.66   67.89
  11  -7  -2  169.28   10.20
  11  -7  -2  153.38   12.00
  11  -7  -2  164.88   11.60
 -11   7   2  188.78   12.60
 -11   7   2  172.98   11.90
 -11   7   2  157.98   11.20
 -11   7   2  177.18   11.40
  12  -8  -2   21.50    4.80
 -12   8   2   20.20    4.70
 -12   8   2   31.70    4.70
 -12   8   2   30.30    5.30
 -12   8   2   23.40    4.70
  13  -9  -2  108.39   10.10
 -13   9   2   97.09    9.00
 -13   9   2  111.79   10.30
 -13   9   2  115.49    8.80
 -13   9   2  108.69    9.60
 -14  10   2  129.29   11.10
 -14  10   2  137.29   12.30
 -14  10   2  135.89   10.10
 -14  10   2  131.69   11.50
  15 -11  -2   36.50    7.80
 -15  11   2   41.50    6.10
 -15  11   2   36.00    7.00
 -15  11   2   24.90    7.00
 -13  19  -2  113.39   12.70
 -13  19  -2  165.38   30.10
 -13  19  -2   99.59   13.60
  13 -19   2  114.19   10.60
 -12  18  -2   33.60    7.70
 -12  18  -2   32.50    7.00
 -12  18  -2   32.20    8.10
  12 -18   2   32.60    6.20
  12 -18   2   37.20    6.70
  12 -18   2   27.70    6.60
 -11  17  -2  156.38   13.50
 -11  17  -2  129.29   12.50
 -11  17  -2  137.59   13.30
  11 -17   2  150.98   11.40
  11 -17   2  146.49   12.30
  11 -17   2  163.88   12.50
 -10  16  -2   91.29    9.60
 -10  16  -2   94.89   16.10
 -10  16  -2  101.99   10.00
  10 -16   2  101.89    9.50
  10 -16   2  104.59    8.70
  10 -16   2  115.19    9.90
  -9  15  -2   58.19    7.50
  -9  15  -2   74.49    7.70
  -9  15  -2   64.09    7.50
   9 -15   2   70.79    6.50
   9 -15   2   66.49    7.10
   9 -15   2   79.89    7.80
  -8  14  -2  127.49   10.50
  -8  14  -2  117.59   10.60
  -8  14  -2  126.19   10.70
   8 -14   2  129.59   10.20
   8 -14   2  143.29    9.70
   8 -14   2  155.08   11.10
  -7  13  -2  430.76   25.00
  -7  13  -2  405.86   25.20
  -7  13  -2  451.95   25.50
   7 -13   2  449.86   23.70
   7 -13   2  456.55   24.90
   7 -13   2  502.35   25.80
  -6  12  -2   50.99    5.50
  -6  12  -2   59.79    6.00
  -6  12  -2   49.20    5.70
   6 -12   2   47.50    5.50
   6 -12   2   43.40    5.00
   6 -12   2   49.70    4.60
  -5  11  -2   72.09    6.80
  -5  11  -2   66.49    6.30
  -5  11  -2   77.69    6.80
   5 -11   2   75.89    6.40
   5 -11   2   89.59    7.20
   5 -11   2   79.29    5.50
  -4  10  -2  350.26   19.80
  -4  10  -2  360.16   20.10
  -4  10  -2  385.96   19.80
   4 -10   2  349.17   19.40
   4 -10   2  367.26   18.10
   4 -10   2  346.27   19.80
  -3   9  -2  124.09    8.70
  -3   9  -2  128.49    8.40
  -3   9  -2  131.09    8.70
   3  -9   2  128.19    8.40
   3  -9   2  128.49    7.20
   3  -9   2  121.59    8.60
  -2   8  -2   75.69    5.60
  -2   8  -2   82.49    6.20
  -2   8  -2   83.89    6.10
   2  -8   2   72.39    5.70
  -1   7  -2  694.73   33.00
  -1   7  -2  638.74   32.80
  -1   7  -2  673.23   32.40
   1  -7   2  681.93   33.00
   1  -7   2  682.73   32.70
   0   6  -2 1126.19   52.69
   0   6  -2 1089.69   53.19
   0   6  -2 1194.98   53.39
   0  -6   2 1135.59   53.29
   0  -6   2 1127.29   53.19
   1   5  -2   34.60    3.20
   1   5  -2   41.50    2.90
   1   5  -2   39.00    3.50
  -1  -5   2   42.90    3.50
  -1  -5   2   37.40    3.40
   2   4  -2  168.68    9.00
   2   4  -2  183.88    9.70
   2   4  -2  175.68    8.30
  -2  -4   2  164.78    9.50
  -2  -4   2  168.88    9.50
  -2  -4   2  164.28    9.10
  -2  -4   2  166.58    8.30
   3   3  -2  406.46   18.90
   3   3  -2  383.36   19.90
  -3  -3   2  402.46   19.50
  -3  -3   2  390.06   19.90
  -3  -3   2  393.36   19.10
   4   2  -2  255.77   13.90
   4   2  -2  261.27   12.40
  -4  -2   2  260.87   13.90
  -4  -2   2  252.97   13.50
  -4  -2   2  250.07   12.80
   5   1  -2   82.09    5.80
  -5  -1   2   68.59    5.80
  -5  -1   2   78.39    5.60
  -5  -1   2   65.29    4.60
   6   0  -2  666.33   33.00
  -6   0   2  698.03   31.90
  -6   0   2  610.84   34.10
   7  -1  -2   91.19    6.70
  -7   1   2   74.69    6.00
  -7   1   2   77.09    6.30
  -7   1   2   83.29    5.30
  -7   1   2   76.29    5.60
   8  -2  -2   61.59    5.90
  -8   2   2   52.09    4.40
  -8   2   2   61.29    5.00
  -8   2   2   53.99    4.90
  -8   2   2   56.49    5.40
   9  -3  -2    4.00    2.10
  -9   3   2    9.80    2.50
  -9   3   2    9.00    2.30
  -9   3   2   10.20    2.50
  -9   3   2   11.30    3.10
  10  -4  -2  796.82   39.90
 -10   4   2  815.22   38.40
 -10   4   2  745.33   38.70
 -10   4   2  791.12   39.00
 -10   4   2  718.83   39.10
  11  -5  -2  191.68   13.50
 -11   5   2  180.98   12.10
 -11   5   2  202.78   13.10
 -11   5   2  202.48   13.00
 -11   5   2  215.68   13.40
  12  -6  -2  292.07   18.90
 -12   6   2  291.17   18.50
 -12   6   2  314.97   18.40
 -12   6   2  300.47   17.70
 -12   6   2  311.47   18.10
  13  -7  -2  150.08   12.20
 -13   7   2  136.29   10.70
 -13   7   2  132.19   11.10
 -13   7   2  138.59   10.40
 -13   7   2  130.09   10.10
 -14   8   2   42.30    6.60
 -14   8   2   37.30    7.10
 -14   8   2   32.90    6.00
 -14   8   2   39.40    5.70
  15  -9  -2   50.49    9.10
 -15   9   2   75.59    8.10
 -15   9   2   68.09    8.10
 -15   9   2   66.89    6.80
 -15   9   2   63.59    9.80
  16 -10  -2   22.80    6.60
 -16  10   2   17.30    5.40
 -16  10   2    9.90    5.70
 -16  10   2   14.80    5.10
 -16  10   2   23.40    4.90
 -12  20  -2   38.00    9.60
 -12  20  -2   32.00    7.90
 -12  20  -2   44.10    8.90
  12 -20   2   16.50    5.40
  12 -20   2   27.40    7.80
 -11  19  -2   75.59   11.00
 -11  19  -2   97.69   10.90
  11 -19   2   86.99    9.70
  11 -19   2   92.79    9.60
  11 -19   2   96.49    8.90
 -10  18  -2   42.60    8.40
 -10  18  -2   41.90    7.60
 -10  18  -2   40.50    7.50
  10 -18   2   43.60    7.30
  10 -18   2   45.10    7.60
  10 -18   2   41.80    6.60
  -9  17  -2    1.00    2.60
  -9  17  -2   -0.20    1.80
  -9  17  -2   -0.20    2.30
   9 -17   2    0.10    2.10
   9 -17   2    2.60    1.90
   9 -17   2    1.30    2.30
  -8  16  -2  177.08   13.80
  -8  16  -2  182.38   13.70
  -8  16  -2  168.08   13.20
   8 -16   2  165.28   12.60
   8 -16   2  177.88   13.30
   8 -16   2  179.98   11.90
  -7  15  -2  186.18   12.60
  -7  15  -2  157.88   12.50
  -7  15  -2  150.38   12.20
   7 -15   2  161.98   17.70
   7 -15   2  157.98   10.60
   7 -15   2  166.78   11.90
  -6  14  -2   58.29    6.50
  -6  14  -2   66.79    6.60
  -6  14  -2   68.09    6.90
   6 -14   2   57.89    5.10
   6 -14   2   62.29    6.20
   6 -14   2   58.49    6.50
  -5  13  -2  124.29    9.40
  -5  13  -2  105.49    8.50
  -5  13  -2  132.29    9.50
   5 -13   2   90.29    8.00
   5 -13   2  104.19    8.80
  -4  12  -2  741.43   39.40
  -4  12  -2  736.53   39.00
  -4  12  -2  766.82   39.80
   4 -12   2  845.92   40.00
   4 -12   2  796.12   39.20
   4 -12   2  792.72   37.50
  -3  11  -2  162.18   10.90
  -3  11  -2  162.68   10.50
  -3  11  -2  154.28   10.70
   3 -11   2  155.28   10.50
   3 -11   2  183.38   11.30
  -2  10  -2  253.67   15.60
  -2  10  -2  284.47   15.30
  -2  10  -2  263.47   15.60
   2 -10   2  307.17   15.80
   2 -10   2  266.17   15.70
  -1   9  -2   16.50    2.70
  -1   9  -2   19.40    3.60
  -1   9  -2   21.40    3.50
   1  -9   2   23.70    2.90
   1  -9   2   18.80    3.20
   0   8  -2    8.10    2.10
   0   8  -2    7.30    1.80
   0   8  -2    9.80    2.30
   0  -8   2    7.70    2.10
   0  -8   2    5.30    1.40
   1   7  -2  175.08    9.40
   1   7  -2  179.88   10.20
   1   7  -2  173.08    9.90
  -1  -7   2  164.28    9.80
  -1  -7   2  173.28   10.00
  -1  -7   2  171.18    9.30
   2   6  -2  385.66   18.50
   2   6  -2  399.96   19.70
   2   6  -2  377.16   19.10
  -2  -6   2  374.96   19.50
  -2  -6   2  394.96   19.50
  -2  -6   2  383.16   18.50
   3   5  -2  451.65   21.30
   3   5  -2  433.36   20.20
   3   5  -2  424.96   20.80
  -3  -5   2  427.66   20.20
  -3  -5   2  421.46   21.90
  -3  -5   2  437.26   21.80
  -4  -4   2 1072.39   52.09
  -4  -4   2 1145.49   51.49
  -4  -4   2 1071.49   50.89
   5   3  -2  496.05   24.10
  -5  -3   2  444.66   22.90
  -5  -3   2  452.95   23.80
  -5  -3   2  463.65   22.40
   6   2  -2  316.27   17.80
  -6  -2   2  344.07   17.90
  -6  -2   2  317.17   16.30
  -6  -2   2  329.97   17.90
   7   1  -2   84.69    6.70
  -7  -1   2   78.89    5.40
  -7  -1   2   74.39    6.50
  -7  -1   2   80.29    6.50
   8   0  -2 2705.43  128.99
  -8   0   2 2882.31  128.59
  -8   0   2 2804.52  127.49
  -8   0   2 2810.72  128.99
  -8   0   2 2651.63  126.79
   9  -1  -2  146.59   10.70
  -9   1   2  154.58    9.70
  -9   1   2  151.08   10.50
  -9   1   2  151.78    9.10
  -9   1   2  158.28   10.10
  10  -2  -2   72.49    7.00
 -10   2   2   76.99    7.00
 -10   2   2   69.49    6.10
 -10   2   2   71.49    5.70
 -10   2   2   81.59    6.50
  11  -3  -2   80.09    7.70
 -11   3   2   83.09    6.90
 -11   3   2   71.29    7.30
 -11   3   2   80.69    6.40
 -11   3   2   89.19    7.20
  12  -4  -2  451.45   25.40
 -12   4   2  464.85   23.60
 -12   4   2  426.46   23.90
 -12   4   2  402.06   24.40
 -12   4   2  427.96   24.20
 -13   5   2    0.30    2.30
 -13   5   2    2.00    2.00
 -13   5   2    3.10    2.50
 -13   5   2    0.50    1.90
 -14   6   2  170.88   12.40
 -14   6   2  175.38   12.20
 -14   6   2  151.58   11.50
 -14   6   2  163.18   12.80
 -15   7   2   84.59    8.60
 -15   7   2   92.29    8.20
 -15   7   2   79.29    9.20
 -15   7   2   82.69    8.20
  16  -8  -2   29.10    8.70
 -16   8   2   27.30    5.80
 -16   8   2   17.50    5.20
 -16   8   2   40.30    6.20
 -16   8   2   22.70    6.80
 -11  21  -2   39.10    8.60
 -11  21  -2   43.40    8.90
 -11  21  -2   48.60    9.80
  11 -21   2   61.09    9.40
 -10  20  -2  271.67   20.10
 -10  20  -2  245.88   19.30
 -10  20  -2  247.48   18.40
  10 -20   2  220.08   17.30
  10 -20   2  247.38   18.10
  10 -20   2  240.08   16.50
  -9  19  -2  168.78   13.90
  -9  19  -2  132.29   13.00
  -9  19  -2  164.98   13.40
   9 -19   2  164.68   13.20
   9 -19   2  147.09   14.50
   9 -19   2  128.99   11.10
  -8  18  -2   11.80    4.10
  -8  18  -2   20.60    5.30
   8 -18   2   24.80    4.70
   8 -18   2   15.10    4.80
   8 -18   2   14.60    3.90
  -7  17  -2   87.09    8.60
  -7  17  -2   74.99    7.90
   7 -17   2   74.29    6.50
   7 -17   2   71.39    7.50
   7 -17   2   82.49    8.50
  -6  16  -2   19.40    4.60
  -6  16  -2   20.60    5.00
   6 -16   2   23.60    3.70
   6 -16   2   25.90    4.60
   6 -16   2   30.80    6.00
  -5  15  -2   50.09    5.90
  -5  15  -2   29.80    5.20
  -5  15  -2   42.30    5.50
   5 -15   2   43.50    4.20
   5 -15   2   41.00    5.10
   5 -15   2   46.20    5.60
  -4  14  -2   39.10    6.20
  -4  14  -2   42.70    4.90
  -4  14  -2   39.40    6.40
   4 -14   2   46.30    5.00
   4 -14   2   31.00    5.30
   4 -14   2   41.20    3.90
  -3  13  -2  151.28   10.20
  -3  13  -2  136.79   10.40
  -3  13  -2  149.09   10.70
   3 -13   2  160.68   10.90
   3 -13   2  141.29   10.20
  -2  12  -2   41.10    4.70
  -2  12  -2   40.30    4.70
  -2  12  -2   38.00    4.20
   2 -12   2   37.10    4.30
   2 -12   2   43.00    4.70
  -1  11  -2  291.57   17.00
  -1  11  -2  306.47   16.50
  -1  11  -2  301.67   17.10
   1 -11   2  319.77   17.30
   1 -11   2  285.57   16.70
   0  10  -2  269.77   15.30
   0  10  -2  284.57   16.00
   0  10  -2  275.17   16.10
   0 -10   2  310.47   16.10
   0 -10   2  298.77   16.20
   1   9  -2  102.39    7.00
   1   9  -2  100.79    8.00
   1   9  -2  102.59    6.40
  -1  -9   2  105.49    7.00
  -1  -9   2   94.19    6.30
  -1  -9   2   93.09    6.90
   2   8  -2  164.38    9.60
   2   8  -2  173.08    9.10
   2   8  -2  166.28   10.10
  -2  -8   2  164.78    9.00
  -2  -8   2  164.58    9.90
  -2  -8   2  165.38    9.90
   3   7  -2  143.69    8.40
   3   7  -2  138.29    7.80
   3   7  -2  132.29    8.90
  -3  -7   2  165.38    9.20
  -3  -7   2  166.58    9.00
   4   6  -2   81.39    4.90
   4   6  -2   81.59    5.40
  -4  -6   2  101.99    5.00
  -4  -6   2   97.19    6.60
  -4  -6   2   93.69    7.30
  -4  -6   2   99.59    6.00
  -5  -5   2  186.28   10.90
  -5  -5   2  162.38    9.30
  -5  -5   2  162.08    9.80
   6   4  -2  570.34   29.20
  -6  -4   2  585.24   27.60
  -6  -4   2  555.74   29.10
  -6  -4   2  560.14   27.90
   7   3  -2   71.89   11.50
  -7  -3   2   67.89    4.60
  -7  -3   2   74.89    6.30
  -7  -3   2   73.39    4.90
  -7  -3   2   55.49    5.50
   8   2  -2   59.59    5.80
  -8  -2   2   50.99    5.60
  -8  -2   2   54.99    5.50
  -8  -2   2   60.09    4.50
   9   1  -2  144.29   10.70
  -9  -1   2  164.28   10.50
  -9  -1   2  142.59    9.20
  -9  -1   2  165.98   11.00
  10   0  -2   62.69    6.60
 -10   0   2   78.89    6.40
 -10   0   2   76.99    7.00
 -10   0   2   68.79    5.20
 -10   0   2   72.19    5.80
  11  -1  -2   22.30    4.60
 -11   1   2   25.30    3.20
 -11   1   2   24.90    4.10
 -11   1   2   27.10    4.40
 -11   1   2   29.30    5.10
  12  -2  -2   59.29    6.90
 -12   2   2   75.49    6.60
 -12   2   2   57.39    6.80
 -12   2   2   74.19    5.90
 -12   2   2   71.09    6.40
 -13   3   2  621.04   39.40
 -13   3   2  696.93   35.00
 -13   3   2  745.73   36.30
 -13   3   2  684.33   41.50
 -14   4   2  116.09    9.20
 -14   4   2  131.09   10.10
 -14   4   2  118.59   10.20
 -14   4   2  131.49   10.50
 -15   5   2   54.29    6.70
 -15   5   2   56.59    7.40
 -15   5   2   59.19    6.50
 -15   5   2   67.59    7.10
  16  -6  -2   94.39   10.70
 -16   6   2  107.19    9.30
 -16   6   2   94.89   10.40
 -16   6   2   86.29    8.60
 -16   6   2  103.29   11.90
 -10  22  -2  115.29   12.80
 -10  22  -2  140.59   14.40
 -10  22  -2  145.79   14.30
  10 -22   2  139.19   13.10
  -9  21  -2  166.08   14.80
  -9  21  -2  131.69   14.90
  -9  21  -2  141.19   13.10
   9 -21   2  153.78   18.30
  -8  20  -2   70.09    9.10
  -8  20  -2   77.59    9.20
  -8  20  -2   60.69    9.10
   8 -20   2   88.39    9.30
   8 -20   2   64.69    9.80
  -7  19  -2  176.88   14.70
   7 -19   2  190.48   14.20
   7 -19   2  179.68   12.20
   7 -19   2  212.58   15.30
  -6  18  -2    3.20    2.80
   6 -18   2    1.50    2.40
   6 -18   2    4.10    3.00
   6 -18   2    4.30    1.80
  -5  17  -2  138.79   13.80
  -5  17  -2  157.58   12.10
   5 -17   2  130.99    9.20
   5 -17   2  146.19   11.10
   5 -17   2  143.49   11.60
  -4  16  -2   43.00    5.20
  -4  16  -2   37.40    6.10
  -4  16  -2   36.40    5.90
   4 -16   2   38.20    4.90
   4 -16   2   30.20    5.50
   4 -16   2   39.50    4.00
  -3  15  -2   20.20    4.10
  -3  15  -2   21.00    4.00
  -3  15  -2   26.90    5.30
   3 -15   2   25.40    4.60
   3 -15   2   16.50    3.70
  -2  14  -2   32.90    5.50
  -2  14  -2   27.50    4.80
  -2  14  -2   33.70    4.10
   2 -14   2   34.10    5.40
   2 -14   2   34.00    5.60
  -1  13  -2  332.27   18.80
  -1  13  -2  304.87   17.80
  -1  13  -2  317.67   18.60
   1 -13   2  341.67   18.50
   1 -13   2  316.47   18.70
   0  12  -2   29.90    4.50
   0  12  -2   33.50    3.70
   0  12  -2   35.20    4.20
   0 -12   2   31.30    4.00
   0 -12   2   32.80    3.90
   1  11  -2   29.40    3.70
   1  11  -2   35.70    4.20
   1  11  -2   32.20    3.40
  -1 -11   2   33.80    3.50
  -1 -11   2   32.10    3.90
  -1 -11   2   31.00    3.70
   2  10  -2  737.13   34.70
   2  10  -2  702.23   33.30
   2  10  -2  696.53   33.90
  -2 -10   2  696.63   34.20
  -2 -10   2  644.54   33.10
  -2 -10   2  662.43   34.10
   3   9  -2   49.00    4.70
   3   9  -2   41.50    3.90
   3   9  -2   42.00    3.60
  -3  -9   2   59.89    4.00
  -3  -9   2   59.99    4.80
  -3  -9   2   61.69    4.90
   4   8  -2  126.09    8.20
   4   8  -2  135.89    7.70
   4   8  -2  131.49    7.30
  -4  -8   2  135.19    8.40
  -4  -8   2  143.29    8.70
  -4  -8   2  132.49    7.30
  -5  -7   2   14.90    2.90
  -5  -7   2   11.10    3.00
  -5  -7   2   10.30    1.50
  -5  -7   2   11.90    2.20
  -6  -6   2 2107.59   96.49
  -6  -6   2 2033.50   94.29
  -6  -6   2 2000.00   95.09
  -7  -5   2  234.88   12.90
  -7  -5   2  236.28   14.50
   8   4  -2  227.88   14.40
  -8  -4   2  220.88   14.40
  -8  -4   2  236.38   12.60
  -8  -4   2  232.78   13.90
   9   3  -2    3.80    2.20
  -9  -3   2   10.40    2.20
  -9  -3   2   11.90    3.50
  -9  -3   2    7.30    2.80
  -9  -3   2    8.00    2.00
  10   2  -2   73.29    7.40
 -10  -2   2   77.19    7.40
 -10  -2   2   93.49    7.40
 -10  -2   2   81.19    6.10
  11   1  -2   27.50    5.20
 -11  -1   2   32.00    4.50
 -11  -1   2   28.60    5.40
 -11  -1   2   25.70    3.00
 -11  -1   2   32.10    4.90
  12   0  -2  106.29   10.20
 -12   0   2  131.99    9.60
 -12   0   2  141.49    9.60
 -12   0   2  153.78   11.30
 -12   0   2  141.09    8.70
  13  -1  -2   59.99    8.20
 -13   1   2   46.90    5.30
 -13   1   2   58.99    8.30
 -13   1   2   50.19    4.80
 -13   1   2   42.50    5.30
 -14   2   2    8.70    3.20
 -14   2   2    5.70    2.50
 -14   2   2    3.50    2.90
 -14   2   2    3.70    2.50
 -15   3   2   47.60    5.60
 -15   3   2   58.89    7.20
 -15   3   2   59.69    7.20
 -15   3   2   56.59    6.40
  16  -4  -2  140.09   13.50
 -16   4   2  181.98   13.20
 -16   4   2  154.18   13.20
 -16   4   2  158.38   12.20
 -16   4   2  184.28   13.10
 -10  24  -2   10.30    6.50
 -10  24  -2   15.80    7.80
 -10  24  -2   17.60    6.40
  10 -24   2   15.90    6.60
  10 -24   2   17.20    5.70
  -9  23  -2  106.69   12.00
  -9  23  -2   99.79   13.70
  -9  23  -2   91.99   11.70
   9 -23   2   94.69   10.80
   9 -23   2   68.19    8.40
   9 -23   2  102.39   11.10
  -8  22  -2    7.60    4.50
  -8  22  -2   17.10    5.20
   8 -22   2    8.70    4.00
  -7  21  -2   79.09    9.50
  -7  21  -2   84.39    9.80
  -7  21  -2   72.59    8.60
   7 -21   2   82.69    9.50
   7 -21   2   85.59    9.50
   7 -21   2   85.59    7.50
  -6  20  -2   53.89    9.00
  -6  20  -2   70.19    8.20
   6 -20   2   49.00    5.40
  -5  19  -2   24.00    5.80
   5 -19   2   32.50    3.90
   5 -19   2   28.30    5.70
   5 -19   2   24.90    5.00
  -4  18  -2    7.30    3.10
  -4  18  -2   11.60    3.90
  -4  18  -2   10.90    4.20
   4 -18   2    6.80    2.20
   4 -18   2    4.10    2.80
   4 -18   2    4.10    3.00
  -3  17  -2   12.00    3.20
  -3  17  -2   12.30    3.50
  -3  17  -2   14.60    4.00
   3 -17   2   12.20    4.00
   3 -17   2    7.60    2.70
  -2  16  -2   63.29    6.50
  -2  16  -2   46.30    5.30
  -2  16  -2   56.79    6.30
   2 -16   2   56.09    6.40
   2 -16   2   48.00    5.50
  -1  15  -2   96.69    7.50
  -1  15  -2   94.89    8.10
  -1  15  -2   92.89    8.00
   1 -15   2   89.39    7.70
   1 -15   2   86.09    8.00
   0  14  -2   68.79    6.50
   0  14  -2   82.89    7.10
   0  14  -2   73.69    6.10
   0 -14   2   67.69    6.30
   0 -14   2   68.69    6.60
   1  13  -2  450.95   23.40
   1  13  -2  448.66   23.90
   1  13  -2  444.86   24.30
  -1 -13   2  451.95   23.20
  -1 -13   2  439.36   23.90
  -1 -13   2  440.36   24.20
   2  12  -2   96.49    6.60
   2  12  -2  101.59    7.70
   2  12  -2   99.59    7.10
  -2 -12   2   87.19    7.00
  -2 -12   2   85.99    6.30
  -2 -12   2   91.19    7.30
   3  11  -2   22.90    4.00
   3  11  -2   21.90    2.90
   3  11  -2   22.50    2.60
  -3 -11   2   27.90    4.20
  -3 -11   2   35.10    5.90
  -3 -11   2   22.90    2.70
   4  10  -2   75.19    5.00
   4  10  -2   77.69    5.40
   4  10  -2   73.99    6.30
  -4 -10   2   80.79    6.10
  -4 -10   2   71.39    6.00
  -4 -10   2   82.19    5.20
   5   9  -2  480.25   23.80
   5   9  -2  518.45   24.10
   5   9  -2  439.96   24.30
  -5  -9   2  508.35   26.60
  -5  -9   2  517.65   25.20
  -5  -9   2  498.55   23.80
  -5  -9   2  507.55   25.50
   6   8  -2  161.28    9.10
  -6  -8   2  166.98    8.50
  -6  -8   2  152.78   11.10
  -6  -8   2  164.18    9.70
  -6  -8   2  165.48   10.40
  -7  -7   2  617.84   32.10
  -7  -7   2  621.34   29.90
  -7  -7   2  585.84   30.80
  -8  -6   2  545.35   27.60
  -8  -6   2  547.45   27.80
  -8  -6   2  551.94   29.50
  -9  -5   2   19.10    4.10
  -9  -5   2   21.90    4.20
  -9  -5   2   19.60    3.20
 -10  -4   2  780.82   36.70
 -10  -4   2  769.62   39.00
 -10  -4   2  671.83   38.30
 -11  -3   2   87.59    7.60
 -11  -3   2   84.19    6.10
 -11  -3   2   84.39    6.50
 -11  -3   2   96.39    8.40
 -11  -3   2   72.89    5.30
  12   2  -2   65.39    7.30
 -12  -2   2   69.69    7.30
 -12  -2   2   74.99    6.20
 -12  -2   2   62.29    6.20
 -12  -2   2   68.09    5.10
  13   1  -2   55.49    8.10
 -13  -1   2   53.29    5.50
 -13  -1   2   55.19    6.00
 -13  -1   2   55.39    6.70
 -13  -1   2   48.30    4.50
 -14   0   2   88.19    8.90
 -14   0   2   90.69    9.00
 -14   0   2   80.19    7.40
 -14   0   2   86.69    6.70
  15  -1  -2   -1.60    2.30
 -15   1   2    4.50    2.80
 -15   1   2    4.90    2.60
 -15   1   2    9.40    3.50
 -15   1   2    4.30    3.30
 -16   2   2   59.19    8.70
 -16   2   2   49.10    5.60
 -16   2   2   52.69    6.40
 -16   2   2   44.20    7.50
 -17   3   2    1.90    3.10
 -17   3   2    2.70    4.40
 -17   3   2    6.00    3.80
  -9  25  -2   19.20    6.90
   9 -25   2   17.50    5.20
   9 -25   2   28.60    7.60
   9 -25   2   18.50    5.80
  -8  24  -2    3.20    4.70
  -8  24  -2    4.60    4.00
  -8  24  -2    4.30    4.40
   8 -24   2    5.90    4.40
   8 -24   2    4.90    4.60
   8 -24   2    8.90    3.40
  -7  23  -2    9.10    4.90
  -7  23  -2   21.30    5.80
  -7  23  -2   17.00    6.20
   7 -23   2    4.00    2.40
   7 -23   2    4.40    3.40
   7 -23   2    1.40    3.30
  -6  22  -2   89.69   10.50
  -6  22  -2  113.69   11.30
  -6  22  -2  100.29   10.20
   6 -22   2  112.79   11.30
  -5  21  -2   95.19    9.60
  -5  21  -2   88.29   10.00
  -5  21  -2  121.49   11.20
   5 -21   2  124.39   12.50
   5 -21   2  111.89   10.80
   5 -21   2   97.29    8.10
  -4  20  -2  178.08   13.90
  -4  20  -2  157.48   14.20
   4 -20   2  138.79   16.70
   4 -20   2  174.68   11.10
   4 -20   2  170.18   13.70
  -3  19  -2   24.10    5.40
  -3  19  -2   19.60    4.70
  -3  19  -2   28.20    5.20
   3 -19   2   25.00    4.70
   3 -19   2   31.30    6.10
  -2  18  -2  247.98   16.50
  -2  18  -2  234.38   17.50
  -2  18  -2  232.98   15.50
   2 -18   2  259.87   17.10
   2 -18   2  253.27   16.20
  -1  17  -2  340.87   20.00
  -1  17  -2  333.77   18.80
  -1  17  -2  315.47   19.40
   1 -17   2  318.17   19.80
   1 -17   2  282.67   18.70
   0  16  -2  490.55   26.30
   0  16  -2  455.55   26.80
   0  16  -2  525.85   27.80
   0 -16   2  516.55   27.80
   0 -16   2  490.35   27.00
   1  15  -2   30.30    5.20
   1  15  -2   33.60    4.00
   1  15  -2   31.70    4.90
  -1 -15   2   40.30    5.90
  -1 -15   2   30.50    5.10
   2  14  -2    8.90    2.90
   2  14  -2   10.40    2.90
   2  14  -2    7.60    2.40
  -2 -14   2   11.60    2.90
  -2 -14   2   11.20    2.60
  -2 -14   2   11.30    3.10
   3  13  -2  121.89    8.40
   3  13  -2  118.29    9.10
   3  13  -2  121.49    8.00
  -3 -13   2  130.99    9.30
  -3 -13   2  132.69    8.20
  -3 -13   2  123.89    8.90
   4  12  -2  511.15   25.40
   4  12  -2  522.35   26.70
   4  12  -2  501.75   24.90
  -4 -12   2  444.36   25.90
  -4 -12   2  533.15   25.10
   5  11  -2  219.28   12.20
   5  11  -2  222.68   12.20
   5  11  -2  238.28   13.10
  -5 -11   2  238.48   12.30
  -5 -11   2  225.98   13.60
  -5 -11   2  233.88   13.60
   6  10  -2  153.28    8.70
  -6 -10   2  158.58   10.30
  -6 -10   2  158.18    8.60
  -6 -10   2  160.28    9.90
  -6 -10   2  152.28   11.30
  -7  -9   2  841.62   39.20
  -7  -9   2  839.42   40.80
  -7  -9   2  835.42   43.00
  -7  -9   2  845.92   41.60
  -8  -8   2   62.59    6.10
  -8  -8   2   72.49    7.10
  -9  -7   2  806.92   39.50
  -9  -7   2  765.92   38.90
  -9  -7   2  774.32   40.80
 -10  -6   2 1423.46   69.69
 -10  -6   2 1390.26   68.39
 -10  -6   2 1421.16   67.09
 -11  -5   2  197.08   14.00
 -11  -5   2  215.38   12.20
 -11  -5   2  166.28   13.20
 -12  -4   2  434.56   22.80
 -12  -4   2  454.95   25.70
 -12  -4   2  431.06   24.20
 -12  -4   2  395.86   20.90
 -13  -3   2  736.93   36.90
 -13  -3   2  750.52   38.90
 -13  -3   2  713.83   36.20
 -13  -3   2  701.23   34.20
 -13  -3   2  664.43   34.70
 -14  -2   2    2.50    2.20
 -14  -2   2    2.50    2.50
 -14  -2   2    4.10    4.50
 -14  -2   2   10.30    3.60
 -14  -2   2    5.70    2.00
 -15  -1   2    3.10    2.50
 -15  -1   2    3.80    2.70
 -15  -1   2    8.20    2.50
 -15  -1   2    5.90    3.40
 -15  -1   2   13.30    4.00
 -16   0   2  175.78   12.60
 -16   0   2  153.98   13.60
 -16   0   2  171.18   12.20
 -16   0   2  177.28   13.20
 -16   0   2  171.58   10.90
 -17   1   2  141.29   11.80
 -17   1   2  105.49   11.40
 -17   1   2  148.19   11.90
  -8  26  -2  249.78   24.00
  -8  26  -2  312.17   23.20
   8 -26   2  289.77   22.10
   8 -26   2  262.17   21.00
   8 -26   2  278.37   18.80
  -7  25  -2  236.48   18.40
  -7  25  -2  158.78   15.30
  -7  25  -2  184.28   17.00
   7 -25   2  179.68   14.80
   7 -25   2  202.48   17.10
   7 -25   2  174.48   15.60
  -6  24  -2   27.10    7.10
  -6  24  -2   17.10    6.20
  -6  24  -2   18.80    5.70
   6 -24   2   15.80    4.10
   6 -24   2   26.00    6.70
   6 -24   2   21.90    5.90
  -5  23  -2   19.00    4.80
  -5  23  -2   23.50    5.60
  -5  23  -2   23.30    5.90
   5 -23   2   20.70    5.00
   5 -23   2   29.00    6.80
  -4  22  -2  147.79   12.10
  -4  22  -2  145.69   12.80
   4 -22   2  146.69   13.00
   4 -22   2  127.79   11.30
  -3  21  -2   62.99    7.80
  -3  21  -2   58.09    7.00
   3 -21   2   76.49    8.50
  -2  20  -2   56.09    6.30
  -2  20  -2   50.89    8.80
  -2  20  -2   36.20    6.20
   2 -20   2   41.80    7.40
   2 -20   2   49.30    7.80
  -1  19  -2   12.80    3.30
  -1  19  -2   13.40    4.10
  -1  19  -2    6.60    3.10
   1 -19   2   16.70    4.60
   0  18  -2  125.39   10.30
   0  18  -2  108.79    9.40
   0  18  -2  116.29    9.00
   0 -18   2  113.19   10.00
   1  17  -2   27.70    5.00
   1  17  -2   35.90    6.00
   1  17  -2   34.30    5.00
  -1 -17   2   29.90    4.60
  -1 -17   2   33.80    5.70
   2  16  -2  411.86   22.10
   2  16  -2  452.75   24.00
   2  16  -2  401.86   25.20
  -2 -16   2  394.96   21.90
  -2 -16   2  403.96   23.40
  -2 -16   2  394.16   22.90
   3  15  -2   38.70    4.10
   3  15  -2   41.60    5.10
   3  15  -2   38.90    4.30
  -3 -15   2   32.60    3.90
  -3 -15   2   32.60    5.30
  -3 -15   2   36.50    4.60
   4  14  -2   10.90    2.40
   4  14  -2   12.30    3.30
   4  14  -2    8.50    2.30
  -4 -14   2    8.10    2.20
  -4 -14   2    7.20    2.60
  -4 -14   2    8.20    2.80
   5  13  -2  229.18   12.40
   5  13  -2  221.18   12.30
   5  13  -2  215.28   13.40
  -5 -13   2  234.88   14.00
  -5 -13   2  196.18   13.30
  -5 -13   2  245.38   15.80
   6  12  -2    6.90    1.80
  -6 -12   2    6.60    2.30
  -6 -12   2    4.60    1.50
  -6 -12   2    3.20    2.20
  -6 -12   2    8.20    2.40
   7  11  -2   86.39    6.00
  -7 -11   2   84.89    6.60
  -7 -11   2   77.19    6.70
  -7 -11   2   84.49    8.10
  -7 -11   2   86.39    5.40
  -8 -10   2  434.36   25.30
  -8 -10   2  433.96   22.90
  -8 -10   2  433.16   23.60
  -8 -10   2  451.05   21.20
  -9  -9   2  316.77   19.40
  -9  -9   2  294.17   17.60
 -10  -8   2  171.48   11.40
 -10  -8   2  148.09   11.20
 -10  -8   2  182.78   13.10
 -11  -7   2  170.88   11.20
 -11  -7   2  155.88   11.80
 -11  -7   2  163.38   13.70
 -12  -6   2  293.27   19.20
 -12  -6   2  317.97   17.30
 -12  -6   2  260.37   18.40
 -13  -5   2    0.70    2.10
 -13  -5   2    2.90    2.40
 -13  -5   2    2.60    2.40
 -14  -4   2  122.49   11.20
 -14  -4   2  137.19   10.20
 -14  -4   2  122.29    9.70
 -15  -3   2   59.49    9.10
 -15  -3   2   53.29    6.10
 -15  -3   2   53.69    6.50
 -16  -2   2   46.60    8.00
 -16  -2   2   55.69    6.30
 -16  -2   2   60.89    7.50
 -17  -1   2  130.39   14.50
 -17  -1   2  113.99   16.90
  -7  27  -2    3.90    5.30
  -7  27  -2    4.20    7.20
  -7  27  -2    4.10    6.50
   7 -27   2    6.10    5.30
   7 -27   2    6.10    4.90
   7 -27   2    9.70    4.30
  -6  26  -2   14.10    5.60
  -6  26  -2    5.80    4.80
  -6  26  -2    8.70    5.60
   6 -26   2   19.90    6.70
   6 -26   2   10.90    3.70
   6 -26   2    6.60    4.30
  -5  25  -2   91.49   13.80
  -5  25  -2   58.89   10.20
  -5  25  -2   52.59    8.90
   5 -25   2   68.79    7.10
   5 -25   2   74.79    9.70
   5 -25   2   49.30    8.70
  -4  24  -2   82.29    9.10
  -4  24  -2   73.29    9.50
  -4  24  -2   97.19   10.70
   4 -24   2   67.59    8.60
   4 -24   2   69.49   10.80
  -3  23  -2   41.70    6.90
  -3  23  -2   43.70    8.60
   3 -23   2   30.50    6.50
   3 -23   2   26.10    5.50
  -2  22  -2   84.69    9.30
   2 -22   2   89.09    9.60
  -1  21  -2    2.60    4.20
  -1  21  -2    8.70    3.50
   1 -21   2    4.50    3.30
   0  20  -2  103.99    9.40
   0  20  -2  105.19    9.70
   0  20  -2  110.99   10.10
   0 -20   2   90.09    9.40
   1  19  -2  103.29    8.50
   1  19  -2  114.49    9.30
   1  19  -2  107.89    9.70
  -1 -19   2   89.49    9.10
   2  18  -2  138.79   10.00
   2  18  -2  139.79   10.50
   2  18  -2  137.69   11.30
  -2 -18   2  143.49   11.40
  -2 -18   2  142.59   10.90
   3  17  -2  326.57   19.80
   3  17  -2  311.17   18.50
   3  17  -2  318.37   18.10
  -3 -17   2  337.77   19.40
  -3 -17   2  305.07   19.50
  -3 -17   2  332.47   18.20
   4  16  -2   97.69    8.50
   4  16  -2  105.79    7.50
   4  16  -2   88.39    6.90
  -4 -16   2   81.69    7.60
  -4 -16   2   88.59    6.90
  -4 -16   2   95.59    8.30
   5  15  -2   63.99    5.30
   5  15  -2   67.09    5.30
   5  15  -2   61.99    6.40
  -5 -15   2   60.29    6.30
  -5 -15   2   67.29    6.30
  -5 -15   2   63.69    5.30
   6  14  -2  114.59    7.50
   6  14  -2  115.89    7.40
   6  14  -2  120.39    7.00
  -6 -14   2  106.19    8.60
  -6 -14   2  117.29    9.90
  -6 -14   2  108.69    7.30
  -6 -14   2   98.39    8.20
   7  13  -2 1292.37   62.99
  -7 -13   2 1362.66   62.79
  -7 -13   2 1303.27   64.69
  -7 -13   2 1329.87   66.99
  -7 -13   2 1447.46   69.89
  -8 -12   2  791.22   36.90
  -8 -12   2  770.52   38.80
  -8 -12   2  745.83   41.20
  -8 -12   2  793.22   39.30
  -9 -11   2  207.78   21.90
  -9 -11   2  259.47   15.30
  -9 -11   2  250.97   14.50
 -10 -10   2   35.80    6.60
 -10 -10   2   44.60    5.10
 -10 -10   2   36.00    4.60
 -11  -9   2   98.59    8.40
 -11  -9   2   85.89    9.00
 -11  -9   2   92.19    8.10
 -12  -8   2   21.00    4.50
 -12  -8   2   30.60    6.30
 -12  -8   2   23.20    5.20
 -13  -7   2  117.69   11.10
 -13  -7   2  150.88   12.30
 -13  -7   2  144.09   10.70
 -14  -6   2  163.78   12.40
 -14  -6   2  166.28   12.10
 -14  -6   2  170.48   13.80
 -15  -5   2   63.99    7.30
 -15  -5   2   67.89    8.30
 -15  -5   2   58.29    6.60
 -16  -4   2  169.38   12.20
 -16  -4   2  175.18   13.20
 -16  -4   2  167.98   14.60
 -17  -3   2    7.80    4.30
  -6  28  -2   19.40    7.80
  -6  28  -2    6.90    6.20
  -6  28  -2   12.90    6.60
   6 -28   2   14.20    6.70
   6 -28   2   20.80    7.90
   6 -28   2   16.90    4.80
  -5  27  -2   30.60    8.10
  -5  27  -2   22.00    6.50
  -5  27  -2   27.40    6.90
   5 -27   2   24.90    7.40
   5 -27   2   31.50    6.20
  -4  26  -2  168.78   15.00
  -4  26  -2  229.78   17.80
  -4  26  -2  180.18   16.40
   4 -26   2  195.48   13.70
   4 -26   2  180.48   16.60
  -3  25  -2   40.90    8.70
  -3  25  -2   56.29    8.90
   3 -25   2   42.40    7.80
   3 -25   2   45.70    5.60
  -2  24  -2   27.60    7.30
  -2  24  -2   49.60    9.20
   2 -24   2   38.40    7.50
   2 -24   2   30.60    7.10
  -1  23  -2  205.78   15.50
   1 -23   2  171.18   14.70
   1 -23   2  164.28   13.80
   0  22  -2   36.90    6.60
   0  22  -2   47.60    8.30
   0 -22   2   37.50    7.10
   1  21  -2  207.58   14.60
   1  21  -2  200.18   14.60
   1  21  -2  219.28   15.90
  -1 -21   2  218.38   15.90
   2  20  -2  108.29    9.20
   2  20  -2  111.19    8.80
   2  20  -2  115.19   10.70
  -2 -20   2   96.59    9.70
  -2 -20   2  108.09    9.50
   3  19  -2  149.29   11.90
   3  19  -2  147.29   10.50
   3  19  -2  150.98   11.00
  -3 -19   2  152.98   12.10
  -3 -19   2  153.58   11.50
   4  18  -2    3.60    2.40
   4  18  -2    5.00    3.20
   4  18  -2    4.10    2.20
  -4 -18   2    6.30    2.50
  -4 -18   2   10.20    3.50
  -4 -18   2    6.90    2.40
   5  17  -2   18.20    3.40
   5  17  -2   16.80    3.30
   5  17  -2   25.30    5.00
  -5 -17   2   23.20    3.70
  -5 -17   2   24.40    4.80
  -5 -17   2   20.50    4.10
   6  16  -2   37.40    4.40
   6  16  -2   36.80    3.60
  -6 -16   2   41.90    5.00
  -6 -16   2   44.40    4.30
  -6 -16   2   36.10    5.60
   7  15  -2   16.90    3.10
  -7 -15   2   24.10    5.50
  -7 -15   2   24.10    4.50
  -7 -15   2   19.80    3.10
   8  14  -2   78.19    6.10
  -8 -14   2   66.89    6.60
  -8 -14   2   69.19    8.00
  -8 -14   2   76.59    6.90
  -8 -14   2   77.49    5.30
  -9 -13   2  381.16   19.30
  -9 -13   2  424.86   24.70
  -9 -13   2  385.76   21.80
  -9 -13   2  376.76   21.40
 -10 -12   2   80.59    7.10
 -10 -12   2   70.09    8.30
 -11 -11   2   44.70    5.40
 -11 -11   2   42.40    7.90
 -11 -11   2   35.70    5.70
 -12 -10   2   96.09    9.90
 -12 -10   2   89.19    8.70
 -12 -10   2   92.99    8.40
 -13  -9   2   93.99    9.10
 -13  -9   2   92.39    9.70
 -13  -9   2  116.09   10.80
 -14  -8   2   35.80    6.70
 -14  -8   2   48.80    8.70
 -14  -8   2   33.50    6.70
 -15  -7   2   65.49    8.20
 -15  -7   2   97.09   10.10
 -15  -7   2   71.59    7.80
 -16  -6   2   92.99   14.00
 -16  -6   2   83.99    9.90
 -16  -6   2   88.89   10.00
  -4  28  -2   20.00    6.40
  -4  28  -2   37.40    8.70
  -4  28  -2   20.60    7.30
   4 -28   2   25.20    5.60
   4 -28   2   24.10    7.50
   4 -28   2   29.40    7.10
  -3  27  -2  153.38   14.70
  -3  27  -2  143.59   16.10
  -3  27  -2  133.39   13.80
   3 -27   2  156.28   11.60
   3 -27   2  152.08   14.90
   3 -27   2  115.69   13.40
  -2  26  -2   10.80    7.00
  -2  26  -2   16.50    5.10
  -2  26  -2   37.60    8.40
   2 -26   2   28.10    6.40
   2 -26   2   28.40    7.10
  -1  25  -2   68.59   11.30
  -1  25  -2   38.90    8.00
   1 -25   2   66.39   11.00
   1 -25   2   48.50    8.60
   0  24  -2  153.18   13.40
   0  24  -2  123.79   11.20
   0 -24   2  144.39   12.60
   0 -24   2  155.08   13.60
   1  23  -2   92.49    9.30
   1  23  -2   96.49    9.90
  -1 -23   2   88.89    9.80
   2  22  -2  111.59   10.50
   2  22  -2   99.69    8.80
   2  22  -2  110.19    9.60
  -2 -22   2   87.69    9.10
  -2 -22   2  111.49   10.70
   3  21  -2  264.97   17.50
   3  21  -2  237.88   15.40
   3  21  -2  244.88   15.90
  -3 -21   2  228.98   17.20
   4  20  -2  105.99    8.50
   4  20  -2   99.19   11.30
   4  20  -2  102.29    9.70
  -4 -20   2  112.19    9.60
  -4 -20   2  116.09   10.20
   5  19  -2  288.27   16.40
   5  19  -2  296.87   16.50
   5  19  -2  303.37   18.30
  -5 -19   2  271.67   16.20
  -5 -19   2  263.07   18.10
  -5 -19   2  247.58   17.20
   6  18  -2   12.30    2.80
   6  18  -2   17.10    2.90
   6  18  -2   14.10    3.70
  -6 -18   2   12.70    2.90
  -6 -18   2   16.10    3.80
  -6 -18   2   11.00    3.80
   7  17  -2  108.79    7.90
  -7 -17   2  120.99    9.70
  -7 -17   2  110.99    9.20
  -7 -17   2  115.09    7.90
  -7 -17   2  114.09   10.80
   8  16  -2  749.92   39.50
  -8 -16   2  806.52   41.60
  -8 -16   2  840.22   41.60
  -8 -16   2  831.22   39.30
  -8 -16   2  819.92   44.20
  -9 -15   2  180.38   10.00
  -9 -15   2  172.18   12.00
  -9 -15   2  171.38   11.90
  -9 -15   2  162.08   13.80
 -10 -14   2   63.59    6.50
 -10 -14   2   64.79    8.00
 -10 -14   2   67.09    6.40
 -11 -13   2  148.09   12.90
 -11 -13   2  149.79   11.10
 -11 -13   2  133.19   10.50
 -12 -12   2  817.42   44.00
 -12 -12   2  759.72   41.20
 -12 -12   2  790.72   40.60
 -13 -11   2  107.99   11.00
 -13 -11   2  100.99   10.00
 -13 -11   2  108.59    9.30
 -14 -10   2  148.49   12.90
 -14 -10   2  106.59   11.40
 -15  -9   2   68.19    8.30
 -15  -9   2   65.69    8.30
 -16  -8   2   27.10    6.60
 -16  -8   2   20.60    6.00
  -3  29  -2   15.50    6.40
  -3  29  -2   10.40    7.30
  -3  29  -2   11.50    6.00
   3 -29   2   16.90    6.60
   3 -29   2   16.80    6.30
   3 -29   2   18.60    6.70
  -2  28  -2   30.50    7.40
  -2  28  -2   28.80    7.20
  -2  28  -2   29.60    8.30
   2 -28   2   26.40    6.40
   2 -28   2   41.40    9.00
  -1  27  -2   53.29    8.80
  -1  27  -2   69.19   11.20
   1 -27   2   50.19    9.90
   1 -27   2   40.40    7.80
   0  26  -2   42.20    9.10
   0  26  -2   49.20    8.30
   0 -26   2   54.89    9.70
   0 -26   2   49.90    9.70
   1  25  -2    2.90    2.90
   1  25  -2    3.70    3.60
   1  25  -2    3.30    3.40
  -1 -25   2    3.20    3.70
  -1 -25   2    2.40    2.90
   2  24  -2   62.89    9.40
   2  24  -2   56.79    7.00
   2  24  -2   38.70    6.50
  -2 -24   2   62.39    9.90
  -2 -24   2   54.49    8.60
   3  23  -2   27.70    6.00
   3  23  -2   28.40    5.40
   3  23  -2   27.10    5.40
  -3 -23   2   27.40    5.90
  -3 -23   2   33.60    6.90
   4  22  -2  230.18   15.50
   4  22  -2  231.38   15.30
   4  22  -2  258.57   17.20
  -4 -22   2  215.18   16.00
  -4 -22   2  243.58   17.40
   5  21  -2    2.60    2.40
   5  21  -2   13.00    3.80
   5  21  -2    5.30    2.60
  -5 -21   2    7.80    3.90
  -5 -21   2    4.20    2.80
   6  20  -2   17.80    3.70
   6  20  -2   18.70    3.40
   6  20  -2   18.70    4.30
  -6 -20   2   25.10    5.60
  -6 -20   2   16.30    4.20
  -7 -19   2  146.89   10.10
  -7 -19   2  166.68   12.10
  -7 -19   2  141.69   13.00
  -7 -19   2  173.98   12.70
   8  18  -2  201.68   12.70
  -8 -18   2  215.28   12.50
  -8 -18   2  199.68   14.20
  -8 -18   2  222.58   14.90
  -8 -18   2  214.38   16.50
   9  17  -2   43.60    5.20
  -9 -17   2   55.39    9.50
  -9 -17   2   50.99    6.10
  -9 -17   2   41.90    5.50
  -9 -17   2   45.10    4.20
 -10 -16   2  196.88   10.90
 -10 -16   2  194.88   15.80
 -10 -16   2  185.68   13.20
 -10 -16   2  201.08   13.50
 -11 -15   2  115.09   11.60
 -11 -15   2  117.19   10.40
 -12 -14   2   86.89    8.60
 -12 -14   2   79.89    8.20
 -12 -14   2   86.89    9.90
 -13 -13   2  871.21   47.10
 -13 -13   2  805.02   42.80
 -14 -12   2   20.40    6.30
 -14 -12   2   20.00    4.90
 -14 -12   2   22.00    7.40
 -15 -11   2   26.60    7.10
 -15 -11   2   25.10    5.90
 -15 -11   2   21.00    6.20
 -16 -10   2   25.90    6.60
  -1  29  -2    5.80    4.90
  -1  29  -2    7.90    5.60
  -1  29  -2    8.50    5.10
   1 -29   2    4.10    4.40
   1 -29   2    2.70    4.40
   0  28  -2   23.50    7.60
   0  28  -2   20.50    6.40
   0  28  -2   15.90    5.40
   0 -28   2    7.80    4.60
   0 -28   2   20.40    6.80
   1  27  -2    2.50    3.20
   1  27  -2    1.10    3.20
   1  27  -2    4.30    5.50
  -1 -27   2    1.10    4.10
  -1 -27   2    7.60    4.70
   2  26  -2   65.39    8.30
   2  26  -2   70.09    8.30
  -2 -26   2   60.39   10.30
  -2 -26   2   66.69    8.70
   3  25  -2  127.09   12.30
   3  25  -2  125.49   11.00
  -3 -25   2  123.49   11.70
  -3 -25   2  116.89   12.20
   4  24  -2   57.59    6.90
   4  24  -2   80.69    9.00
  -4 -24   2   62.69    9.80
  -4 -24   2   56.89    9.20
   5  23  -2   11.70    4.30
   5  23  -2    3.00    2.70
  -5 -23   2    5.50    5.90
  -5 -23   2    5.40    4.00
   6  22  -2   49.30    7.60
   6  22  -2   47.80    5.60
   6  22  -2   40.00    4.80
  -6 -22   2   61.19    9.90
  -6 -22   2   44.60    7.40
   7  21  -2   19.60    4.00
  -7 -21   2   19.10    6.00
  -7 -21   2   14.90    4.80
  -7 -21   2   19.50    5.00
   8  20  -2   15.90    3.40
  -8 -20   2   14.30    4.30
  -8 -20   2   14.00    5.20
  -8 -20   2   13.90    4.50
   9  19  -2  107.89    8.50
  -9 -19   2  110.39   11.50
  -9 -19   2  109.29    9.80
  -9 -19   2   97.89    9.20
 -10 -18   2   15.60    4.10
 -10 -18   2   26.20    5.10
 -10 -18   2   25.40    6.20
 -11 -17   2  243.98   16.40
 -11 -17   2  255.77   21.90
 -11 -17   2  264.77   16.80
 -12 -16   2   54.09    7.60
 -12 -16   2   48.70   12.00
 -12 -16   2   54.69    8.20
 -13 -15   2   13.50    5.00
 -13 -15   2   10.30    3.90
 -13 -15   2   17.60    5.80
 -14 -14   2    4.40    3.40
 -14 -14   2    3.60    4.30
 -14 -14   2    3.20    4.10
 -15 -13   2   71.19   11.90
 -15 -13   2   53.29    7.80
   0  30  -2   14.90    6.00
   0  30  -2   14.40    6.70
   0  30  -2   19.50    7.20
   0 -30   2   19.70    7.20
   0 -30   2   13.70    5.70
   1  29  -2   39.90    8.50
   1  29  -2   26.60    7.70
   1  29  -2   58.19   11.60
  -1 -29   2   48.40   10.30
  -1 -29   2   47.40    9.70
   2  28  -2   20.90    5.70
   2  28  -2   29.80    7.30
  -2 -28   2   14.20    5.50
  -2 -28   2   23.90    6.70
   3  27  -2   11.30    4.60
   3  27  -2   10.80    5.80
   3  27  -2   13.40    6.20
  -3 -27   2   11.00    6.20
  -3 -27   2   10.50    5.40
   4  26  -2  124.79   11.30
   4  26  -2  150.08   13.40
   4  26  -2  133.79   11.50
  -4 -26   2  141.39   12.90
   5  25  -2  176.28   12.80
   5  25  -2  193.98   15.20
  -5 -25   2  153.08   14.00
  -5 -25   2  197.58   16.00
   6  24  -2   17.00    3.80
   6  24  -2   24.40    5.90
   6  24  -2   19.20    4.60
  -6 -24   2   21.10    5.70
  -6 -24   2   17.00    4.70
   7  23  -2  149.69   11.20
  -7 -23   2  150.78   12.60
  -7 -23   2  160.28   14.60
  -7 -23   2  145.49   13.10
   8  22  -2   89.69    8.00
  -8 -22   2  113.19   18.50
  -8 -22   2  105.09   11.50
  -8 -22   2   91.79   10.00
   9  21  -2  105.49    8.50
  -9 -21   2   99.99   11.40
  -9 -21   2   85.69    9.50
  -9 -21   2   94.29    9.70
 -10 -20   2  298.17   19.80
 -10 -20   2  327.57   23.00
 -10 -20   2  298.37   19.50
 -11 -19   2  125.99   11.20
 -11 -19   2  131.39   11.10
 -11 -19   2  143.09   13.80
 -12 -18   2   17.20    5.90
 -12 -18   2   15.30    4.50
 -13 -17   2   16.70    4.70
 -13 -17   2   10.50    5.30
 -13 -17   2   22.20    7.10
 -14 -16   2   60.59    9.90
 -14 -16   2   66.99   10.90
 -14 -16   2   62.29    7.60
   3  29  -2   41.70    8.00
   3  29  -2   60.29   10.40
  -3 -29   2   38.50    9.00
  -3 -29   2   45.20    9.20
   4  28  -2    2.70    3.90
   4  28  -2   -1.60    3.30
   4  28  -2   -0.50    3.30
  -4 -28   2    2.40    4.40
  -4 -28   2    3.90    4.60
   5  27  -2  142.19   12.10
   5  27  -2  172.08   14.40
   5  27  -2  141.39   11.70
  -5 -27   2  135.39   14.20
  -5 -27   2  128.89   13.10
   6  26  -2  114.79   11.10
   6  26  -2  104.49    9.20
  -6 -26   2  133.19   13.10
  -7 -25   2   47.80    9.10
  -7 -25   2   34.30    7.20
  -7 -25   2   57.79    9.70
   8  24  -2    6.20    4.10
  -8 -24   2    1.50    3.40
  -8 -24   2    2.10    4.40
  -8 -24   2    1.40    3.70
   9  23  -2    6.40    3.60
  -9 -23   2    4.00    4.20
  -9 -23   2    1.90    3.20
  -9 -23   2    2.40    3.80
 -10 -22   2  202.38   18.00
 -10 -22   2  207.48   15.60
 -10 -22   2  220.98   19.60
 -11 -21   2   82.79    9.20
 -11 -21   2   92.89   14.40
 -11 -21   2   97.49   10.10
 -12 -20   2    7.80    5.30
 -12 -20   2    2.40    3.40
 -13 -19   2   26.50    7.90
 -13 -19   2   21.00    5.60
 -13 -19   2   19.90    6.50
   6  28  -2   10.10    5.20
   6  28  -2    2.80    4.50
  -6 -28   2    3.90    5.10
  -6 -28   2    3.10    4.70
   7  27  -2  123.89   11.40
  -7 -27   2  121.89   12.80
  -7 -27   2  139.49   14.60
  -7 -27   2  137.69   14.10
  -8 -26   2   62.09   11.10
  -8 -26   2   76.79   11.60
  -8 -26   2   59.09    9.70
  -9 -25   2   39.60    8.00
  -9 -25   2   71.29   12.60
  -9 -25   2   59.29   10.20
 -10 -24   2   33.00    9.10
 -10 -24   2   26.30    6.80
 -11 -23   2   11.80    5.50
 -11 -23   2   13.40    5.80
 -11 -23   2   14.30    6.10
  -9 -25  -3   45.10   10.00
  -9 -25  -3   57.59    8.10
  -9 -25  -3   62.69   10.10
   9  25   3   33.80    9.00
  -8 -26  -3    8.30    4.60
  -8 -26  -3    9.80    5.40
  -8 -26  -3    7.20    4.90
  -7 -27  -3   53.39    9.60
  -7 -27  -3   61.79    8.70
  -7 -27  -3   54.99    9.40
   7  27   3   49.70    8.60
 -12 -20  -3    1.60    3.90
 -12 -20  -3    0.30    2.80
 -12 -20  -3    0.90    3.50
 -12 -20  -3    0.10    2.50
 -11 -21  -3   31.50    6.20
 -11 -21  -3   30.40    7.80
 -10 -22  -3   45.40    7.60
 -10 -22  -3   44.10    7.20
 -10 -22  -3   41.50    9.10
 -10 -22  -3   42.10    6.30
  -9 -23  -3  323.47   21.00
  -9 -23  -3  338.57   22.00
  -9 -23  -3  311.97   23.90
  -9 -23  -3  343.37   20.20
  -8 -24  -3  215.68   16.20
  -8 -24  -3  230.98   15.50
  -8 -24  -3  223.38   17.00
  -7 -25  -3   26.90    6.80
  -7 -25  -3   18.20    5.10
  -7 -25  -3   19.40    5.70
   7  25   3   26.10    6.00
  -6 -26  -3   19.00    6.20
  -6 -26  -3   16.20    5.00
  -6 -26  -3   16.60    5.40
   6  26   3    6.20    5.30
  -5 -27  -3  158.08   14.90
  -5 -27  -3  191.78   14.50
  -5 -27  -3  190.28   16.20
   5  27   3  178.88   13.60
   5  27   3  153.98   14.00
  -4 -28  -3   30.60    7.00
  -4 -28  -3   51.69    8.70
   4  28   3   53.49    8.80
   4  28   3   27.50    7.00
  -3 -29  -3   18.10    5.60
  -3 -29  -3    9.60    5.90
  -3 -29  -3    9.80    5.20
   3  29   3   10.10    7.00
   3  29   3   29.20   10.20
 -14 -16  -3   24.50    7.30
 -13 -17  -3   96.79   11.70
 -13 -17  -3   91.69    8.00
 -13 -17  -3  100.19   12.40
 -13 -17  -3  103.49    8.00
 -12 -18  -3   -0.40    3.50
 -12 -18  -3   -0.30    2.10
 -12 -18  -3    0.30    4.20
 -12 -18  -3    0.20    2.20
 -11 -19  -3  113.49   12.70
 -11 -19  -3  124.59   10.30
 -11 -19  -3  133.89   10.00
 -11 -19  -3  118.49    9.30
 -10 -20  -3   83.29   12.20
 -10 -20  -3   86.89    7.70
 -10 -20  -3   78.89    8.40
 -10 -20  -3   75.99    7.70
  -9 -21  -3  206.18   14.80
  -9 -21  -3  228.58   15.10
  -9 -21  -3  222.28   18.10
  -9 -21  -3  209.28   15.30
  -8 -22  -3   75.09    8.60
  -8 -22  -3   86.49    8.00
  -8 -22  -3   86.09    8.60
   8  22   3   76.29    8.60
  -7 -23  -3  165.18   13.80
  -7 -23  -3  174.58   12.70
  -7 -23  -3  176.68   14.30
  -6 -24  -3   19.00    5.60
  -6 -24  -3   15.10    4.90
  -6 -24  -3   12.20    4.20
  -5 -25  -3  135.59   12.30
  -5 -25  -3  146.19   13.20
  -5 -25  -3  132.29   11.40
   5  25   3  131.29    9.70
   5  25   3  150.38   12.10
   5  25   3  135.49   11.80
  -4 -26  -3    7.20    4.00
  -4 -26  -3    9.70    5.10
  -4 -26  -3   17.30    5.20
   4  26   3   10.00    4.50
   4  26   3   18.40    5.00
   4  26   3   15.10    6.30
  -3 -27  -3   85.29   13.90
  -3 -27  -3   80.19   10.30
  -3 -27  -3   70.09   14.40
   3  27   3   73.79    8.90
   3  27   3   58.79    7.70
  -2 -28  -3   13.20    6.00
  -2 -28  -3   17.20    5.50
  -2 -28  -3   11.30    4.70
   2  28   3   28.30    8.10
   2  28   3    9.10    5.10
   2  28   3    9.60    5.90
  -1 -29  -3   16.90    6.50
  -1 -29  -3    8.20    5.80
   1  29   3    5.50    4.60
   1  29   3   11.80    6.00
   1  29   3    3.50    5.00
   0 -30  -3    2.70    4.40
 -15 -13  -3   43.60    8.90
 -14 -14  -3   60.89   10.50
 -14 -14  -3   44.00    5.00
 -13 -15  -3   99.99   19.60
 -13 -15  -3   70.59    6.30
 -12 -16  -3    5.80    2.90
 -12 -16  -3    8.20    3.00
 -12 -16  -3    9.60    3.10
 -12 -16  -3    3.80    4.60
 -11 -17  -3    0.50    3.10
 -11 -17  -3    1.10    2.10
 -11 -17  -3    2.30    2.50
 -11 -17  -3    0.60    2.00
 -10 -18  -3  183.38   11.90
 -10 -18  -3  180.68   12.60
 -10 -18  -3  167.78   11.90
 -10 -18  -3  178.68   15.40
  -9 -19  -3    0.50    2.00
  -9 -19  -3   -1.00    2.20
  -9 -19  -3    2.50    2.50
  -9 -19  -3    0.60    2.90
   9  19   3    2.80    3.10
  -8 -20  -3   34.80    6.00
  -8 -20  -3   37.10    6.30
  -8 -20  -3   31.70    5.30
   8  20   3   36.90    6.60
  -7 -21  -3  200.38   13.60
  -7 -21  -3  205.48   14.60
  -7 -21  -3  187.08   13.80
   7  21   3  189.98   14.00
  -6 -22  -3   82.99    8.50
  -6 -22  -3   93.49    9.30
  -6 -22  -3   83.19    8.00
   6  22   3   86.69    8.90
  -5 -23  -3   66.49    8.20
  -5 -23  -3   67.49    8.40
  -5 -23  -3   71.79    7.50
   5  23   3   71.59    6.20
   5  23   3   73.59    7.20
  -4 -24  -3  429.46   24.60
  -4 -24  -3  392.06   25.10
  -4 -24  -3  453.95   26.70
   4  24   3  386.16   22.90
   4  24   3  397.46   24.30
  -3 -25  -3  168.98   14.50
  -3 -25  -3  200.58   14.50
  -3 -25  -3  206.58   16.10
   3  25   3  161.68   13.70
   3  25   3  223.08   15.30
   3  25   3  176.98   13.40
  -2 -26  -3   18.50    5.10
  -2 -26  -3   23.10    5.60
  -2 -26  -3   17.60    6.00
   2  26   3   18.90    5.10
   2  26   3   25.30    6.80
   2  26   3   18.00    5.20
  -1 -27  -3   26.90   10.20
  -1 -27  -3   25.40    9.80
  -1 -27  -3   50.49   13.00
   1  27   3   28.80    6.70
   1  27   3   40.60    7.90
   1  27   3   21.90    6.00
   0 -28  -3  137.69   14.00
   0 -28  -3  117.79   12.60
   0  28   3  141.49   13.50
   0  28   3  115.89   17.10
   1 -29  -3   23.20    7.00
   1 -29  -3   18.20    6.40
   1 -29  -3   30.40    6.30
  -1  29   3   22.30    7.30
  -1  29   3   16.30    5.70
  -1  29   3   27.50    7.60
 -15 -11  -3   70.29    6.20
 -14 -12  -3   50.29    5.10
 -14 -12  -3   46.80    8.70
 -13 -13  -3   27.70    4.20
 -13 -13  -3   31.50    6.70
 -12 -14  -3   22.00    3.90
 -12 -14  -3   29.40    7.00
 -11 -15  -3   13.90    3.10
 -11 -15  -3   16.50    5.10
 -11 -15  -3   16.20    3.30
 -11 -15  -3   19.40    3.80
 -10 -16  -3   34.70    6.90
 -10 -16  -3   39.30    4.50
 -10 -16  -3   37.30    4.50
 -10 -16  -3   31.80    4.90
  -9 -17  -3   41.30    8.50
  -9 -17  -3   32.20    5.10
  -9 -17  -3   37.20    5.20
  -9 -17  -3   29.90    4.90
  -8 -18  -3  103.19    8.20
  -8 -18  -3  106.59    8.80
   8  18   3   98.99    9.20
  -7 -19  -3   -0.50    1.90
  -7 -19  -3    0.30    1.80
  -7 -19  -3    0.00    1.80
   7  19   3    2.10    2.70
  -6 -20  -3   25.60    5.30
  -6 -20  -3   34.50    5.60
  -6 -20  -3   25.60    4.90
   6  20   3   32.60    5.60
  -5 -21  -3   46.20    5.80
  -5 -21  -3   51.69    6.70
  -5 -21  -3   46.00    7.20
   5  21   3   50.69    6.00
   5  21   3   51.49    4.70
   5  21   3   42.70    5.20
  -4 -22  -3   21.80    5.00
  -4 -22  -3   27.20    5.10
  -4 -22  -3   24.60    5.70
   4  22   3   37.20    6.00
   4  22   3   28.90    4.70
  -3 -23  -3   44.10    8.00
  -3 -23  -3   50.09    6.10
  -3 -23  -3   43.50    7.30
   3  23   3   55.69    8.00
   3  23   3   28.70    5.60
   3  23   3   43.30    6.40
  -2 -24  -3    1.00    2.40
  -2 -24  -3    2.70    3.30
  -2 -24  -3   -0.30    2.30
   2  24   3    0.70    2.70
   2  24   3    0.50    2.60
   2  24   3    1.30    2.60
  -1 -25  -3   28.80    6.00
  -1 -25  -3   38.70    7.60
  -1 -25  -3   36.60    6.50
   1  25   3   49.30    8.20
   1  25   3   30.00    6.10
   1  25   3   15.70    7.50
   0 -26  -3  133.49   12.30
   0 -26  -3  158.38   13.60
   0 -26  -3  132.49   13.40
   0  26   3  140.49   12.50
   0  26   3  157.78   13.70
   1 -27  -3   81.59   12.00
   1 -27  -3   85.09   16.90
  -1  27   3   59.49    9.70
  -1  27   3   73.99    9.50
  -1  27   3   76.39    9.60
   2 -28  -3   31.10    6.90
   2 -28  -3   28.40    6.10
   2 -28  -3   34.20    7.90
  -2  28   3   28.60    7.30
  -2  28   3   29.60    6.80
  -2  28   3   39.70    7.80
   3 -29  -3    7.80    5.40
   3 -29  -3   18.80    6.40
   3 -29  -3   14.50    5.00
  -3  29   3   21.70    7.60
  -3  29   3   14.70    6.20
  -3  29   3   32.10    8.00
 -16  -8  -3   26.70    4.70
 -16  -8  -3   34.80    9.20
 -15  -9  -3   34.20    7.20
 -15  -9  -3   35.60    4.80
 -14 -10  -3  143.29    9.60
 -14 -10  -3  136.09   12.80
 -13 -11  -3    3.40    2.20
 -13 -11  -3    2.20    3.30
 -12 -12  -3   89.19    9.60
 -12 -12  -3   74.59    6.20
 -11 -13  -3   20.30    5.60
 -11 -13  -3   25.40    4.00
 -10 -14  -3  174.98   14.00
 -10 -14  -3  163.48   10.40
 -10 -14  -3  169.58   10.70
 -10 -14  -3  161.68   10.60
  -9 -15  -3    6.70    3.80
  -9 -15  -3   11.10    2.80
  -9 -15  -3   14.90    3.30
  -9 -15  -3   11.60    2.90
  -8 -16  -3   10.60    2.90
  -8 -16  -3   14.70    3.20
  -8 -16  -3   12.00    4.30
   8  16   3   12.30    3.80
  -7 -17  -3   71.69    6.60
  -7 -17  -3   69.59    6.40
  -7 -17  -3   64.29    6.60
   7  17   3   90.39    7.40
  -6 -18  -3  533.95   28.50
  -6 -18  -3  509.95   27.50
  -6 -18  -3  522.55   27.90
   6  18   3  492.85   27.50
  -5 -19  -3  217.98   14.80
  -5 -19  -3  200.58   13.70
  -5 -19  -3  208.18   14.20
   5  19   3  209.78   13.90
   5  19   3  218.48   12.20
   5  19   3  218.88   13.10
  -4 -20  -3   23.50    5.10
  -4 -20  -3   29.20    5.30
  -4 -20  -3   27.90    4.90
   4  20   3   26.40    4.80
   4  20   3   22.50    3.90
   4  20   3   19.50    4.40
  -3 -21  -3   17.60    4.60
  -3 -21  -3   15.40    4.10
  -3 -21  -3   19.40    4.20
   3  21   3   24.30    4.50
   3  21   3   28.30    5.80
  -2 -22  -3    2.10    2.50
  -2 -22  -3   -1.00    2.10
  -2 -22  -3   -1.30    1.60
   2  22   3    1.50    2.50
   2  22   3    0.10    2.10
  -1 -23  -3   13.60    4.70
  -1 -23  -3   14.20    4.20
  -1 -23  -3   12.90    4.20
   1  23   3   22.80    5.50
   0 -24  -3   27.00    6.60
   0 -24  -3   33.20    7.20
   0 -24  -3   30.60    6.00
   0  24   3   37.20    6.70
   0  24   3   41.40    6.90
   1 -25  -3   72.99    8.20
   1 -25  -3   48.40    7.60
   1 -25  -3   74.99    9.20
  -1  25   3   77.49    8.90
  -1  25   3   51.09    8.00
   2 -26  -3    9.70    3.50
   2 -26  -3    9.10    7.60
   2 -26  -3    6.40    4.10
  -2  26   3    4.60    4.00
  -2  26   3    6.50    4.40
  -2  26   3    4.70    4.10
   3 -27  -3  169.28   15.60
   3 -27  -3  150.88   12.60
   3 -27  -3  161.88   18.00
  -3  27   3  137.69   17.00
  -3  27   3  153.68   14.70
  -3  27   3  189.88   15.80
   4 -28  -3   49.30    8.80
   4 -28  -3   58.39   10.50
   4 -28  -3   49.00    7.70
  -4  28   3   50.89   10.20
  -4  28   3   50.09    8.90
 -16  -6  -3    7.50    4.20
 -16  -6  -3   15.00    3.80
 -15  -7  -3    3.40    2.50
 -15  -7  -3    2.20    2.60
 -14  -8  -3  174.78   14.50
 -14  -8  -3  190.78   11.80
 -13  -9  -3  120.39    8.60
 -13  -9  -3  134.69   11.80
 -12 -10  -3   30.80    3.80
 -12 -10  -3   29.30    6.50
 -11 -11  -3   96.79    9.60
 -11 -11  -3   93.89    7.00
 -10 -12  -3  209.88   12.30
 -10 -12  -3  193.18   14.90
  -9 -13  -3  126.79    8.40
  -9 -13  -3  114.19    8.40
  -9 -13  -3  131.69    8.40
  -9 -13  -3  141.39   11.60
  -8 -14  -3  361.06   20.20
  -8 -14  -3  380.76   20.20
  -8 -14  -3  378.36   20.30
   8  14   3  379.76   22.10
  -7 -15  -3  141.79    9.60
  -7 -15  -3  142.79    9.90
  -7 -15  -3  141.19    9.70
   7  15   3  145.89   10.40
  -6 -16  -3   74.69    6.60
  -6 -16  -3   84.59    6.90
  -6 -16  -3   82.09    7.20
   6  16   3   79.19    6.90
  -5 -17  -3  127.39    9.50
  -5 -17  -3  113.99    8.70
  -5 -17  -3  114.99    8.80
   5  17   3   99.89    8.40
  -4 -18  -3   85.79    7.50
  -4 -18  -3   84.99    7.70
  -4 -18  -3   91.99    8.20
   4  18   3   91.29    6.80
   4  18   3   83.49    7.40
   4  18   3   91.59    7.50
  -3 -19  -3   80.39    7.30
  -3 -19  -3   71.19    7.20
  -3 -19  -3   73.69    7.70
   3  19   3   70.39    6.80
   3  19   3   72.99    6.50
  -2 -20  -3  209.78   14.50
  -2 -20  -3  212.08   15.10
   2  20   3  200.38   13.60
   2  20   3  208.58   14.40
  -1 -21  -3   54.69    6.40
  -1 -21  -3   57.49    6.70
  -1 -21  -3   55.89    9.00
   1  21   3   46.80    7.10
   1  21   3   53.99    6.30
   1  21   3   48.40    7.60
   0 -22  -3   14.30    4.20
   0 -22  -3    9.10    4.00
   0  22   3   14.80    4.20
   0  22   3   16.70    4.50
   0  22   3    7.60    3.40
   1 -23  -3  211.58   14.70
   1 -23  -3  179.68   15.10
  -1  23   3  174.18   13.90
  -1  23   3  195.78   14.80
  -1  23   3  204.08   15.20
   2 -24  -3   43.40    7.30
   2 -24  -3   41.40    8.20
   2 -24  -3   52.39    8.20
   2 -24  -3   61.69    7.10
  -2  24   3   46.90    9.90
  -2  24   3   38.40    7.70
  -2  24   3   50.69    8.30
   3 -25  -3   54.69    9.80
   3 -25  -3   57.29   12.80
   3 -25  -3   60.59    6.80
  -3  25   3   53.39    9.30
  -3  25   3   52.49    8.70
   4 -26  -3   97.29   11.20
   4 -26  -3   71.39   11.00
   4 -26  -3   84.89    8.50
  -4  26   3   77.29   12.30
  -4  26   3   93.89   10.80
  -4  26   3   77.79    9.60
   5 -27  -3   38.60    6.50
   5 -27  -3   34.80    8.60
   5 -27  -3   44.90    9.50
  -5  27   3   41.70    9.20
  -5  27   3   26.50    7.70
  -5  27   3   25.30    6.50
   6 -28  -3   47.90    8.00
   6 -28  -3   41.00    9.10
   6 -28  -3   18.50    6.60
  -6  28   3   17.90    7.10
  -6  28   3   27.40    8.70
  -6  28   3   39.50    9.30
 -16  -4  -3   56.19    8.70
 -16  -4  -3   47.00    6.60
 -15  -5  -3  235.98   17.50
 -15  -5  -3  263.57   15.80
 -14  -6  -3  132.29    9.50
 -14  -6  -3  121.69   11.20
 -13  -7  -3  107.59   10.00
 -13  -7  -3   98.69    7.70
 -12  -8  -3   99.49    9.70
 -12  -8  -3  107.99    7.80
 -11  -9  -3   64.59   13.60
 -11  -9  -3   63.19    5.50
 -10 -10  -3   82.69    8.40
 -10 -10  -3   71.19    5.90
  -9 -11  -3   57.69    4.60
  -9 -11  -3   65.59    7.40
  -8 -12  -3  408.06   21.60
  -8 -12  -3  424.46   21.70
  -8 -12  -3  424.86   22.20
  -8 -12  -3  445.66   25.20
  -7 -13  -3  129.99    8.60
  -7 -13  -3  124.49    8.70
  -7 -13  -3  128.39    8.60
   7  13   3  139.89   10.00
  -6 -14  -3   28.70    4.40
  -6 -14  -3   23.90    4.00
  -6 -14  -3   27.40    3.60
   6  14   3   40.00    4.30
  -5 -15  -3   47.30    5.00
  -5 -15  -3   40.90    4.60
  -5 -15  -3   45.90    4.90
   5  15   3   36.30    4.40
  -4 -16  -3   46.40    4.90
  -4 -16  -3   47.60    5.40
  -4 -16  -3   48.20    5.00
   4  16   3   41.50    4.70
   4  16   3   40.10    4.50
   4  16   3   39.00    4.00
  -3 -17  -3  385.16   22.80
  -3 -17  -3  385.66   22.10
  -3 -17  -3  360.66   22.10
   3  17   3  410.76   22.30
   3  17   3  433.16   22.40
   3  17   3  419.06   21.70
  -2 -18  -3  267.47   17.80
  -2 -18  -3  265.97   16.90
  -2 -18  -3  263.17   17.20
   2  18   3  308.27   17.70
   2  18   3  306.07   17.40
   2  18   3  288.37   16.90
  -1 -19  -3   79.59    7.60
  -1 -19  -3   80.59    7.50
  -1 -19  -3   82.69    8.20
   1  19   3   82.99    7.50
   1  19   3   76.69    7.60
   1  19   3   73.09    7.10
   0 -20  -3    2.20    2.40
   0 -20  -3    5.60    3.50
   0  20   3    2.70    2.30
   0  20   3   -0.20    1.70
   0  20   3   12.00    3.60
   1 -21  -3   18.40    4.20
   1 -21  -3   18.80    5.00
  -1  21   3   24.50    5.90
  -1  21   3   11.90    3.90
   2 -22  -3   75.59    8.80
   2 -22  -3   79.29    8.10
  -2  22   3   78.79    8.50
  -2  22   3   66.39    8.00
   3 -23  -3   42.70    6.50
   3 -23  -3   49.40    8.10
   3 -23  -3   45.90    8.60
  -3  23   3   36.40    7.20
  -3  23   3   29.00    6.20
  -3  23   3   40.20    6.80
   4 -24  -3    6.60    3.50
   4 -24  -3    6.60    4.10
  -4  24   3    4.80    3.90
  -4  24   3    1.30    2.80
  -4  24   3    4.80    3.60
   5 -25  -3   29.40    6.70
   5 -25  -3   40.00    6.50
   5 -25  -3   46.90    8.80
  -5  25   3   24.80    7.20
  -5  25   3   30.70    6.70
  -5  25   3   49.50   10.00
   6 -26  -3   18.70    7.00
   6 -26  -3   16.00    4.60
   6 -26  -3   14.90    6.00
  -6  26   3    6.20    4.60
  -6  26   3   15.70    6.30
  -6  26   3    5.70    5.70
   7 -27  -3    8.70    5.50
   7 -27  -3   14.50    5.40
   7 -27  -3   25.50    7.50
  -7  27   3   14.70    5.50
  -7  27   3   13.80   11.00
  -7  27   3    7.40    6.30
 -16  -2  -3   20.90    8.10
 -16  -2  -3   29.50    6.00
 -15  -3  -3   98.79    8.80
 -15  -3  -3   96.69    9.40
 -14  -4  -3   86.39    8.60
 -14  -4  -3   79.79    7.50
 -13  -5  -3    5.60    3.20
 -13  -5  -3    5.40    2.70
 -12  -6  -3   54.19    7.80
 -12  -6  -3   37.80    4.50
 -11  -7  -3  120.09   10.20
 -11  -7  -3  119.59    8.50
 -10  -8  -3   25.10    5.20
 -10  -8  -3   23.80    3.60
  -9  -9  -3   10.90    3.70
  -9  -9  -3   15.40    2.90
  -8 -10  -3   10.00    3.60
  -8 -10  -3   11.40    2.50
  -8 -10  -3   12.00    2.10
  -7 -11  -3  899.81   43.20
  -7 -11  -3  890.61   42.60
  -7 -11  -3  909.51   42.70
   7  11   3  865.51   44.80
  -6 -12  -3   47.80    4.50
  -6 -12  -3   47.10    4.40
   6  12   3   55.39   10.50
  -5 -13  -3  112.49    7.80
  -5 -13  -3  118.49    7.90
  -5 -13  -3  112.89    8.00
   5  13   3  102.49    7.80
  -4 -14  -3  483.25   25.20
  -4 -14  -3  495.45   24.60
  -4 -14  -3  465.55   24.40
   4  14   3  460.95   23.10
   4  14   3  445.86   23.60
   4  14   3  433.86   24.20
  -3 -15  -3   24.40    4.30
  -3 -15  -3   25.70    4.10
  -3 -15  -3   24.80    4.10
   3  15   3   26.20    4.10
   3  15   3   28.80    3.40
   3  15   3   35.00    5.00
  -2 -16  -3   52.49    5.40
  -2 -16  -3   48.20    5.30
  -2 -16  -3   54.79    5.80
   2  16   3   46.80    5.20
   2  16   3   42.90    4.80
   2  16   3   40.70    4.70
  -1 -17  -3   67.39    6.90
  -1 -17  -3   60.89    6.20
  -1 -17  -3   59.59    6.10
   1  17   3   57.59    5.90
   1  17   3   58.59    6.00
   1  17   3   70.79    6.50
   0 -18  -3    6.70    2.70
   0 -18  -3    8.80    3.40
   0 -18  -3    2.70    2.20
   0  18   3    5.00    2.40
   0  18   3    3.80    2.60
   0  18   3    1.80    1.70
   1 -19  -3    3.20    2.70
   1 -19  -3    0.70    2.40
  -1  19   3    1.30    3.50
  -1  19   3    6.80    3.60
  -1  19   3    0.10    1.80
   2 -20  -3    7.20    3.70
   2 -20  -3    4.30    2.80
  -2  20   3    4.30    2.90
  -2  20   3    4.70    3.00
   3 -21  -3  170.08   13.60
   3 -21  -3  181.08   13.40
   3 -21  -3  186.28   14.60
  -3  21   3  165.08   13.60
  -3  21   3  187.78   14.20
   4 -22  -3   65.69    8.20
   4 -22  -3   67.39    8.00
  -4  22   3   62.99    9.10
  -4  22   3   52.99    8.60
   5 -23  -3   11.30    3.30
   5 -23  -3    7.50    4.00
  -5  23   3   13.80    5.20
  -5  23   3    9.50    3.90
  -5  23   3    2.40    3.40
   6 -24  -3   41.60    7.00
   6 -24  -3   42.30    8.00
   6 -24  -3   53.09    9.90
  -6  24   3   57.59   10.90
  -6  24   3   47.80    8.60
  -6  24   3   43.40    8.40
   7 -25  -3   74.39   12.50
   7 -25  -3   74.89   11.70
   7 -25  -3   79.49    8.70
  -7  25   3   65.69   18.20
  -7  25   3   84.29   12.10
  -7  25   3   83.69   10.50
   8 -26  -3  158.78   15.30
   8 -26  -3  137.89   14.10
  -8  26   3  125.19   15.00
  -8  26   3  149.09   15.90
  -8  26   3  150.38   15.20
 -16   0  -3    0.70    2.90
 -16   0  -3    0.20    2.80
 -16   0  -3   -0.20    1.90
 -16   0  -3    3.90    3.20
 -16   0  -3    0.80    2.50
 -15  -1  -3   71.99    8.50
 -15  -1  -3   83.69    8.30
 -14  -2  -3    5.70    3.60
 -14  -2  -3   16.80    5.30
 -13  -3  -3   23.40    4.90
 -13  -3  -3   15.50    4.10
 -12  -4  -3   75.79    7.60
 -12  -4  -3   73.09    6.90
 -11  -5  -3  162.78   10.90
 -11  -5  -3  158.28   12.00
 -10  -6  -3  258.87   15.10
 -10  -6  -3  266.87   16.80
  -9  -7  -3  216.28   14.30
  -8  -8  -3   12.10    2.50
  -8  -8  -3   12.20    3.50
  -7  -9  -3  106.39    7.20
  -7  -9  -3  103.39    8.60
  -6 -10  -3   42.00    3.60
  -6 -10  -3   39.60    3.90
  -6 -10  -3   36.80    3.40
   6  10   3   44.10    4.80
  -5 -11  -3  779.22   35.80
  -5 -11  -3  753.22   35.70
  -5 -11  -3  732.63   35.90
   5  11   3  668.83   36.00
  -4 -12  -3  846.12   42.20
  -4 -12  -3  876.01   42.40
   4  12   3  889.71   44.10
  -3 -13  -3  167.08   10.20
  -3 -13  -3  152.28   10.00
   3  13   3  154.98    9.40
   3  13   3  154.08    9.80
   3  13   3  153.78   10.00
  -2 -14  -3   49.40    5.00
  -2 -14  -3   47.10    5.20
  -2 -14  -3   45.90    4.80
   2  14   3   45.70    4.70
   2  14   3   48.10    4.60
   2  14   3   50.29    4.90
  -1 -15  -3   90.59    7.20
  -1 -15  -3   80.49    6.90
  -1 -15  -3   74.79    7.20
   1  15   3   86.09    7.00
   1  15   3   96.79    7.30
   1  15   3   75.59    6.90
   0 -16  -3  118.49    9.10
   0 -16  -3  122.19    9.60
   0 -16  -3  116.89    8.90
   0  16   3  112.99    9.00
   0  16   3  111.89    8.80
   0  16   3  104.89    8.40
   1 -17  -3   -1.40    1.30
   1 -17  -3    0.20    1.30
   1 -17  -3    0.10    1.50
  -1  17   3    1.20    1.70
  -1  17   3    3.50    1.80
  -1  17   3    3.20    1.90
   2 -18  -3    0.40    1.70
   2 -18  -3    3.50    2.60
   2 -18  -3    2.40    1.90
  -2  18   3   -1.10    1.30
  -2  18   3    2.80    2.30
  -2  18   3    2.70    1.80
   3 -19  -3   20.50    4.60
   3 -19  -3   15.40    4.10
   3 -19  -3   11.80    4.10
   3 -19  -3   12.90    3.90
  -3  19   3   16.70    4.30
  -3  19   3   18.00    5.20
   4 -20  -3   54.29    5.80
   4 -20  -3   62.29    7.70
  -4  20   3   54.79    6.90
  -4  20   3   56.39   10.50
   6 -22  -3   24.50    6.40
   6 -22  -3   19.60    4.50
   6 -22  -3   23.40    5.80
  -6  22   3   17.70    9.20
  -6  22   3   21.40    5.30
  -6  22   3   28.10    6.70
   7 -23  -3   15.00    5.00
   7 -23  -3   21.00    5.60
  -7  23   3   22.20    6.10
  -7  23   3   14.50    4.50
  -7  23   3   13.10    5.10
   8 -24  -3  113.29   12.10
   8 -24  -3  110.29   10.50
   8 -24  -3  110.69   12.10
  -8  24   3   74.39   12.80
  -8  24   3  133.99   13.00
  -8  24   3  110.19   11.70
   9 -25  -3   16.20    6.60
   9 -25  -3   12.30    5.20
   9 -25  -3    4.60    5.20
  -9  25   3   16.80    6.10
  -9  25   3    9.00    5.70
  -9  25   3   17.10    7.40
 -16   2  -3   25.90    4.50
 -16   2  -3   13.50    4.60
 -16   2  -3   15.60    4.70
 -16   2  -3   17.00    4.30
 -15   1  -3   69.19    7.00
 -15   1  -3   77.99    6.80
 -15   1  -3   77.69    7.70
 -14   0  -3    0.60    1.50
 -14   0  -3    1.70    2.20
 -14   0  -3    3.60    2.20
 -13  -1  -3   65.29    6.80
 -12  -2  -3   81.69    8.00
 -12  -2  -3  109.39    9.20
 -11  -3  -3  173.38   12.00
 -11  -3  -3  156.68   11.80
 -10  -4  -3  352.96   21.40
 -10  -4  -3  429.36   22.60
  -9  -5  -3 1107.19   54.19
  -9  -5  -3 1084.89   52.99
  -8  -6  -3   18.00    3.20
  -8  -6  -3   12.30    3.20
  -7  -7  -3  832.72   39.90
  -7  -7  -3  816.92   41.50
  -6  -8  -3 1381.96   65.09
  -5  -9  -3  451.35   21.90
  -5  -9  -3  422.06   22.40
  -5  -9  -3  427.96   21.80
   5   9   3  481.75   23.40
  -4 -10  -3  561.64   27.30
  -4 -10  -3  558.44   27.60
  -4 -10  -3  540.75   27.30
   4  10   3  553.04   27.70
  -3 -11  -3  378.86   20.10
  -3 -11  -3  369.66   20.20
  -3 -11  -3  376.36   20.30
   3  11   3  396.16   20.40
   3  11   3  413.66   20.00
   3  11   3  399.86   19.50
  -2 -12  -3  433.76   22.90
  -2 -12  -3  405.06   22.20
  -2 -12  -3  405.36   22.30
   2  12   3  461.95   22.50
   2  12   3  436.56   22.10
  -1 -13  -3   39.60    4.50
  -1 -13  -3   30.80    3.90
  -1 -13  -3   35.70    4.10
   1  13   3   33.90    3.90
   1  13   3   36.70    4.10
   1  13   3   37.50    4.20
   0 -14  -3  145.19    9.70
   0 -14  -3  136.09    9.60
   0 -14  -3  152.88   10.30
   0  14   3  125.29    9.40
   0  14   3  135.29    9.40
   0  14   3  126.29    9.40
   1 -15  -3  125.19    9.50
   1 -15  -3  140.59   10.40
   1 -15  -3  140.89   10.00
  -1  15   3  128.29    9.70
  -1  15   3  130.69    9.50
  -1  15   3  141.39   10.10
   2 -16  -3   41.90    5.50
   2 -16  -3   43.60    5.20
   2 -16  -3   37.30    4.90
  -2  16   3   49.30    5.30
  -2  16   3   50.49    5.60
  -2  16   3   48.90    5.50
   3 -17  -3  169.88   12.50
   3 -17  -3  180.38   12.90
   3 -17  -3  200.58   11.90
   3 -17  -3  191.18   13.70
  -3  17   3  192.18   12.80
  -3  17   3  175.28   12.90
  -3  17   3  173.48   12.90
   4 -18  -3  127.39   10.70
   4 -18  -3  115.09    9.60
   4 -18  -3  105.39    8.30
  -4  18   3  107.89   10.30
   5 -19  -3   19.90    3.90
   5 -19  -3   15.60    4.60
   5 -19  -3   27.90    6.20
  -5  19   3   26.70    6.10
   6 -20  -3    1.40    2.80
  -6  20   3   -0.40    1.90
  -6  20   3   -0.10    2.10
  -6  20   3    3.40    3.00
   7 -21  -3   20.60    5.60
  -7  21   3   17.70    5.20
  -7  21   3   14.10    4.50
  -7  21   3   16.00    5.60
   8 -22  -3   11.40    4.00
   8 -22  -3   31.30    8.30
   8 -22  -3   10.00    5.10
  -8  22   3   21.00    7.60
  -8  22   3   20.80    6.10
  -8  22   3   19.00    5.60
   9 -23  -3   98.69   11.60
   9 -23  -3   96.79   10.40
   9 -23  -3  114.39   12.00
  -9  23   3  111.79   11.60
  -9  23   3  117.59   12.30
  -9  23   3   93.49   12.00
  10 -24  -3   12.50    5.90
  10 -24  -3    5.10    4.20
  10 -24  -3    9.00    5.20
 -10  24   3    8.20    5.80
 -10  24   3    8.70    9.60
 -10  24   3    1.50    4.70
 -16   4  -3   35.90    6.80
 -16   4  -3   43.40    6.40
 -16   4  -3   43.40    7.50
 -16   4  -3   48.80    5.50
 -15   3  -3  108.99    9.20
 -15   3  -3  107.59    9.00
 -15   3  -3  100.39    8.50
 -15   3  -3   93.29    9.00
 -14   2  -3   12.20    3.20
 -14   2  -3   10.90    3.30
 -14   2  -3    8.80    3.40
 -13   1  -3   63.99    5.50
 -13   1  -3   66.99    6.50
 -13   1  -3   61.69    5.70
 -12   0  -3    1.40    1.40
 -12   0  -3    3.60    1.80
 -12   0  -3   -0.40    1.40
 -11  -1  -3  209.38   13.70
 -11  -1  -3  220.08   11.80
 -10  -2  -3  176.78   11.80
  -9  -3  -3   45.90    5.40
  -9  -3  -3   48.00    5.20
  -8  -4  -3   83.19    6.80
  -8  -4  -3   68.89    6.30
  -7  -5  -3 1257.87   60.59
  -6  -6  -3   66.89    5.20
  -6  -6  -3   70.99    6.00
  -5  -7  -3  470.65   24.40
   5   7   3  516.95   25.80
  -4  -8  -3   54.39    4.40
  -4  -8  -3   58.79    4.10
  -4  -8  -3   61.89    4.20
   4   8   3   55.09    4.70
  -3  -9  -3  269.17   15.80
  -3  -9  -3  287.07   15.00
  -3  -9  -3  283.37   14.80
   3   9   3  279.77   14.40
   3   9   3  295.47   15.20
  -2 -10  -3   52.09    4.50
  -2 -10  -3   55.49    4.60
  -2 -10  -3   50.69    4.30
   2  10   3   47.70    4.10
   2  10   3   51.19    4.40
   2  10   3   50.79    4.30
  -1 -11  -3  869.31   41.80
  -1 -11  -3  818.92   41.60
  -1 -11  -3  808.72   41.90
   1  11   3  880.51   41.70
   1  11   3  907.91   41.70
   1  11   3  869.21   41.70
   0 -12  -3 1147.99   53.59
   0 -12  -3 1178.98   53.99
   0 -12  -3 1101.59   53.29
   0  12   3 1055.69   53.09
   0  12   3 1073.59   53.29
   0  12   3 1087.49   53.39
   1 -13  -3   14.60    3.20
   1 -13  -3   11.60    2.80
   1 -13  -3   10.10    3.00
  -1  13   3   10.20    3.10
  -1  13   3   10.60    2.60
  -1  13   3   12.00    2.70
   2 -14  -3  258.87   16.10
   2 -14  -3  285.87   16.00
   2 -14  -3  280.37   15.70
  -2  14   3  250.67   15.30
  -2  14   3  242.58   15.60
  -2  14   3  234.88   15.40
   3 -15  -3   29.90    3.50
   3 -15  -3   27.60    4.50
   3 -15  -3   28.70    5.30
   3 -15  -3   27.00    4.30
  -3  15   3   30.60    4.60
  -3  15   3   25.20    4.90
  -3  15   3   32.20    4.70
   4 -16  -3   36.80    6.60
   4 -16  -3   38.10    4.30
   4 -16  -3   38.00    5.70
   4 -16  -3   44.90    5.80
  -4  16   3   43.90    7.10
  -4  16   3   39.90    6.60
  -4  16   3   44.10    5.10
   5 -17  -3   12.30    2.90
   5 -17  -3   14.70    3.60
   5 -17  -3   11.10    4.00
  -5  17   3   20.00    4.70
  -5  17   3   18.60    4.10
  -5  17   3   31.20    8.00
   6 -18  -3   69.59   10.70
   6 -18  -3   83.09    8.50
   6 -18  -3   68.19    7.60
  -6  18   3   67.09    7.60
  -6  18   3   65.99    7.20
   7 -19  -3  151.18   12.30
  -7  19   3  138.19   11.80
  -7  19   3  110.89   11.20
  -7  19   3  127.79   11.10
   8 -20  -3    2.20    2.70
   8 -20  -3    8.90    4.00
   8 -20  -3   -1.10    1.80
  -8  20   3    1.50    2.80
  -8  20   3    4.20    3.80
  -8  20   3   10.20    4.20
   9 -21  -3   62.89    7.70
   9 -21  -3   67.89    8.80
  -9  21   3   53.49    9.30
  -9  21   3   54.29   10.40
  10 -22  -3   47.60   10.20
  10 -22  -3   66.09   10.60
  10 -22  -3   64.59    9.80
 -10  22   3   74.49   11.90
 -10  22   3   83.29   10.30
 -10  22   3   79.99   11.80
  11 -23  -3   53.59   10.30
  11 -23  -3   33.80    7.50
  11 -23  -3   26.10    7.40
 -11  23   3   43.90    9.30
 -11  23   3   39.20    9.90
 -16   6  -3    7.20    3.80
 -16   6  -3   16.00    5.40
 -16   6  -3   10.80    3.30
 -15   5  -3  249.18   17.20
 -15   5  -3  263.87   16.80
 -15   5  -3  270.97   17.40
 -15   5  -3  261.77   15.60
 -14   4  -3   96.09    8.30
 -14   4  -3   89.49    8.50
 -14   4  -3   85.19    7.70
 -14   4  -3   92.19    7.40
 -13   3  -3   22.70    4.20
 -13   3  -3   15.90    3.60
 -12   2  -3  119.39    8.80
 -12   2  -3  107.09    7.70
 -12   2  -3  111.99    8.10
 -11   1  -3  227.88   12.90
 -11   1  -3  223.58   13.90
 -11   1  -3  222.98   12.70
 -10   0  -3   -0.20    1.20
 -10   0  -3   -0.50    0.70
 -10   0  -3    0.10    1.00
  -9  -1  -3   46.20    4.70
  -8  -2  -3  418.56   22.30
  -7  -3  -3   66.59    5.70
  -6  -4  -3  545.55   29.50
  -6  -4  -3  652.13   32.00
  -5  -5  -3   85.09    5.90
  -4  -6  -3  141.89    8.50
   4   6   3  154.08    9.40
  -3  -7  -3  172.28    9.00
  -3  -7  -3  165.08    8.90
  -3  -7  -3  158.38    9.30
   3   7   3  170.78    9.60
  -2  -8  -3  216.88   12.10
  -2  -8  -3  202.28   12.20
  -2  -8  -3  204.08   12.10
   2   8   3  263.67   12.30
   2   8   3  263.57   12.70
  -1  -9  -3   63.79    4.90
  -1  -9  -3   61.79    4.70
   1   9   3   51.89    4.40
   1   9   3   52.39    4.40
   1   9   3   50.99    4.40
   0 -10  -3   23.60    3.10
   0 -10  -3   33.40    3.50
   0 -10  -3   25.50    3.40
   0  10   3   25.80    3.20
   0  10   3   26.50    3.20
   0  10   3   27.00    4.00
   1 -11  -3  491.55   24.40
   1 -11  -3  485.45   24.90
  -1  11   3  475.95   24.40
  -1  11   3  442.76   24.30
  -1  11   3  442.36   25.30
   2 -12  -3    7.80    2.60
   2 -12  -3   14.90    2.80
   2 -12  -3   10.60    2.80
   2 -12  -3   12.40    3.00
  -2  12   3   13.40    2.60
  -2  12   3   15.60    3.30
  -2  12   3   16.70    3.30
   3 -13  -3   64.29    5.90
   3 -13  -3   64.39    6.00
   3 -13  -3   72.69    5.40
   3 -13  -3   66.39    6.40
  -3  13   3   57.69    5.60
  -3  13   3   56.29    5.90
  -3  13   3   57.09    5.80
   4 -14  -3   47.20    5.70
   4 -14  -3   50.09    4.70
   4 -14  -3   46.20    5.20
   4 -14  -3   45.80    5.30
  -4  14   3   55.59    5.50
  -4  14   3   59.69    6.10
   5 -15  -3   29.10    4.90
   5 -15  -3   35.30    4.20
   5 -15  -3   48.50    7.30
  -5  15   3   40.90    6.50
  -5  15   3   33.70    5.60
  -5  15   3   44.10    5.40
   6 -16  -3    1.00    2.00
   6 -16  -3    0.50    1.80
   6 -16  -3    0.10    1.40
  -6  16   3   10.20    3.50
  -6  16   3    1.80    2.20
   7 -17  -3   18.40    4.70
   7 -17  -3   20.40    4.20
   7 -17  -3   21.70    5.30
  -7  17   3   37.20    6.90
  -7  17   3   35.40    6.10
   8 -18  -3  331.67   21.20
   8 -18  -3  309.37   21.00
   8 -18  -3  312.47   20.00
  -8  18   3  327.17   21.30
  -8  18   3  318.17   20.50
   9 -19  -3  103.29   10.30
  -9  19   3   98.49   10.10
  -9  19   3  100.59   10.30
  -9  19   3   94.79   10.50
  10 -20  -3  203.08   16.00
 -10  20   3  243.18   18.80
 -10  20   3  240.28   17.50
  11 -21  -3   85.79   11.30
  11 -21  -3  111.69   11.70
  11 -21  -3  111.19   11.00
 -11  21   3  110.19   11.70
 -11  21   3   91.19   12.00
 -11  21   3  104.99   11.80
 -16   8  -3   21.00    6.10
 -16   8  -3   25.20    6.60
 -16   8  -3   23.90    4.30
 -15   7  -3    1.40    1.90
 -15   7  -3    0.90    2.60
 -15   7  -3   -0.10    3.10
 -15   7  -3   -0.60    3.90
 -14   6  -3  124.09   10.50
 -14   6  -3  132.49   10.90
 -14   6  -3  135.59    9.10
 -14   6  -3  135.49   10.50
  14  -6   3  131.39   10.30
 -13   5  -3    3.10    2.70
 -13   5  -3    8.40    2.60
 -13   5  -3    9.60    3.00
  13  -5   3    5.50    2.80
 -12   4  -3   75.59    6.20
 -12   4  -3   64.89    6.20
 -12   4  -3   75.39    6.60
  12  -4   3   56.59    6.00
 -11   3  -3  180.48   11.40
 -11   3  -3  192.38   12.00
 -11   3  -3  201.58   11.90
  11  -3   3  184.68   12.10
 -10   2  -3  182.68   10.70
 -10   2  -3  167.48   10.30
 -10   2  -3  179.78   11.20
  10  -2   3  177.78   12.50
  -9   1  -3   33.00    3.30
  -9   1  -3   44.20    3.70
  -9   1  -3   39.20    4.20
   9  -1   3   49.90    4.50
  -8   0  -3    0.70    0.90
  -8   0  -3   -0.70    1.00
  -7  -1  -3  811.42   39.50
  -6  -2  -3   52.19    4.50
  -5  -3  -3   92.79    6.20
  -5  -3  -3   79.29    6.40
  -4  -4  -3   87.39    5.90
  -3  -5  -3 1858.41   90.19
  -3  -5  -3 2011.90   91.39
   3   5   3 2088.89   91.79
  -2  -6  -3  944.51   45.80
  -2  -6  -3  929.21   45.40
  -2  -6  -3  964.80   45.40
   2   6   3  975.50   45.10
   2   6   3  962.20   45.90
   2   6   3 1082.89   45.60
  -1  -7  -3  406.26   20.10
  -1  -7  -3  419.06   20.10
  -1  -7  -3  378.06   20.00
   1   7   3  425.36   20.00
   1   7   3  383.86   20.00
   1   7   3  403.26   19.90
   0  -8  -3  100.89    6.90
   0  -8  -3   91.19    6.90
   0  -8  -3  104.29    6.90
   0   8   3  117.59    7.00
   0   8   3  118.89    7.10
   0   8   3  119.29    7.10
   1  -9  -3   48.70    4.70
   1  -9  -3   54.69    4.60
   1  -9  -3   54.49    4.60
  -1   9   3   54.69    4.70
  -1   9   3   50.79    4.50
  -1   9   3   56.99    4.60
   2 -10  -3   60.59    4.60
   2 -10  -3   66.59    5.50
   2 -10  -3   58.29    5.50
   2 -10  -3   66.69    5.40
  -2  10   3   56.39    5.30
  -2  10   3   69.79    5.60
  -2  10   3   59.29    5.10
   3 -11  -3 1095.39   53.49
   3 -11  -3 1124.39   52.19
   3 -11  -3  970.60   52.69
   3 -11  -3 1168.28   52.99
  -3  11   3 1075.29   53.19
  -3  11   3 1126.69   52.79
   4 -12  -3  671.83   36.20
   4 -12  -3  726.83   35.80
   4 -12  -3  718.93   34.70
   4 -12  -3  722.43   36.10
  -4  12   3  737.23   36.40
  -4  12   3  679.83   35.50
  -4  12   3  671.63   35.90
   5 -13  -3    4.10    2.30
   5 -13  -3    1.60    1.80
   5 -13  -3    1.70    1.60
   5 -13  -3    4.70    1.90
  -5  13   3    1.60    1.80
  -5  13   3    4.20    1.90
  -5  13   3    0.70    1.60
   6 -14  -3   54.59    6.30
   6 -14  -3   52.69    5.30
   6 -14  -3   54.99    6.10
  -6  14   3   53.39    6.10
  -6  14   3   43.60    6.80
  -6  14   3   50.49    5.60
   7 -15  -3   34.10    5.40
   7 -15  -3   36.10    5.30
   7 -15  -3   33.90    6.30
  -7  15   3   35.30    6.60
  -7  15   3   49.70    8.80
   8 -16  -3   15.60    3.80
   8 -16  -3    8.60    3.10
   8 -16  -3   14.90    4.60
  -8  16   3   17.60    4.40
  -8  16   3   12.00    3.40
   9 -17  -3   24.60    5.30
   9 -17  -3   25.10    5.40
   9 -17  -3   43.10    7.80
  -9  17   3   28.20    5.80
  -9  17   3   28.00    5.60
  10 -18  -3  132.99   11.80
  10 -18  -3  131.09   11.40
 -10  18   3  100.49   10.60
 -10  18   3   99.69   11.10
 -10  18   3   98.69   10.30
  11 -19  -3    6.10    3.40
  11 -19  -3    3.90    6.60
  11 -19  -3    4.20    4.00
 -11  19   3    8.90    5.30
 -11  19   3    5.60    4.20
  12 -20  -3   39.60    7.70
  12 -20  -3   47.50    8.40
 -12  20   3   53.89   11.10
 -12  20   3   52.39   10.40
 -12  20   3   32.50    7.80
 -15   9  -3   25.60    6.40
 -15   9  -3   31.70    3.90
 -15   9  -3   34.80    8.10
 -15   9  -3   32.00    6.90
  15  -9   3   32.20    5.90
 -14   8  -3  194.68   14.50
 -14   8  -3  202.88   14.20
 -14   8  -3  205.88   12.10
 -14   8  -3  204.18   14.80
  14  -8   3  185.38   13.40
 -13   7  -3   99.59    8.90
 -13   7  -3   98.29    8.50
 -13   7  -3   95.39    7.00
 -13   7  -3   79.39    8.40
  13  -7   3   98.59    8.30
 -12   6  -3   42.70    5.40
 -12   6  -3   43.80    4.40
 -12   6  -3   49.30    5.30
  12  -6   3   43.90    5.10
 -11   5  -3  185.68   11.00
 -11   5  -3  176.08   11.80
 -11   5  -3  180.58   11.60
  11  -5   3  179.28   11.70
 -10   4  -3  448.26   23.50
 -10   4  -3  474.45   23.50
 -10   4  -3  446.16   23.70
  10  -4   3  430.66   23.70
  -9   3  -3   50.49    4.60
  -9   3  -3   48.00    4.50
  -9   3  -3   49.70    4.30
   9  -3   3   46.00    4.50
  -8   2  -3  424.86   21.00
  -8   2  -3  399.26   21.50
  -8   2  -3  407.26   21.20
   8  -2   3  455.75   22.00
  -7   1  -3  764.52   37.60
  -7   1  -3  772.22   36.60
  -7   1  -3  816.42   36.90
   7  -1   3  761.22   37.60
  -6   0  -3   -1.40    0.90
  -5  -1  -3  469.25   23.20
  -4  -2  -3 1202.48   55.99
  -3  -3  -3   23.20    3.10
  -2  -4  -3   19.30    2.30
  -2  -4  -3   21.30    1.90
  -2  -4  -3   19.80    1.70
   2   4   3   21.60    2.60
  -1  -5  -3  189.88   10.30
  -1  -5  -3  205.68   10.10
  -1  -5  -3  190.28   10.10
   1   5   3  182.48    9.90
   1   5   3  192.78   10.30
   1   5   3  203.58   10.10
   0  -6  -3  262.27   13.90
   0  -6  -3  271.67   14.00
   0  -6  -3  269.67   14.10
   0   6   3  268.17   14.10
   0   6   3  258.87   13.90
   0   6   3  296.57   14.10
   1  -7  -3  683.63   33.90
   1  -7  -3  693.23   33.80
   1  -7  -3  723.93   34.20
  -1   7   3  750.12   34.10
  -1   7   3  714.53   33.80
  -1   7   3  652.83   33.90
   2  -8  -3   98.19    7.40
   2  -8  -3   89.49    6.20
   2  -8  -3   74.89    5.30
  -2   8   3   74.29    5.90
  -2   8   3   75.89    5.70
   3  -9  -3   65.69    5.60
   3  -9  -3   60.49    5.10
   3  -9  -3   61.79    4.70
   3  -9  -3   53.49    5.10
  -3   9   3   59.29    5.20
  -3   9   3   64.29    5.20
  -3   9   3   56.99    5.30
   4 -10  -3   50.89    5.10
   4 -10  -3   48.50    5.20
   4 -10  -3   59.29    5.20
   4 -10  -3   45.40    4.70
  -4  10   3   53.39    5.20
  -4  10   3   57.69    5.10
   5 -11  -3   67.69    5.40
   5 -11  -3   58.59    5.90
   5 -11  -3   64.29    5.80
   5 -11  -3   63.59    6.00
  -5  11   3   54.89    5.70
  -5  11   3   64.39    6.10
  -5  11   3   50.89    5.30
   6 -12  -3   38.90    5.10
   6 -12  -3   43.90    5.10
   6 -12  -3   34.70    5.10
  -6  12   3   42.10    4.80
  -6  12   3   44.00    5.20
  -6  12   3   55.19    5.60
   7 -13  -3  123.09    9.90
   7 -13  -3  109.99    8.90
   7 -13  -3  112.69    9.50
  -7  13   3  123.59    9.80
  -7  13   3  122.79    9.30
  -7  13   3  121.29    9.90
   8 -14  -3  296.47   18.20
   8 -14  -3  297.97   19.40
   8 -14  -3  315.97   19.20
  -8  14   3  287.47   18.90
   9 -15  -3  129.99   11.30
   9 -15  -3  149.99   11.60
   9 -15  -3  129.29   10.70
  -9  15   3  136.09   11.40
  -9  15   3  110.89   10.90
  -9  15   3  151.58   11.30
  10 -16  -3   28.50    6.70
  10 -16  -3   29.80    6.10
  10 -16  -3   20.20    5.00
 -10  16   3   19.50    8.10
 -10  16   3   19.70    5.10
 -10  16   3   21.20    4.90
  11 -17  -3  285.47   20.30
  11 -17  -3  305.37   19.90
 -11  17   3  304.27   20.00
 -11  17   3  320.27   20.90
 -11  17   3  238.88   19.80
  12 -18  -3   13.20    4.70
  12 -18  -3    5.20    5.10
  12 -18  -3    8.10    4.30
 -12  18   3    4.00    6.40
 -12  18   3    4.30    4.10
  13 -19  -3   12.30    4.80
  13 -19  -3    8.00    4.80
 -13  19   3   19.30    6.70
 -13  19   3   10.10    5.70
 -13  19   3    3.90    6.90
 -15  11  -3   73.29   10.50
 -15  11  -3   79.39   11.10
 -15  11  -3   63.79    8.30
 -14  10  -3  127.29   18.80
 -14  10  -3  148.79   13.40
 -14  10  -3  138.19   12.20
  14 -10   3  143.79   11.00
 -13   9  -3  116.39    7.90
 -13   9  -3  126.89   10.30
 -13   9  -3  110.99   10.20
 -13   9  -3  116.99   10.40
  13  -9   3  105.59    9.00
 -12   8  -3  113.09    9.20
 -12   8  -3  102.09    7.30
 -12   8  -3  108.49    9.40
 -12   8  -3  113.29    9.60
  12  -8   3  106.79    8.50
 -11   7  -3  112.19    8.90
 -11   7  -3  111.19    9.10
 -11   7  -3  120.59    7.70
  11  -7   3  111.39    8.50
 -10   6  -3  269.67   15.80
 -10   6  -3  260.87   14.50
 -10   6  -3  281.87   16.20
  10  -6   3  262.87   15.40
  -9   5  -3 1059.69   52.79
  -9   5  -3 1053.99   52.49
  -9   5  -3 1160.78   51.79
   9  -5   3 1092.99   52.49
  -8   4  -3   85.39    5.70
  -8   4  -3   77.69    5.80
   8  -4   3   74.29    5.80
  -7   3  -3   63.19    4.80
  -7   3  -3   70.29    4.90
  -7   3  -3   66.99    5.00
   7  -3   3   64.69    4.90
  -6   2  -3   52.99    3.70
  -6   2  -3   50.69    3.90
  -6   2  -3   43.50    3.80
   6  -2   3   57.59    4.10
  -5   1  -3  456.55   21.60
  -5   1  -3  475.35   21.90
  -5   1  -3  465.35   22.20
   5  -1   3  424.56   22.10
  -4   0  -3    1.00    0.90
  -3  -1  -3   78.69   23.30
   3   1   3   60.69   28.20
  -2  -2  -3  116.99    7.10
  -1  -3  -3   41.20    2.70
  -1  -3  -3   43.80    3.20
  -1  -3  -3   39.20    2.80
   1   3   3   41.70    2.90
   1   3   3   41.40    2.60
   1   3   3   40.70    3.20
   0  -4  -3  111.09    6.40
   0  -4  -3  116.49    6.50
   0  -4  -3  114.39    6.60
   0   4   3  118.29    6.50
   0   4   3  109.69    6.30
   0   4   3  117.49    6.60
   1  -5  -3  100.69    6.20
   1  -5  -3  107.39    6.80
  -1   5   3  127.89    7.00
   2  -6  -3  156.58    7.90
   2  -6  -3  123.49    8.20
   2  -6  -3  139.19    8.40
   2  -6  -3  138.59    8.10
  -2   6   3  129.29    8.30
  -2   6   3  126.89    8.10
  -2   6   3  149.39    8.20
   3  -7  -3  181.78   10.30
   3  -7  -3  171.38    9.50
   3  -7  -3  170.38    9.90
  -3   7   3  157.68   10.10
  -3   7   3  167.98   10.10
  -3   7   3  162.48    9.70
   4  -8  -3  485.35   24.50
   4  -8  -3  495.05   23.60
   4  -8  -3  441.26   23.70
   4  -8  -3  435.96   24.10
  -4   8   3  473.55   23.80
  -4   8   3  444.46   24.10
  -4   8   3  504.15   23.30
  -4   8   3  454.95   24.30
   5  -9  -3   79.39    6.00
   5  -9  -3   69.69    6.20
   5  -9  -3   77.79    6.10
   5  -9  -3   77.69    6.40
  -5   9   3   64.59    5.70
  -5   9   3   64.29    6.10
  -5   9   3   76.29    5.40
  -5   9   3   68.89    6.10
   6 -10  -3   46.10    4.90
   6 -10  -3   50.99    5.40
  -6  10   3   47.40    5.10
  -6  10   3   47.60    4.30
  -6  10   3   47.50    4.80
  -6  10   3   46.90    5.20
   7 -11  -3  149.59   10.60
   7 -11  -3  141.09   10.40
   7 -11  -3  139.19    9.90
  -7  11   3  134.69    9.80
  -7  11   3  134.09   10.10
  -7  11   3  132.19   10.30
   8 -12  -3  230.88   14.60
   8 -12  -3  222.08   15.10
   8 -12  -3  231.48   15.10
  -8  12   3  230.38   15.40
  -8  12   3  225.18   15.10
  -8  12   3  226.78   14.60
   9 -13  -3   26.50    4.80
   9 -13  -3   32.40    6.20
  -9  13   3   36.90    6.30
  -9  13   3   45.10    7.50
  10 -14  -3  174.38   13.30
  10 -14  -3  157.38   13.40
 -10  14   3  185.18   13.90
 -10  14   3  207.48   13.80
 -10  14   3  196.28   14.50
  11 -15  -3   20.10    5.80
  11 -15  -3   23.80    5.30
 -11  15   3   18.40    5.10
 -11  15   3   21.00    5.60
 -11  15   3   18.60    4.80
  12 -16  -3   11.90    4.70
  12 -16  -3   14.80    4.70
 -12  16   3   15.80    5.40
 -12  16   3   21.60    5.50
 -12  16   3   15.20    5.30
  13 -17  -3  104.49   12.10
  13 -17  -3  109.59   10.40
 -13  17   3  124.19   11.80
 -13  17   3   97.59   12.00
 -15  13  -3   53.09    8.60
 -15  13  -3   19.20   10.40
 -15  13  -3   31.40    7.80
 -14  12  -3   52.49    8.80
 -14  12  -3   47.40    8.50
 -14  12  -3   44.90    7.60
  14 -12   3   44.30    7.50
 -13  11  -3    1.00    3.00
 -13  11  -3    5.60    3.60
  13 -11   3   10.20    3.60
 -12  10  -3   28.60    5.80
 -12  10  -3   25.70    5.10
 -12  10  -3   29.20    5.70
  12 -10   3   26.70    4.70
 -11   9  -3   53.19    6.30
 -11   9  -3   54.79    4.60
 -11   9  -3   60.29    6.50
 -11   9  -3   57.39    6.10
  11  -9   3   45.60    5.20
 -10   8  -3   23.80    4.30
 -10   8  -3   26.10    3.50
 -10   8  -3   22.00    4.70
  10  -8   3   30.80    7.20
  -9   7  -3  220.58   13.70
  -9   7  -3  230.78   14.00
  -9   7  -3  223.08   12.20
   9  -7   3  224.28   13.10
  -8   6  -3   13.30    2.90
  -8   6  -3   21.70    3.80
  -8   6  -3   12.10    2.20
   8  -6   3   17.30    2.90
  -7   5  -3 1306.57   57.99
  -7   5  -3 1232.18   58.99
  -7   5  -3 1224.08   59.49
   7  -5   3 1255.67   58.69
   7  -5   3 1213.48   58.49
  -6   4  -3  647.74   30.60
  -6   4  -3  634.64   29.50
  -6   4  -3  622.64   30.20
   6  -4   3  567.14   29.70
   6  -4   3  636.34   32.00
  -5   3  -3   90.29    5.30
  -5   3  -3   95.69    5.70
  -5   3  -3   98.99    6.00
   5  -3   3   78.09    5.30
  -4   2  -3 1167.78   53.49
  -4   2  -3 1144.69   53.69
  -4   2  -3 1206.88   53.99
   4  -2   3 1135.19   53.49
  -3   1  -3   57.69    3.50
  -3   1  -3   61.59    3.50
  -2   0  -3    0.30    0.50
  -2   0  -3    0.00    1.00
  -1  -1  -3  171.88    8.60
  -1  -1  -3  146.99    9.00
  -1  -1  -3  174.88    8.40
   1   1   3  169.88    8.30
   1   1   3  174.98    8.20
   0  -2  -3   88.19    4.70
   0  -2  -3   90.79    5.00
   0  -2  -3   86.29    5.00
   0   2   3   88.79    5.00
   0   2   3   87.59    5.00
   0   2   3   84.99    4.90
   1  -3  -3    2.30    1.10
   1  -3  -3    3.30    1.00
   1  -3  -3    2.40    0.90
   1  -3  -3    3.80    1.00
  -1   3   3    4.60    1.20
  -1   3   3    2.20    1.10
  -1   3   3    2.50    1.00
  -1   3   3    3.70    0.90
   2  -4  -3   38.50    3.40
   2  -4  -3   31.30    3.20
   2  -4  -3   33.80    3.00
   2  -4  -3   40.10    3.20
  -2   4   3   38.40    3.10
  -2   4   3   39.80    3.40
  -2   4   3   35.70    3.00
  -2   4   3   37.60    3.30
   3  -5  -3  893.71   40.50
   3  -5  -3  826.82   39.90
   3  -5  -3  836.02   40.40
  -3   5   3  796.32   39.60
  -3   5   3  902.11   40.50
  -3   5   3  836.92   40.40
  -3   5   3  811.32   39.80
   4  -6  -3   30.30    3.30
   4  -6  -3   34.30    5.50
   4  -6  -3   38.00    3.60
   4  -6  -3   35.30    3.80
  -4   6   3   40.60    3.40
  -4   6   3   34.60    3.40
  -4   6   3   35.00    3.60
  -4   6   3   36.60    3.80
   5  -7  -3  127.79    8.80
   5  -7  -3  160.88    9.70
   5  -7  -3  147.29    9.60
   5  -7  -3  135.19    9.10
  -5   7   3  161.58    9.90
  -5   7   3  145.19    9.00
  -5   7   3  127.49    9.10
  -5   7   3  149.29    8.70
   6  -8  -3  264.67   15.70
   6  -8  -3  257.87   15.80
  -6   8   3  264.37   15.90
  -6   8   3  280.37   15.60
  -6   8   3  307.27   16.20
  -6   8   3  267.77   14.90
   7  -9  -3   92.29    7.50
   7  -9  -3   91.99    7.90
   7  -9  -3  101.09    7.80
  -7   9   3  103.79    7.60
  -7   9   3   92.99    6.90
  -7   9   3  110.69    8.30
  -7   9   3   96.29    7.80
   8 -10  -3  208.48   14.10
   8 -10  -3  211.88   14.10
   8 -10  -3  222.98   15.60
  -8  10   3  247.68   14.40
  -8  10   3  245.58   13.60
  -8  10   3  231.38   14.90
  -8  10   3  218.08   14.40
   9 -11  -3   79.49    7.50
   9 -11  -3   83.19    8.10
   9 -11  -3   88.79    7.80
  -9  11   3   97.59    7.20
  -9  11   3   88.19    8.10
  -9  11   3   86.59    7.70
  10 -12  -3    6.50    3.10
  10 -12  -3   16.70    4.10
  10 -12  -3   17.20    3.90
 -10  12   3   12.90    2.80
 -10  12   3   12.90    3.60
 -10  12   3   15.30    5.20
 -10  12   3   16.80    4.10
  11 -13  -3  320.37   19.70
  11 -13  -3  324.37   20.20
  11 -13  -3  314.37   21.00
 -11  13   3  365.06   21.20
 -11  13   3  274.67   20.30
 -11  13   3  327.97   20.10
  12 -14  -3  481.55   30.00
  12 -14  -3  491.65   28.20
 -12  14   3  542.75   30.10
 -12  14   3  462.95   29.70
 -12  14   3  509.95   28.90
  13 -15  -3   93.49   10.00
  13 -15  -3  102.69    9.30
  13 -15  -3   83.49   10.50
 -13  15   3   96.69   10.30
 -13  15   3  101.39   10.10
 -13  15   3   80.59   10.40
  14 -16  -3   14.30    4.50
  14 -16  -3   10.80    5.20
 -14  16   3   10.20    5.30
 -14  16   3    7.40    6.40
 -14  16   3   12.40    6.40
 -14  14  -3   44.60    8.30
 -14  14  -3   44.80    8.10
 -14  14  -3   46.10    8.90
  14 -14   3   49.20    7.40
 -13  13  -3   22.60    6.00
 -13  13  -3   25.20    5.90
 -13  13  -3   27.60    6.60
  13 -13   3   25.70    5.10
 -12  12  -3   73.09    8.30
 -12  12  -3   76.29    9.70
 -12  12  -3   75.39    8.20
  12 -12   3   70.19    7.00
 -11  11  -3  105.59    9.20
 -11  11  -3   92.79    9.10
 -11  11  -3   95.49    9.10
  11 -11   3   94.49    7.90
  11 -11   3  106.69    8.30
 -10  10  -3   75.99    7.40
 -10  10  -3   70.69    7.00
 -10  10  -3   68.79    7.20
  10 -10   3   74.49    6.10
  10 -10   3   69.99    6.10
  10 -10   3   63.29    6.00
  -9   9  -3   20.40    4.20
  -9   9  -3   17.10    3.70
  -9   9  -3   10.70    2.90
   9  -9   3   16.20    3.20
   9  -9   3   10.40    2.70
   9  -9   3   16.60    3.20
  -8   8  -3   12.60    3.40
  -8   8  -3    8.00    2.40
   8  -8   3   10.40    2.50
   8  -8   3   10.60    2.60
   8  -8   3   10.30    2.40
  -7   7  -3  838.82   40.80
  -7   7  -3  807.92   38.60
  -7   7  -3  787.82   41.30
   7  -7   3  831.12   39.80
   7  -7   3  828.12   39.40
   7  -7   3  821.52   39.70
  -6   6  -3   76.49    6.00
  -6   6  -3   72.89    5.60
  -6   6  -3   67.69    4.40
   6  -6   3   73.79    5.00
   6  -6   3   62.69    7.10
   6  -6   3   68.39    5.10
  -5   5  -3   73.69    5.80
  -5   5  -3   88.89    4.70
  -5   5  -3   84.09    5.70
   5  -5   3   72.59    5.30
   5  -5   3   75.69    4.90
   5  -5   3   70.89    5.10
  -4   4  -3   81.29    4.40
  -4   4  -3   88.99    5.50
  -4   4  -3   88.49    5.70
   4  -4   3   76.69    4.70
   4  -4   3   78.09    5.30
   4  -4   3   81.69    5.10
  -3   3  -3   23.10    2.50
  -3   3  -3   22.40    1.50
  -3   3  -3   23.50    2.30
   3  -3   3   25.30    2.20
   3  -3   3   20.80    1.70
   3  -3   3   23.30    2.30
  -2   2  -3  118.79    6.40
  -2   2  -3  118.79    6.50
   2  -2   3  111.29    6.60
   2  -2   3  115.29    6.20
  -1   1  -3  159.78    8.40
  -1   1  -3  160.18    8.80
   1  -1   3  174.48    9.00
   1  -1   3  162.48    8.30
   0   0  -3    0.50    0.50
   0   0  -3    0.60    0.80
   0   0  -3    1.70    1.10
   0   0   3    0.80    0.90
   0   0   3    1.20    0.50
   0   0   3    0.60    0.90
   1  -1  -3   21.90    1.60
   1  -1  -3   17.00    1.90
   1  -1  -3   21.00    1.80
   1  -1  -3   22.20    2.40
  -1   1   3   19.40    2.00
  -1   1   3   17.10    1.70
  -1   1   3   16.20    2.00
  -1   1   3   19.20    1.60
   2  -2  -3  156.68    8.40
   2  -2  -3  145.39    8.70
   2  -2  -3  152.08    8.30
  -2   2   3  153.88    7.90
  -2   2   3  160.98    8.70
  -2   2   3  144.39    8.30
   3  -3  -3  160.48    8.50
   3  -3  -3  145.09    9.10
   3  -3  -3  166.18    9.00
   3  -3  -3  146.29    8.80
  -3   3   3  158.18    8.40
  -3   3   3  154.28    8.70
  -3   3   3  162.68    9.00
  -3   3   3  165.28    9.10
   4  -4  -3   91.29    6.30
   4  -4  -3   85.29    5.90
   4  -4  -3   87.79    5.90
   4  -4  -3   84.89    5.50
  -4   4   3   86.59    6.00
  -4   4   3   74.79    5.30
  -4   4   3   88.69    5.70
  -4   4   3   79.19    5.80
   5  -5  -3  331.37   17.60
   5  -5  -3  324.67   17.50
   5  -5  -3  337.37   17.90
  -5   5   3  366.26   17.90
  -5   5   3  279.67   19.50
  -5   5   3  327.57   17.50
  -5   5   3  318.37   16.90
   6  -6  -3  102.39    7.60
   6  -6  -3   87.79    7.00
   6  -6  -3   92.99    7.00
  -6   6   3  102.19    6.90
  -6   6   3  104.39    6.90
  -6   6   3  109.09    7.80
  -6   6   3   96.49    7.20
   7  -7  -3   64.89    5.80
   7  -7  -3   67.39    6.30
   7  -7  -3   63.39    5.80
  -7   7   3   66.09    5.90
  -7   7   3   70.79    6.50
  -7   7   3   72.59    5.60
  -7   7   3   62.79    5.90
   8  -8  -3  756.82   36.40
   8  -8  -3  722.23   36.60
   8  -8  -3  733.93   37.30
  -8   8   3  729.33   36.60
  -8   8   3  662.13   35.70
  -8   8   3  701.33   35.50
  -8   8   3  711.13   36.80
   9  -9  -3  275.37   16.90
   9  -9  -3  280.87   17.50
   9  -9  -3  301.77   16.70
  -9   9   3  266.37   16.30
  -9   9   3  271.87   15.80
  -9   9   3  248.58   16.80
  -9   9   3  282.57   17.00
  10 -10  -3   85.39    8.20
  10 -10  -3   76.59    7.40
  10 -10  -3   75.09    7.00
 -10  10   3   71.19    7.50
 -10  10   3   81.59    7.60
 -10  10   3   76.39    6.50
 -10  10   3   74.89    7.00
  11 -11  -3  119.19    9.50
  11 -11  -3  125.29   11.00
  11 -11  -3  114.79   10.10
 -11  11   3  109.39   10.00
 -11  11   3  129.49   10.30
 -11  11   3  129.09   10.80
 -11  11   3  133.99    9.40
  12 -12  -3  604.14   35.30
  12 -12  -3  666.63   33.60
  12 -12  -3  599.54   34.30
 -12  12   3  611.64   35.00
 -12  12   3  637.24   32.50
 -12  12   3  588.64   33.50
 -12  12   3  618.24   34.60
  13 -13  -3    1.50    3.00
  13 -13  -3   10.90    3.40
  13 -13  -3   10.50    5.10
 -13  13   3   11.10    3.90
 -13  13   3   10.10    5.20
 -13  13   3    7.70    4.00
  14 -14  -3    0.50    4.40
  14 -14  -3    4.60    4.40
  14 -14  -3    4.20    2.80
 -14  14   3    3.30    3.80
 -14  14   3    9.60    5.90
 -14  14   3    0.30    3.00
 -14  16  -3   26.70    7.90
 -14  16  -3   26.30    8.30
 -14  16  -3   17.10    6.60
 -13  15  -3   66.49   10.50
 -13  15  -3   65.79   10.60
 -13  15  -3   72.59   10.20
  13 -15   3   71.29    7.60
 -12  14  -3   25.20    6.40
 -12  14  -3   22.80    5.80
 -12  14  -3   20.70    4.90
  12 -14   3   24.80    5.20
  12 -14   3   20.10    4.50
 -11  13  -3   21.90    5.70
 -11  13  -3   18.70    5.40
  11 -13   3   25.60    4.50
  11 -13   3   22.00    4.60
  11 -13   3   32.30    5.00
 -10  12  -3  195.98   13.90
 -10  12  -3  183.98   13.80
 -10  12  -3  175.78   13.80
  10 -12   3  200.88   13.10
  10 -12   3  216.28   13.10
  10 -12   3  194.48   12.40
  -9  11  -3   87.49   11.80
  -9  11  -3   58.69    6.40
   9 -11   3   62.29    5.80
   9 -11   3   52.59    5.70
   9 -11   3   52.09    5.60
  -8  10  -3    8.70    2.90
  -8  10  -3   11.10    2.90
  -8  10  -3   18.50    3.90
   8 -10   3   12.60    3.10
   8 -10   3   12.00    2.90
   8 -10   3   11.10    2.50
  -7   9  -3  115.69    8.70
  -7   9  -3  109.69    8.30
   7  -9   3  103.39    7.90
   7  -9   3   98.39    7.00
   7  -9   3  115.79    7.80
  -6   8  -3 1511.95   69.99
  -6   8  -3 1511.85   69.59
   6  -8   3 1493.95   69.29
   6  -8   3 1343.37   68.59
   6  -8   3 1445.96   68.09
  -5   7  -3  463.25   24.50
  -5   7  -3  451.45   24.80
   5  -7   3  484.45   24.20
   5  -7   3  486.45   23.50
   5  -7   3  516.25   24.80
  -4   6  -3  146.29    9.30
  -4   6  -3  158.98    9.70
   4  -6   3  152.78    9.10
   4  -6   3  162.38    9.50
   4  -6   3  161.48    8.40
  -3   5  -3 1841.82   88.49
  -3   5  -3 1764.12   88.19
   3  -5   3 1970.60   87.09
   3  -5   3 2045.40   88.59
   3  -5   3 1937.11   88.09
  -2   4  -3   22.40    2.60
   2  -4   3   24.50    2.60
   2  -4   3   22.70    2.40
  -1   3  -3   42.20    3.30
  -1   3  -3   38.10    3.20
   1  -3   3   44.50    3.20
   1  -3   3   42.80    3.30
   0   2  -3   79.79    4.50
   0  -2   3   85.79    5.10
   0  -2   3   81.19    4.40
   0  -2   3   81.49    5.20
   1   1  -3   22.80    2.60
   1   1  -3   22.30    2.00
  -1  -1   3   19.60    1.90
  -1  -1   3   20.00    2.40
  -1  -1   3   19.00    2.50
   2   0  -3    0.00    0.80
   2   0  -3   -1.10    0.70
   2   0  -3   -0.50    1.40
   2   0  -3   -0.30    0.40
  -2   0   3    0.60    0.90
  -2   0   3    0.20    0.50
  -2   0   3   -0.70    1.10
  -2   0   3   -0.30    0.80
   3  -1  -3   86.49    6.60
   3  -1  -3   91.39    5.50
   3  -1  -3   87.89    4.90
   3  -1  -3   95.39    5.80
  -3   1   3   91.59    5.60
  -3   1   3   84.39    5.60
  -3   1   3   88.19    4.80
  -3   1   3   76.89    6.00
   4  -2  -3  699.83   33.60
   4  -2  -3  679.23   34.30
   4  -2  -3  686.83   33.10
   4  -2  -3  690.83   32.60
  -4   2   3  732.03   33.70
  -4   2   3  675.43   33.30
  -4   2   3  721.73   33.90
  -4   2   3  670.83   32.50
   5  -3  -3   89.49    5.90
   5  -3  -3   80.79    6.60
   5  -3  -3   84.99    6.20
  -5   3   3   84.99    6.00
  -5   3   3   88.09    6.20
  -5   3   3   79.99    5.40
  -5   3   3   89.39    6.20
   6  -4  -3  674.53   33.00
   6  -4  -3  602.54   31.90
   6  -4  -3  653.03   32.30
  -6   4   3  651.73   32.00
  -6   4   3  644.04   31.20
  -6   4   3  657.73   32.10
  -6   4   3  624.44   31.90
   7  -5  -3  218.48   17.30
   7  -5  -3  270.77   15.70
   7  -5  -3  275.47   14.40
  -7   5   3  271.47   17.00
  -7   5   3  253.67   14.00
  -7   5   3  239.38   14.30
  -7   5   3  242.98   14.60
   8  -6  -3   49.99    4.80
   8  -6  -3   55.69    5.80
   8  -6  -3   55.19    5.40
  -8   6   3   49.20    5.00
  -8   6   3   43.50    5.00
  -8   6   3   57.09    5.10
  -8   6   3   46.50    5.30
   9  -7  -3   37.30    6.00
   9  -7  -3   39.40    5.90
   9  -7  -3   42.60    4.50
  -9   7   3   38.80    4.40
  -9   7   3   38.00    4.70
  -9   7   3   39.60    4.60
  -9   7   3   42.30    4.50
  10  -8  -3  409.96   23.80
  10  -8  -3  418.76   24.70
  10  -8  -3  440.46   22.90
 -10   8   3  436.16   23.20
 -10   8   3  447.16   23.00
 -10   8   3  387.56   23.40
 -10   8   3  398.46   23.70
  11  -9  -3   47.90    7.60
  11  -9  -3   41.40    6.30
  11  -9  -3   49.10    5.00
 -11   9   3   40.80    6.20
 -11   9   3   39.50    6.50
 -11   9   3   46.20    5.10
 -11   9   3   39.60    5.10
  12 -10  -3  260.47   18.60
  12 -10  -3  268.87   16.20
  12 -10  -3  282.17   18.20
 -12  10   3  265.07   18.80
 -12  10   3  255.97   17.50
 -12  10   3  267.07   17.00
 -12  10   3  294.67   16.70
  13 -11  -3  187.98   14.80
  13 -11  -3  214.98   12.90
 -13  11   3  191.48   13.90
 -13  11   3  187.98   15.10
 -13  11   3  179.58   12.70
 -13  11   3  194.78   14.60
  14 -12  -3   32.40    6.40
  14 -12  -3   34.20    7.20
 -14  12   3   41.30    6.00
 -14  12   3   35.70    7.50
 -14  12   3   38.70    8.00
 -14  12   3   33.30    6.50
  15 -13  -3   20.60    6.50
 -15  13   3   36.80    7.50
 -15  13   3   25.40    6.20
 -15  13   3   22.10    7.10
 -13  17  -3   79.29   12.10
 -13  17  -3  109.29   11.80
 -13  17  -3   93.99   11.20
 -12  16  -3    9.20    4.10
 -12  16  -3   12.60    5.50
 -12  16  -3    5.80    4.10
  12 -16   3   19.00    4.40
  12 -16   3    8.40    3.30
 -11  15  -3   17.10    5.30
 -11  15  -3   15.30    4.60
  11 -15   3   18.80    4.40
  11 -15   3   18.00    4.00
  11 -15   3   10.80    3.70
 -10  14  -3  185.58   14.40
 -10  14  -3  166.38   13.40
 -10  14  -3  160.68   12.80
  10 -14   3  169.98   14.50
  10 -14   3  163.08   12.40
  10 -14   3  161.68   11.20
  -9  13  -3  131.89   10.60
  -9  13  -3  124.59   10.60
  -9  13  -3  115.69   10.20
   9 -13   3  131.09    9.00
   9 -13   3  126.59    9.90
  -8  12  -3  411.16   24.20
  -8  12  -3  436.66   24.20
  -8  12  -3  381.56   23.50
   8 -12   3  429.56   23.20
   8 -12   3  430.76   23.60
  -7  11  -3  836.82   45.00
  -7  11  -3  966.30   45.30
  -7  11  -3  855.81   44.60
   7 -11   3  844.72   43.90
   7 -11   3  891.91   43.10
   7 -11   3  939.31   44.80
  -6  10  -3   35.90    4.50
  -6  10  -3   42.80    4.90
  -6  10  -3   46.60    5.00
   6 -10   3   37.30    4.30
   6 -10   3   45.00    4.80
   6 -10   3   41.10    3.90
  -5   9  -3  450.75   23.40
  -5   9  -3  429.36   22.90
   5  -9   3  411.36   21.20
   5  -9   3  426.56   22.90
   5  -9   3  428.66   22.40
  -4   8  -3   57.29    6.10
  -4   8  -3   59.69    5.30
   4  -8   3   54.59    3.80
   4  -8   3   50.29    4.60
   4  -8   3   58.29    5.20
  -3   7  -3  172.28   10.40
  -3   7  -3  162.98   10.50
   3  -7   3  185.98   14.30
   3  -7   3  181.18    9.00
   3  -7   3  173.88   10.20
  -2   6  -3  950.70   45.70
  -2   6  -3  963.70   45.60
   2  -6   3  912.51   45.20
   2  -6   3 1000.50   45.80
  -1   5  -3  191.38   10.50
   1  -5   3  184.68   10.30
   1  -5   3  186.08   10.50
   0   4  -3  110.39    6.80
   0   4  -3  104.19    6.60
   0  -4   3  110.99    6.70
   0  -4   3  114.69    6.70
   1   3  -3    2.80    1.10
   1   3  -3    3.90    1.30
   1   3  -3    4.30    1.40
  -1  -3   3    1.70    1.10
  -1  -3   3    3.20    1.10
  -1  -3   3    2.30    1.40
   2   2  -3  150.78    8.40
  -2  -2   3  153.78    8.70
   3   1  -3   89.79    6.00
   3   1  -3   91.49    5.30
   3   1  -3   87.39    5.90
  -3  -1   3   92.29    5.50
  -3  -1   3   81.59    5.70
   4   0  -3    0.60    1.40
   4   0  -3   -0.90    0.70
   4   0  -3   -0.30    1.10
  -4   0   3   -1.00    0.80
  -4   0   3    0.40    0.90
  -4   0   3   -0.90    1.30
  -4   0   3   -0.30    0.50
   5  -1  -3  146.29    7.80
   5  -1  -3  152.58    8.90
   5  -1  -3  149.39    9.20
  -5   1   3  124.39    7.20
  -5   1   3  132.49    8.70
  -5   1   3  117.59    7.80
  -5   1   3  129.69    8.40
   6  -2  -3   50.09    5.40
   6  -2  -3   53.59    4.30
   6  -2  -3   53.99    5.10
  -6   2   3   64.29    4.20
  -6   2   3   61.89    5.20
  -6   2   3   61.99    4.80
  -6   2   3   59.79    5.10
   7  -3  -3  107.59    8.80
   7  -3  -3  112.09    8.20
   7  -3  -3   97.89    8.40
  -7   3   3  112.89    8.10
  -7   3   3  123.19    8.00
  -7   3   3  132.69    8.30
  -7   3   3  112.79    7.10
   8  -4  -3  139.99   10.20
   8  -4  -3  136.29    8.40
   8  -4  -3  140.29    9.70
  -8   4   3  112.29    9.00
  -8   4   3  137.39    9.20
  -8   4   3  135.69    8.40
   9  -5  -3  363.06   18.70
   9  -5  -3  336.07   20.60
   9  -5  -3  352.26   20.30
  -9   5   3  380.36   20.10
  -9   5   3  353.36   20.10
  -9   5   3  338.67   19.70
  -9   5   3  347.47   19.70
  10  -6  -3  108.39    7.50
  10  -6  -3  110.59    9.00
  10  -6  -3  106.99    9.10
 -10   6   3   93.39    8.10
 -10   6   3  110.49    8.40
 -10   6   3  119.29    9.00
 -10   6   3   99.49    7.80
  11  -7  -3   64.19    5.50
  11  -7  -3   77.29    7.30
  11  -7  -3   62.79    6.90
 -11   7   3   66.49    6.20
 -11   7   3   62.09   11.40
 -11   7   3   61.49    6.20
 -11   7   3   67.69    6.70
  12  -8  -3  267.47   17.40
  12  -8  -3  286.07   18.90
  12  -8  -3  301.57   16.10
 -12   8   3  299.57   18.80
 -12   8   3  282.67   17.90
 -12   8   3  276.77   17.20
 -12   8   3  279.87   18.40
  13  -9  -3   22.90    7.10
 -13   9   3   21.30    4.50
 -13   9   3   21.40    5.30
 -13   9   3   20.00    4.50
 -13   9   3   24.20    4.30
 -14  10   3   29.90    5.30
 -14  10   3   30.60    6.10
 -14  10   3   25.30    6.20
 -14  10   3   38.80    6.90
  15 -11  -3   98.89   10.90
 -15  11   3  100.59    8.70
 -15  11   3   80.79    9.40
 -15  11   3   98.39   10.20
 -15  11   3  105.09   15.50
 -12  18  -3   -0.80    3.80
 -12  18  -3    1.40    3.40
  12 -18   3    1.20    3.10
  12 -18   3    2.50    3.00
 -11  17  -3    1.90    3.70
 -11  17  -3   -0.40    2.80
 -11  17  -3    1.50    2.80
  11 -17   3   -0.30    2.20
  11 -17   3    2.50    2.60
  11 -17   3   -0.30    2.20
 -10  16  -3   40.30    7.70
 -10  16  -3   48.50    8.50
 -10  16  -3   29.80    9.10
  10 -16   3   50.19    7.60
  10 -16   3   39.00    6.80
  10 -16   3   42.70    6.20
  -9  15  -3   13.40    4.10
  -9  15  -3   10.90    3.70
  -9  15  -3   18.40    4.80
   9 -15   3   15.50    3.70
   9 -15   3   14.30    4.00
   9 -15   3   11.40    3.70
  -8  14  -3  371.16   22.20
  -8  14  -3  377.66   22.60
  -8  14  -3  353.26   22.50
   8 -14   3  400.66   22.40
   8 -14   3  380.26   20.50
   8 -14   3  347.77   21.30
  -7  13  -3  136.59   10.30
  -7  13  -3  143.09   10.80
  -7  13  -3  135.49   10.50
   7 -13   3  129.09   10.10
   7 -13   3  123.19    9.10
   7 -13   3  112.89    9.30
  -6  12  -3   52.39    5.90
  -6  12  -3   47.50    5.50
  -6  12  -3   49.00    5.50
   6 -12   3   43.70    4.20
   6 -12   3   52.59    5.30
  -5  11  -3  827.22   39.10
  -5  11  -3  803.12   38.40
  -5  11  -3  791.02   38.60
   5 -11   3  685.33   36.10
   5 -11   3  756.82   38.40
   5 -11   3  688.43   37.50
  -4  10  -3  548.45   28.70
  -4  10  -3  610.44   28.70
  -4  10  -3  549.05   28.90
   4 -10   3  570.64   28.90
   4 -10   3  506.55   28.00
   4 -10   3  528.95   26.60
  -3   9  -3  297.37   16.40
  -3   9  -3  281.57   16.50
  -3   9  -3  295.87   16.10
   3  -9   3  287.67   16.00
   3  -9   3  287.37   16.40
  -2   8  -3  229.58   14.10
   2  -8   3  270.77   14.10
  -1   7  -3  379.26   19.60
  -1   7  -3  375.56   19.60
   1  -7   3  397.56   19.80
   1  -7   3  353.36   19.20
   0   6  -3  271.77   14.20
   0   6  -3  259.47   14.20
   0  -6   3  264.67   14.20
   0  -6   3  261.27   14.00
   1   5  -3  114.49    7.10
  -1  -5   3  122.19    7.30
  -1  -5   3  114.69    7.20
   2   4  -3   32.60    3.10
   2   4  -3   39.80    2.40
   2   4  -3   41.20    3.90
  -2  -4   3   34.20    3.40
  -2  -4   3   30.50    3.50
  -2  -4   3   34.30    3.20
   3   3  -3  158.08    8.40
   3   3  -3  145.19    9.00
   3   3  -3  166.08    8.60
  -3  -3   3  154.98    9.00
  -3  -3   3  150.48    8.90
  -3  -3   3  142.99    8.90
   4   2  -3  663.23   31.60
   4   2  -3  673.83   32.90
   4   2  -3  653.33   31.50
  -4  -2   3  673.83   32.80
  -4  -2   3  667.53   32.00
  -4  -2   3  695.83   33.10
   5   1  -3  138.39    7.20
   5   1  -3  141.69    8.70
   5   1  -3  139.19    7.70
  -5  -1   3  121.69    6.60
  -5  -1   3  126.29    8.40
  -5  -1   3  124.99    7.60
  -5  -1   3  127.99    9.10
   6   0  -3   -1.40    0.90
   6   0  -3   -0.50    0.80
   6   0  -3   -0.80    1.00
  -6   0   3    0.80    0.80
  -6   0   3    0.70    1.30
  -6   0   3    0.30    1.00
  -6   0   3    1.40    1.50
   7  -1  -3  127.39    8.30
   7  -1  -3  122.19    7.50
   7  -1  -3  134.19    9.30
  -7   1   3  138.99    9.20
  -7   1   3  141.79    7.70
  -7   1   3  138.79    9.20
  -7   1   3  136.49    8.40
   8  -2  -3  111.79    6.70
   8  -2  -3  110.89    7.50
   8  -2  -3  110.99    8.50
  -8   2   3  117.19    8.30
  -8   2   3  110.09    8.00
  -8   2   3   99.09    6.80
[truncated: 1,842,540 more chars]
