# Supplementary material for: The crystal structure of a spherical vanadium complex encapsulating a nitrate anion
Source: Acta Crystallogr E Crystallogr Commun. 2025 Aug 27;81(Pt 9):870–3. doi: 10.1107/S205698902500739X (PMC12412690; doi:10.1107/S205698902500739X)
Supplement: Supplementary file 2 [file e-81-00870-Isup3.hkl]

data_I                                                                          
_shelx_title ' mo_v3_23crp1_0ma_a.res in Cc'                                    
_shelx_refln_list_code          4                                               
_shelx_F_calc_maximum     1000.83                                               
_exptl_crystal_F_000      4320.00                                               
_reflns_d_resolution_high  0.7486                                               
                                                                                
loop_                                                                           
 _space_group_symop_operation_xyz                                               
 'x, y, z'                                                                      
 'x, -y, z+1/2'                                                                 
 'x+1/2, y+1/2, z'                                                              
 'x+1/2, -y+1/2, z+1/2'                                                         
                                                                                
_cell_length_a    12.8252                                                       
_cell_length_b    22.6286                                                       
_cell_length_c    21.7169                                                       
_cell_angle_alpha  90.000                                                       
_cell_angle_beta   96.279                                                       
_cell_angle_gamma  90.000                                                       
                                                                                
_shelx_F_squared_multiplier     1.000                                           
                                                                                
loop_                                                                           
 _refln_index_h                                                                 
 _refln_index_k                                                                 
 _refln_index_l                                                                 
 _refln_F_squared_calc                                                          
 _refln_F_squared_meas                                                          
 _refln_F_squared_sigma                                                         
 _refln_observed_status                                                         
  -2   0 -28       2097.85       2221.60       758.11 o                         
   0   0 -28       6741.40       6314.01       817.34 o                         
   2   0 -28       5470.67       4335.84       539.46 o                         
   4   0 -28      34341.91      38237.55      2410.00 o                         
   6   0 -28       1018.62        372.61       299.94 o                         
  -1   1 -28       1018.32       1046.66       278.33 o                         
   1   1 -28       1717.42       1584.45       234.51 o                         
   3   1 -28       7656.19       7621.76       745.66 o                         
   5   1 -28       9256.71       7747.71      1015.66 o                         
  -2   2 -28        705.08        676.69       266.93 o                         
   0   2 -28       9397.78       9098.95       862.82 o                         
   2   2 -28      15940.62      15552.74       729.08 o                         
   4   2 -28       1760.99       1428.80       254.08 o                         
  -1   3 -28        122.35        145.62       232.85 o                         
   1   3 -28        807.18        318.24       187.49 o                         
   3   3 -28      10138.62      10003.46       781.08 o                         
   5   3 -28       4297.69       3706.29       309.41 o                         
   0   4 -28       3211.24       3506.33       343.39 o                         
   2   4 -28       2502.10       2538.87       356.81 o                         
   4   4 -28       6687.27       6265.05       565.03 o                         
  -1   5 -28        348.10        179.26       235.48 o                         
   1   5 -28       2144.07       1895.93       389.28 o                         
   3   5 -28        325.33        195.57       182.78 o                         
   5   5 -28       9560.89       9924.13       709.54 o                         
   0   6 -28      11037.86      11359.95       995.25 o                         
   2   6 -28      19021.27      19721.90       744.83 o                         
   4   6 -28       6094.46       5166.86       423.15 o                         
   1   7 -28       5999.29       6632.32       678.19 o                         
   3   7 -28      13327.96      13259.92       749.79 o                         
  -3   1 -27      17386.71      18798.01       850.82 o                         
  -1   1 -27       5140.23       5052.54       356.90 o                         
   1   1 -27       5274.82       4524.53       336.29 o                         
   3   1 -27      10171.32      10197.59       903.45 o                         
   5   1 -27       1286.56        991.80       203.12 o                         
   7   1 -27        978.74        562.90       202.11 o                         
  -4   2 -27       6488.09       6505.33       645.24 o                         
  -2   2 -27      15776.91      16425.94      1051.58 o                         
   0   2 -27       1254.80        988.64       197.04 o                         
   2   2 -27       3666.02       3109.48       294.25 o                         
   4   2 -27      20179.03      19309.72       979.69 o                         
   6   2 -27       6152.93       6105.82       495.90 o                         
  -3   3 -27       3370.07       3152.40       492.55 o                         
  -1   3 -27       8006.12       7776.94       452.52 o                         
   1   3 -27       4992.46       4711.47       342.41 o                         
   3   3 -27      24176.96      24093.33      1202.98 o                         
   5   3 -27       4094.92       3804.25       354.62 o                         
   7   3 -27       9433.19       8328.87       623.66 o                         
  -4   4 -27       7389.87       7752.12      1169.13 o                         
  -2   4 -27        232.58        144.64       231.07 o                         
   0   4 -27         45.70         20.16       146.46 o                         
   2   4 -27       8131.84       6833.01       503.58 o                         
   4   4 -27      11417.90      11653.71       710.13 o                         
   6   4 -27       9978.56       9559.66       740.01 o                         
  -3   5 -27       8959.05       8061.50       885.22 o                         
  -1   5 -27       4122.46       3826.84       403.93 o                         
   1   5 -27       2512.05       1829.86       247.46 o                         
   3   5 -27       4596.18       4545.71       432.19 o                         
   5   5 -27       6775.58       6542.77       451.78 o                         
   7   5 -27      13766.07      13205.31       843.27 o                         
  -2   6 -27      11238.73      10933.24       869.47 o                         
   0   6 -27      19538.27      20025.44      1159.00 o                         
   2   6 -27       6673.77       5532.61       435.75 o                         
   4   6 -27       9956.89      10620.91       848.48 o                         
   6   6 -27       3216.11       2246.74       305.08 o                         
  -3   7 -27      10394.28      10715.96      1240.91 o                         
  -1   7 -27       1691.47       1359.54       245.73 o                         
   1   7 -27      14402.71      13779.28       718.46 o                         
   3   7 -27       5905.18       4794.93       455.91 o                         
   5   7 -27       5791.75       5044.47       390.83 o                         
  -2   8 -27       6770.10       6086.10       499.76 o                         
   0   8 -27       8591.99       8531.86       580.32 o                         
   2   8 -27      17424.69      16488.10       927.45 o                         
   4   8 -27       2860.55       2295.67       285.04 o                         
  -1   9 -27        973.25        541.10       238.63 o                         
   1   9 -27      18393.93      19098.05      1034.96 o                         
   3   9 -27        218.32        213.95       188.25 o                         
   5   9 -27       2449.76       2204.93       377.61 o                         
   0  10 -27      15873.42      16243.56      1060.76 o                         
   2  10 -27        888.60        540.58       253.59 o                         
   4  10 -27       4493.77       3152.16       426.25 o                         
  -4   0 -26      22755.55      21586.29      1822.48 o                         
  -2   0 -26       8547.98       9521.72       793.42 o                         
   0   0 -26      22232.61      24457.70      1998.91 o                         
   2   0 -26      12752.75      14291.85       861.07 o                         
   4   0 -26       1146.72        604.91       251.70 o                         
   6   0 -26       6329.15       4921.83       643.51 o                         
   8   0 -26      14359.07      13960.14       974.01 o                         
  -5   1 -26       1209.14        773.46       280.27 o                         
  -3   1 -26        401.31        253.35       168.24 o                         
  -1   1 -26      11682.70      11949.68       797.82 o                         
   1   1 -26       5147.96       5558.59       557.00 o                         
   3   1 -26       5315.28       5138.21       464.54 o                         
   5   1 -26       5346.72       4060.50       341.97 o                         
   7   1 -26        807.22        480.13       186.95 o                         
   9   1 -26       3177.59       3133.81       402.23 o                         
  -4   2 -26      29878.34      31824.16      1123.42 o                         
  -2   2 -26        963.57        846.34       175.78 o                         
   0   2 -26      35671.87      38031.90      1066.98 o                         
   2   2 -26       8039.89       8381.51       408.95 o                         
   4   2 -26       3874.96       3979.11       323.77 o                         
   6   2 -26       1822.30       1656.72       222.89 o                         
   8   2 -26       5678.60       5086.12       413.68 o                         
  -5   3 -26       2139.51       2287.31       374.56 o                         
  -3   3 -26      17475.71      17951.72      1387.72 o                         
  -1   3 -26       2722.24       2964.71       277.43 o                         
   1   3 -26        473.73        469.09       195.93 o                         
   3   3 -26       2577.36       2437.56       298.05 o                         
   5   3 -26       7150.79       6504.69       404.22 o                         
   7   3 -26        255.16         72.51       166.13 o                         
  -4   4 -26       1293.55        914.85       278.47 o                         
  -2   4 -26       1083.49        933.06       223.52 o                         
   0   4 -26       1444.77       1401.80       236.50 o                         
   2   4 -26       3494.28       3718.20       381.44 o                         
   4   4 -26       8020.92       9115.50       671.45 o                         
   6   4 -26        744.88        445.24       184.97 o                         
   8   4 -26        944.86        622.53       202.30 o                         
  -5   5 -26       4676.59       3962.89       389.69 o                         
  -3   5 -26       8138.29       7419.01       680.24 o                         
  -1   5 -26       7949.53       8514.48       535.51 o                         
   1   5 -26       8209.41       8397.33       446.63 o                         
   3   5 -26       2972.86       2380.85       292.15 o                         
   5   5 -26       2851.99       2092.78       265.70 o                         
   7   5 -26       6238.73       5818.33       584.90 o                         
  -4   6 -26      24560.63      27147.97      1108.56 o                         
  -2   6 -26       5019.65       4039.82       325.74 o                         
   0   6 -26      16695.27      18100.62      1204.74 o                         
   2   6 -26       2505.22       2667.03       248.76 o                         
   4   6 -26       9583.36       8554.08       771.42 o                         
   6   6 -26       6604.34       6198.39       472.27 o                         
   8   6 -26        409.46        559.79       199.15 o                         
  -3   7 -26       4825.08       4485.03       350.40 o                         
  -1   7 -26      28264.03      27428.24      1535.45 o                         
   1   7 -26       1575.02       1126.28       274.15 o                         
   3   7 -26       9690.04      10301.81       483.64 o                         
   5   7 -26       1402.19       1388.16       225.38 o                         
   7   7 -26      13110.55      11199.22      1163.60 o                         
  -4   8 -26       3805.23       3429.66       405.60 o                         
  -2   8 -26       3561.46       2993.73       331.21 o                         
   0   8 -26        980.61        474.24       195.84 o                         
   2   8 -26        936.57        538.19       199.86 o                         
   4   8 -26       1546.20        947.82       212.96 o                         
   6   8 -26       1174.81        745.57       198.06 o                         
  -3   9 -26       1907.76       1177.13       277.06 o                         
  -1   9 -26       3841.26       4008.04       355.66 o                         
   1   9 -26       5485.87       5380.85       541.32 o                         
   3   9 -26         67.31        -76.75       155.79 o                         
   5   9 -26        276.46         70.01       181.45 o                         
   7   9 -26       2193.56       1333.06       246.52 o                         
  -2  10 -26       9643.42       9755.99       605.40 o                         
   0  10 -26       6234.21       5490.89       552.14 o                         
   2  10 -26       2463.47       2706.73       360.54 o                         
   4  10 -26       4050.96       3558.07       490.36 o                         
   6  10 -26       2416.36       1810.46       256.89 o                         
  -1  11 -26       8346.35       8054.61       704.81 o                         
   1  11 -26       8331.10       7664.62       691.70 o                         
   3  11 -26       8484.91       7460.00       638.51 o                         
   5  11 -26       4919.83       4555.61       379.65 o                         
   0  12 -26       3350.69       2925.59       344.51 o                         
   2  12 -26       4892.96       3802.85       402.43 o                         
   4  12 -26        783.20        717.16       244.03 o                         
   1  13 -26       7017.19       5908.73       613.58 o                         
   3  13 -26       1220.07        735.30       275.04 o                         
  -5   1 -25       2970.87       3199.54       381.09 o                         
  -3   1 -25       1557.10       1148.07       198.70 o                         
  -1   1 -25       4470.74       4500.13       350.78 o                         
   1   1 -25       3362.50       3718.19       292.18 o                         
   3   1 -25      14330.62      14716.54       588.57 o                         
   5   1 -25      14305.29      14588.43       567.91 o                         
   7   1 -25       2033.43       1570.85       233.71 o                         
   9   1 -25       6285.72       5444.92       493.28 o                         
  -6   2 -25       3432.87       3307.48       342.54 o                         
  -4   2 -25      17711.11      19703.10       774.21 o                         
  -2   2 -25       6463.83       6810.84       376.86 o                         
   0   2 -25       4533.24       4438.75       320.97 o                         
   2   2 -25       1213.49       1162.92       188.00 o                         
   4   2 -25       1513.96       1226.18       194.22 o                         
   6   2 -25       2290.84       1940.51       224.87 o                         
   8   2 -25      12706.94      12095.57       537.09 o                         
  10   2 -25        694.83        622.37       200.27 o                         
  -5   3 -25       3894.89       3746.47       420.34 o                         
  -3   3 -25       4918.38       5109.11       355.58 o                         
  -1   3 -25       6818.63       7255.31       541.56 o                         
   1   3 -25       3670.88       3970.85       286.85 o                         
   3   3 -25       5158.42       5155.15       556.33 o                         
   5   3 -25       1550.03       1357.09       192.05 o                         
   7   3 -25        872.00        792.02       175.50 o                         
   9   3 -25        896.75        514.23       185.33 o                         
  -6   4 -25      12275.68      11521.47       738.34 o                         
  -4   4 -25       9022.94       9642.39       555.46 o                         
  -2   4 -25       9833.06      10879.35       795.84 o                         
   0   4 -25       1192.18        999.11       237.10 o                         
   2   4 -25       8665.57       9772.82       611.51 o                         
   4   4 -25       3534.15       4186.08       298.38 o                         
   6   4 -25       2970.51       2784.06       257.78 o                         
   8   4 -25       1602.58        901.76       207.47 o                         
  -5   5 -25       2231.92       1895.63       316.94 o                         
  -3   5 -25       9632.41      10130.05       635.12 o                         
  -1   5 -25       6349.39       6292.66       586.73 o                         
   1   5 -25      10515.20      11315.29       531.27 o                         
   3   5 -25       6328.66       6350.44       377.13 o                         
   5   5 -25      23398.16      24350.73      1127.82 o                         
   7   5 -25       5446.22       5261.81       360.73 o                         
   9   5 -25       2072.44       1384.85       212.19 o                         
  -6   6 -25       4579.73       4128.06       453.68 o                         
  -4   6 -25      16827.40      16667.78       858.44 o                         
  -2   6 -25       2832.73       2312.46       329.46 o                         
   0   6 -25      12555.83      12299.34       751.59 o                         
   2   6 -25       9436.10       9098.14       726.26 o                         
   4   6 -25       1505.94       1540.25       225.97 o                         
   6   6 -25      15776.52      15616.17       949.15 o                         
   8   6 -25       3189.15       2874.18       267.89 o                         
  -5   7 -25       4266.39       3732.70       392.51 o                         
  -3   7 -25       2194.37       1884.84       303.14 o                         
  -1   7 -25       7120.04       7476.15       434.45 o                         
   1   7 -25        484.18        228.35       166.18 o                         
   3   7 -25       3625.63       3189.19       287.46 o                         
   5   7 -25       5668.24       5387.70       382.16 o                         
   7   7 -25        106.83         72.51       156.70 o                         
   9   7 -25        192.65        202.91       171.91 o                         
  -4   8 -25       2231.74       1502.08       239.56 o                         
  -2   8 -25       6234.68       5598.30       394.12 o                         
   0   8 -25      16352.00      16921.68      1347.41 o                         
   2   8 -25       6522.38       6497.16       496.05 o                         
   4   8 -25       1027.11        744.71       192.77 o                         
   6   8 -25       2272.45       1885.38       231.13 o                         
   8   8 -25       4668.36       3646.77       341.50 o                         
  -5   9 -25       7364.56       5839.84       488.71 o                         
  -3   9 -25        999.71        541.87       201.78 o                         
  -1   9 -25        380.31        191.95       168.57 o                         
   1   9 -25      11127.35      11166.87       937.00 o                         
   3   9 -25       3575.78       3415.28       361.30 o                         
   5   9 -25        977.08        563.92       199.85 o                         
   7   9 -25        102.05        128.39       183.84 o                         
  -4  10 -25      10558.06      10385.71       613.54 o                         
  -2  10 -25       1057.78        741.45       209.70 o                         
   0  10 -25       3964.85       2908.24       422.88 o                         
   2  10 -25       1304.82       1320.81       229.30 o                         
   4  10 -25       6431.73       6038.69       773.99 o                         
   6  10 -25        267.09        194.22       171.08 o                         
   8  10 -25        866.46        395.39       201.50 o                         
  -3  11 -25       1554.74       1189.50       293.05 o                         
  -1  11 -25       1782.39       1146.97       285.20 o                         
   1  11 -25       3286.80       2898.60       326.17 o                         
   3  11 -25       1947.91       1332.72       243.52 o                         
   5  11 -25       5203.36       5515.17       642.44 o                         
   7  11 -25       3535.56       3351.15       516.66 o                         
  -2  12 -25       7361.90       5826.03       422.80 o                         
   0  12 -25       5020.44       4201.75       363.17 o                         
   2  12 -25         68.85        -18.98       161.78 o                         
   4  12 -25       6079.66       4979.79       537.27 o                         
   6  12 -25       3195.60       2487.44       373.55 o                         
  -1  13 -25       3920.26       3527.31       343.28 o                         
   1  13 -25       1087.22        456.51       224.23 o                         
   3  13 -25        716.68        347.13       221.11 o                         
   5  13 -25       2215.07       1791.51       272.43 o                         
   0  14 -25       2418.79       1772.43       281.85 o                         
   2  14 -25       2882.23       1393.82       290.35 o                         
   4  14 -25       2834.71       2053.70       296.57 o                         
   1  15 -25       1026.23        381.85       231.82 o                         
   3  15 -25       4455.71       2898.06       675.83 o                         
  -8   0 -24      17539.94      19729.51      1815.22 o                         
  -6   0 -24       1779.73       1394.72       466.53 o                         
  -4   0 -24       2762.34       2359.85       481.29 o                         
  -2   0 -24        895.54        875.47       217.62 o                         
   0   0 -24     111440.91     110805.58      3222.21 o                         
   2   0 -24       6069.15       6088.30       456.71 o                         
   4   0 -24      54074.64      56927.37      2014.37 o                         
   6   0 -24       9361.00       8530.34       710.18 o                         
   8   0 -24      21906.24      21521.64       902.21 o                         
  10   0 -24       9619.41       9770.07      1307.17 o                         
  -7   1 -24       5531.78       4682.53       511.49 o                         
  -5   1 -24       4518.25       4996.86       403.21 o                         
  -3   1 -24       7301.81       7420.97       439.67 o                         
  -1   1 -24        313.62        147.28       123.35 o                         
   1   1 -24      19637.11      20016.20       886.20 o                         
   3   1 -24       1050.07        713.92       152.95 o                         
   5   1 -24       8433.56       8675.83       458.54 o                         
   7   1 -24       2589.08       2214.95       223.15 o                         
   9   1 -24       2087.53       1675.50       225.02 o                         
  11   1 -24       6499.68       4437.15       549.14 o                         
  -6   2 -24       1789.61        798.08       249.03 o                         
  -4   2 -24      10596.28      11367.91       466.27 o                         
  -2   2 -24        252.50        286.63       142.91 o                         
   0   2 -24      18547.68      17992.71       581.09 o                         
   2   2 -24       1122.11       1236.62       179.00 o                         
   4   2 -24      11766.28      12367.42       518.62 o                         
   6   2 -24       1097.56        944.11       178.95 o                         
   8   2 -24       4658.43       4163.48       369.59 o                         
  10   2 -24       3268.66       2899.90       301.22 o                         
  -7   3 -24        169.04        -55.82       184.81 o                         
  -5   3 -24        823.30        841.83       249.56 o                         
  -3   3 -24        294.17        287.39       152.78 o                         
  -1   3 -24        117.07        -17.78       107.50 o                         
   1   3 -24       8359.35       9207.20       603.24 o                         
   3   3 -24        318.60        318.06       135.70 o                         
   5   3 -24       4957.73       4813.31       381.88 o                         
   7   3 -24        457.02        333.86       147.77 o                         
   9   3 -24       7744.19       6504.75       528.68 o                         
  -6   4 -24       7256.54       6390.05       463.38 o                         
  -4   4 -24       2870.88       2587.71       249.73 o                         
  -2   4 -24      12388.73      14076.31       577.78 o                         
   0   4 -24        385.05        349.91       139.72 o                         
   2   4 -24       5651.34       6048.09       343.75 o                         
   4   4 -24       1473.60       1314.48       201.28 o                         
   6   4 -24       5633.64       5481.95       453.41 o                         
   8   4 -24       3417.57       3069.30       265.72 o                         
  10   4 -24        388.34        213.71       148.39 o                         
  -7   5 -24       3775.21       2920.84       349.80 o                         
  -5   5 -24       1138.61        898.04       206.01 o                         
  -3   5 -24      16412.44      17910.06       956.51 o                         
  -1   5 -24       3645.04       4342.96       499.88 o                         
   1   5 -24       3069.10       2751.85       293.27 o                         
   3   5 -24       7582.16       7983.40       506.93 o                         
   5   5 -24       1001.43        711.10       177.05 o                         
   7   5 -24       1278.00       1130.23       249.51 o                         
   9   5 -24       2002.18       1352.97       241.80 o                         
  -6   6 -24       2663.90       2011.65       332.51 o                         
  -4   6 -24       6475.43       6583.62       390.61 o                         
  -2   6 -24      12744.48      12097.60       687.19 o                         
   0   6 -24       3078.35       3264.74       288.34 o                         
   2   6 -24      31558.54      33476.52       972.14 o                         
   4   6 -24       3204.22       3092.34       307.33 o                         
   6   6 -24      13339.56      13218.04       565.88 o                         
   8   6 -24        368.70        268.78       149.19 o                         
  10   6 -24       1218.99        890.59       237.67 o                         
  -7   7 -24       1527.26        782.31       287.70 o                         
  -5   7 -24       4837.14       4007.03       318.80 o                         
  -3   7 -24       5424.88       5530.77       370.92 o                         
  -1   7 -24       1350.74        969.22       201.13 o                         
   1   7 -24       2882.00       2781.42       287.56 o                         
   3   7 -24       6864.04       7178.09       452.04 o                         
   5   7 -24       5639.82       4719.35       361.48 o                         
   7   7 -24      10373.43       9908.19       704.47 o                         
   9   7 -24       2063.57       1590.89       266.19 o                         
  -6   8 -24        262.37        144.53       222.89 o                         
  -4   8 -24       1839.72       1593.73       338.63 o                         
  -2   8 -24        965.58        424.22       173.03 o                         
   0   8 -24       2468.15       1503.30       237.77 o                         
   2   8 -24        635.93        361.57       164.85 o                         
   4   8 -24        377.96        140.33       136.16 o                         
   6   8 -24        586.56        336.64       159.20 o                         
   8   8 -24        106.83         57.53       140.05 o                         
  -5   9 -24         49.89         73.93       162.14 o                         
  -3   9 -24       1289.17        757.94       207.76 o                         
  -1   9 -24       3709.17       3600.29       325.17 o                         
   1   9 -24       8803.81       8842.43       432.54 o                         
   3   9 -24      13408.95      13448.08       778.90 o                         
   5   9 -24        486.09        392.72       168.81 o                         
   7   9 -24       1780.69       1244.22       207.77 o                         
   9   9 -24         79.03        140.53       186.50 o                         
  -6  10 -24       1007.87        540.24       250.09 o                         
  -4  10 -24       4931.75       4558.96       353.48 o                         
  -2  10 -24       4818.21       4448.57       355.20 o                         
   0  10 -24      29125.03      30622.63       868.76 o                         
   2  10 -24        243.11        108.18       164.54 o                         
   4  10 -24       1652.62       1402.77       246.48 o                         
   6  10 -24        184.52        129.31       190.42 o                         
   8  10 -24        568.54        195.21       180.25 o                         
  -5  11 -24      12181.60      12837.19       654.83 o                         
  -3  11 -24       3115.63       2741.25       312.16 o                         
  -1  11 -24        715.06        454.97       201.78 o                         
   1  11 -24        896.60        528.96       209.45 o                         
   3  11 -24       2290.18       2064.01       322.85 o                         
   5  11 -24       2140.86       1940.85       291.43 o                         
   7  11 -24        315.01        110.97       162.05 o                         
  -4  12 -24      10349.76       9731.71       707.07 o                         
  -2  12 -24       1170.36        576.42       224.73 o                         
   0  12 -24      15253.95      14711.66       613.79 o                         
   2  12 -24       1387.22        796.39       213.50 o                         
   4  12 -24       8940.66       8652.07       614.11 o                         
   6  12 -24       1330.45        809.44       233.46 o                         
   8  12 -24       1283.66        870.99       301.72 o                         
  -3  13 -24        537.87        321.58       220.54 o                         
  -1  13 -24       1397.97        926.57       256.84 o                         
   1  13 -24       7699.16       7316.73       726.25 o                         
   3  13 -24      10134.81       9977.61       600.51 o                         
   5  13 -24      13259.57      13465.31       887.63 o                         
   7  13 -24       3296.39       3766.68       352.46 o                         
  -2  14 -24       1548.90        879.36       261.22 o                         
   0  14 -24       2841.81       2062.56       303.69 o                         
   2  14 -24       1657.31        910.22       230.72 o                         
   4  14 -24      14838.98      14269.25       715.44 o                         
   6  14 -24       2872.71       2654.20       393.37 o                         
  -1  15 -24       3086.67       2396.44       325.49 o                         
   1  15 -24        749.94        340.75       216.93 o                         
   3  15 -24       1235.45        942.82       235.73 o                         
   5  15 -24        951.97        704.59       230.09 o                         
   0  16 -24       3363.60       2259.25       374.94 o                         
   2  16 -24       4283.10       3194.77       466.80 o                         
   4  16 -24         33.91        -88.11       180.85 o                         
  -7   1 -23        387.91        182.73       205.27 o                         
  -5   1 -23       9235.09       9952.20       636.79 o                         
  -3   1 -23       1837.88       1556.41       209.43 o                         
  -1   1 -23       9184.04       9970.17       553.33 o                         
   1   1 -23      10442.39      10557.97       492.00 o                         
   3   1 -23       9091.25       9962.69       400.47 o                         
   5   1 -23       9534.46       9960.97       414.12 o                         
   7   1 -23        695.28        390.18       137.42 o                         
   9   1 -23        221.53         80.20       127.45 o                         
  11   1 -23       7684.27       6746.63       478.24 o                         
  -8   2 -23      15843.25      14555.65       736.65 o                         
  -6   2 -23         78.07          4.36       178.25 o                         
  -4   2 -23      16053.78      16149.03       639.19 o                         
  -2   2 -23       2393.43       2304.90       229.91 o                         
   0   2 -23      19711.12      21370.07       591.86 o                         
   2   2 -23       4068.86       4416.32       305.94 o                         
   4   2 -23       7207.99       7584.34       479.63 o                         
   6   2 -23       1307.32        752.12       175.09 o                         
   8   2 -23       4983.04       4793.14       280.10 o                         
  10   2 -23        864.59        683.12       165.28 o                         
  -7   3 -23       2187.09       2333.13       291.96 o                         
  -5   3 -23      18844.65      19393.41       634.52 o                         
  -3   3 -23      10237.35      11580.19       473.93 o                         
  -1   3 -23       1955.89       1825.09       214.12 o                         
   1   3 -23       1099.35        937.72       161.40 o                         
   3   3 -23        906.06        848.02       154.10 o                         
   5   3 -23       1419.28       1321.42       206.75 o                         
   7   3 -23       3017.18       2820.15       235.53 o                         
   9   3 -23       7107.09       7849.82       401.22 o                         
  11   3 -23       6629.55       5250.70       359.88 o                         
  -8   4 -23        779.41        505.59       233.45 o                         
  -6   4 -23        931.65        697.11       220.23 o                         
  -4   4 -23        779.03        534.33       163.82 o                         
  -2   4 -23       4623.88       5203.66       367.93 o                         
   0   4 -23       7391.78       8351.66       568.65 o                         
   2   4 -23      11863.12      12570.50       609.53 o                         
   4   4 -23       2976.10       3507.43       322.98 o                         
   6   4 -23       7135.34       7305.50       575.52 o                         
   8   4 -23       4423.54       3287.64       318.98 o                         
  10   4 -23      20265.40      19541.74       916.12 o                         
  -7   5 -23       2369.71       2350.82       333.15 o                         
  -5   5 -23      10610.63      10691.35       441.65 o                         
  -3   5 -23       8746.07       9898.73       642.86 o                         
  -1   5 -23       4406.99       5147.91       303.64 o                         
   1   5 -23       9756.12      10997.19       415.94 o                         
   3   5 -23       1877.15       1873.36       217.07 o                         
   5   5 -23      12030.99      10970.82       568.30 o                         
   7   5 -23      20155.12      20477.56       840.31 o                         
   9   5 -23      23566.04      22531.72       689.23 o                         
  11   5 -23      10256.70       9599.85       777.05 o                         
  -8   6 -23       7380.29       5851.37       513.38 o                         
  -6   6 -23       4670.66       4558.83       308.13 o                         
  -4   6 -23      10605.82      10405.95       515.11 o                         
  -2   6 -23       4592.88       4720.27       322.13 o                         
   0   6 -23       2275.59       2081.22       236.64 o                         
   2   6 -23       3857.55       3923.59       357.36 o                         
   4   6 -23        420.85        304.48       132.13 o                         
   6   6 -23       2057.56       2128.43       316.92 o                         
   8   6 -23       3494.60       2776.61       232.58 o                         
  10   6 -23       2185.96       1794.71       376.85 o                         
  -7   7 -23       5552.96       5157.90       427.70 o                         
  -5   7 -23       2684.92       2829.39       263.82 o                         
  -3   7 -23       2132.10       1705.75       235.93 o                         
  -1   7 -23       8360.04       8873.24       446.00 o                         
   1   7 -23       3899.41       4617.02       354.08 o                         
   3   7 -23       9858.35       9920.05       504.77 o                         
   5   7 -23       5188.26       4427.91       480.62 o                         
   7   7 -23       1591.40       1659.06       202.85 o                         
   9   7 -23       6677.20       5233.53       436.03 o                         
  11   7 -23       1738.39       1495.41       397.76 o                         
  -6   8 -23       2210.53       1653.75       231.82 o                         
  -4   8 -23        181.67          5.41       132.89 o                         
  -2   8 -23      21384.76      21320.92       676.75 o                         
   0   8 -23       4920.12       5819.02       362.03 o                         
   2   8 -23      16398.77      16701.21       579.37 o                         
   4   8 -23        133.42        239.84       146.23 o                         
   6   8 -23      20897.90      22349.32       754.36 o                         
   8   8 -23       7527.37       7152.59       552.64 o                         
  10   8 -23       5622.43       4698.05       370.82 o                         
  -7   9 -23       3689.73       3267.85       369.05 o                         
  -5   9 -23        886.70        631.01       230.81 o                         
  -3   9 -23       8401.16       8599.90       452.59 o                         
  -1   9 -23        270.92        254.92       161.68 o                         
   1   9 -23        463.21        139.22       138.89 o                         
   3   9 -23        598.71        220.13       151.26 o                         
   5   9 -23        685.96        592.69       186.77 o                         
   7   9 -23       5325.80       4770.34       341.41 o                         
   9   9 -23       2411.14       1687.91       258.14 o                         
  -6  10 -23        332.77        271.36       204.95 o                         
  -4  10 -23       3562.18       3103.97       306.83 o                         
  -2  10 -23       6221.85       5773.64       414.79 o                         
   0  10 -23       2349.80       1946.48       257.73 o                         
   2  10 -23       3303.14       2336.44       261.34 o                         
   4  10 -23          4.52         30.51       144.91 o                         
   6  10 -23       4921.85       4910.70       398.20 o                         
   8  10 -23          1.57        -61.56       136.68 o                         
  10  10 -23        855.17        384.97       234.22 o                         
  -5  11 -23      17023.58      16490.99       764.65 o                         
  -3  11 -23        632.59        349.44       189.34 o                         
  -1  11 -23      12945.80      12953.51       577.24 o                         
   1  11 -23      25807.30      25739.97       779.35 o                         
   3  11 -23       6973.28       5881.91       613.73 o                         
   5  11 -23       8555.14       8799.94       603.11 o                         
   7  11 -23      20317.67      20186.80       817.48 o                         
   9  11 -23       2848.20       2161.53       349.83 o                         
  -6  12 -23       4656.35       4727.83       630.65 o                         
  -4  12 -23      21195.15      19704.78       871.47 o                         
  -2  12 -23       1188.03        990.72       224.13 o                         
   0  12 -23      12036.56      11653.82       553.08 o                         
   2  12 -23       4115.58       3426.54       301.76 o                         
   4  12 -23      10225.06      10679.40       699.97 o                         
   6  12 -23       4927.55       4765.77       497.02 o                         
   8  12 -23         38.59         38.14       147.59 o                         
  -5  13 -23       3662.97       3258.64       369.46 o                         
  -3  13 -23       4094.94       3053.74       332.83 o                         
  -1  13 -23       2593.79       2154.39       278.82 o                         
   1  13 -23       1766.00       1148.09       223.58 o                         
   3  13 -23        295.68        277.15       171.47 o                         
   5  13 -23       4380.55       4244.16       337.36 o                         
   7  13 -23       5906.75       6114.14       460.93 o                         
  -4  14 -23      15464.32      14534.40       885.79 o                         
  -2  14 -23        777.66        623.38       226.30 o                         
   0  14 -23      19419.75      18491.36       717.85 o                         
   2  14 -23        186.03        171.52       168.22 o                         
   4  14 -23       8221.39       7499.91       552.79 o                         
   6  14 -23        139.72         71.31       169.29 o                         
   8  14 -23       1130.11        946.10       277.86 o                         
  -3  15 -23         94.16         -9.24       177.95 o                         
  -1  15 -23        279.90        167.67       197.96 o                         
   1  15 -23       2775.87       2202.03       294.07 o                         
   3  15 -23       3124.45       2806.73       339.32 o                         
   5  15 -23      17042.26      17243.46       711.58 o                         
   7  15 -23       4640.67       4479.91       495.02 o                         
  -2  16 -23       2309.32       1695.15       427.75 o                         
   0  16 -23       1502.07       1189.84       262.14 o                         
   2  16 -23       1109.21        479.08       250.28 o                         
   4  16 -23       2203.28       2247.83       293.18 o                         
   6  16 -23        627.45        275.47       206.55 o                         
  -1  17 -23       1057.53        628.81       287.35 o                         
   1  17 -23        621.37        266.76       218.95 o                         
   3  17 -23         42.24         12.55       201.89 o                         
   5  17 -23       7372.29       7823.08       792.39 o                         
   0  18 -23        208.42        153.58       238.93 o                         
   2  18 -23       5248.40       4492.35       466.20 o                         
  -8   0 -22      20710.98      20451.26      1305.55 o                         
  -6   0 -22       6552.43       6434.38       621.05 o                         
  -4   0 -22      45409.71      49096.95      1828.79 o                         
  -2   0 -22      12929.59      14391.95       624.39 o                         
   0   0 -22      24803.70      27914.12      1145.57 o                         
   2   0 -22       6685.45       8318.69       591.63 o                         
   4   0 -22      13671.75      13830.19       630.86 o                         
   6   0 -22      44081.07      42044.68      1362.02 o                         
   8   0 -22      38590.38      36420.52      1385.57 o                         
  10   0 -22      11210.75      10442.16       621.71 o                         
  12   0 -22      19427.83      19571.21      1692.16 o                         
  -9   1 -22       3159.54       2862.64       336.27 o                         
  -7   1 -22       1945.90       1542.05       282.01 o                         
  -5   1 -22       8136.74       7715.98       635.66 o                         
  -3   1 -22      10127.88      10849.98       445.55 o                         
  -1   1 -22      14264.25      14530.30       503.21 o                         
   1   1 -22        611.86        431.49       121.54 o                         
   3   1 -22      14787.31      16641.69       530.46 o                         
   5   1 -22       1994.46       2479.38       211.92 o                         
   7   1 -22      16181.11      16180.82       614.69 o                         
   9   1 -22         28.12         13.04       112.33 o                         
  11   1 -22      14756.85      14550.96       745.90 o                         
  -8   2 -22       3397.82       3117.54       319.20 o                         
  -6   2 -22       4707.92       4477.75       433.17 o                         
  -4   2 -22       2969.04       2961.03       267.52 o                         
  -2   2 -22       7056.70       6852.43       344.29 o                         
   0   2 -22       4511.51       4453.60       284.76 o                         
   2   2 -22      26229.00      28853.69       746.29 o                         
   4   2 -22       1539.63        961.70       154.62 o                         
   6   2 -22      11923.57      12141.08       515.95 o                         
   8   2 -22      12152.72      12629.83       504.47 o                         
  10   2 -22       8632.97       8287.33       375.01 o                         
  12   2 -22       3573.10       3176.52       305.72 o                         
  -9   3 -22       1122.15        807.03       240.12 o                         
  -7   3 -22       3468.52       3405.81       370.88 o                         
  -5   3 -22       1017.05        697.41       206.79 o                         
  -3   3 -22       3279.72       3164.38       395.68 o                         
  -1   3 -22      14730.02      15551.45       463.08 o                         
   1   3 -22      16628.28      16641.24       718.31 o                         
   3   3 -22       1439.74       1247.83       161.09 o                         
   5   3 -22      17343.15      16755.15       503.66 o                         
   7   3 -22      20751.76      21173.46       626.68 o                         
   9   3 -22       5134.05       4649.99       284.29 o                         
  11   3 -22       8584.30       8338.50       536.01 o                         
  -8   4 -22        264.43        307.54       208.60 o                         
  -6   4 -22      10137.00      10158.56       488.30 o                         
  -4   4 -22       3819.55       4233.74       325.29 o                         
  -2   4 -22       5620.83       5212.68       277.18 o                         
   0   4 -22        798.22        682.70       132.84 o                         
   2   4 -22       4637.34       4643.35       306.45 o                         
   4   4 -22       9032.63       8999.90       381.41 o                         
   6   4 -22      17061.58      16808.86       631.36 o                         
   8   4 -22       3991.03       4126.62       444.88 o                         
  10   4 -22      26969.46      26759.31      1095.53 o                         
  12   4 -22       3111.95       2348.86       369.61 o                         
  -9   5 -22        396.53        162.94       205.39 o                         
  -7   5 -22       3614.15       3469.92       390.30 o                         
  -5   5 -22        914.72        514.56       160.77 o                         
  -3   5 -22       1903.87       1640.82       203.08 o                         
  -1   5 -22       3009.57       3417.24       271.74 o                         
   1   5 -22       1823.43       1885.37       197.67 o                         
   3   5 -22      14417.64      15319.58       481.85 o                         
   5   5 -22       2462.12       2318.01       291.86 o                         
   7   5 -22        822.80        534.98       164.28 o                         
   9   5 -22       6805.11       6864.41       526.03 o                         
  11   5 -22       1144.79        761.29       200.33 o                         
  -8   6 -22       6509.18       7073.64       649.93 o                         
  -6   6 -22       7912.69       7710.08       411.17 o                         
  -4   6 -22        696.84        589.53       175.50 o                         
  -2   6 -22      16840.83      18201.44       589.83 o                         
   0   6 -22       4600.34       6023.68       433.15 o                         
   2   6 -22      18615.20      20750.10       631.86 o                         
   4   6 -22       2854.24       2167.23       319.59 o                         
   6   6 -22      19084.54      19905.72       797.99 o                         
   8   6 -22        403.29        366.34       131.38 o                         
  10   6 -22      40998.89      39642.93      1049.53 o                         
  -7   7 -22      11660.23      10786.59       488.59 o                         
  -5   7 -22      20158.38      19608.34       808.16 o                         
  -3   7 -22      18840.14      18823.70       624.19 o                         
  -1   7 -22       9845.67      10059.30       442.60 o                         
   1   7 -22        708.28        592.86       148.99 o                         
   3   7 -22       9428.20       9833.09       451.09 o                         
   5   7 -22      24159.38      26023.41       719.59 o                         
   7   7 -22       8135.68       7674.67       590.04 o                         
   9   7 -22       2367.26       1906.54       289.43 o                         
  11   7 -22      11401.70      10927.23       753.86 o                         
  -8   8 -22        225.36        110.75       205.71 o                         
  -6   8 -22       5308.81       5348.45       361.44 o                         
  -4   8 -22        864.17        398.70       162.79 o                         
  -2   8 -22       8250.10       9100.14       475.90 o                         
   0   8 -22        431.73        310.74       138.56 o                         
   2   8 -22       8737.43       9159.10       420.34 o                         
   4   8 -22       6508.95       7160.82       390.47 o                         
   6   8 -22       9104.43      10095.09       820.20 o                         
   8   8 -22       1817.48       1744.40       193.04 o                         
  10   8 -22       2528.64       2119.80       295.65 o                         
  -7   9 -22       6910.04       6164.15       465.37 o                         
  -5   9 -22       5833.88       5665.88       587.67 o                         
  -3   9 -22       4501.25       3922.46       355.45 o                         
  -1   9 -22       2821.59       2383.96       251.61 o                         
   1   9 -22       2061.98       2125.77       225.89 o                         
   3   9 -22      22174.03      21890.25       871.86 o                         
   5   9 -22      19975.80      21083.44       682.00 o                         
   7   9 -22       4327.01       4358.99       352.80 o                         
   9   9 -22       2787.98       2410.16       343.92 o                         
  11   9 -22       4604.56       3899.68       402.84 o                         
  -8  10 -22       4190.65       3303.99       413.51 o                         
  -6  10 -22        502.30        320.65       184.04 o                         
  -4  10 -22       4861.76       4276.92       331.78 o                         
  -2  10 -22        226.33        127.24       163.86 o                         
   0  10 -22       2500.88       2050.87       232.78 o                         
   2  10 -22        784.62        540.14       168.15 o                         
   4  10 -22       4797.19       5379.90       516.87 o                         
   6  10 -22       4534.40       5430.06       335.92 o                         
   8  10 -22       9577.67      10451.84       902.76 o                         
  10  10 -22        492.30        232.09       193.59 o                         
  -7  11 -22       1731.27       1352.73       483.68 o                         
  -5  11 -22       3307.10       3005.60       299.79 o                         
  -3  11 -22          7.81         76.15       148.00 o                         
  -1  11 -22      10626.06      10204.99       539.17 o                         
   1  11 -22       5195.51       5292.67       357.20 o                         
   3  11 -22      13870.73      14411.26       657.04 o                         
   5  11 -22       4819.27       5506.89       351.38 o                         
   7  11 -22      19111.14      18779.88       829.76 o                         
   9  11 -22       6532.27       5872.79       615.88 o                         
  -6  12 -22       3430.02       3132.29       339.53 o                         
  -4  12 -22      11491.34      10639.47       541.29 o                         
  -2  12 -22       2438.64       2577.95       312.64 o                         
   0  12 -22       7329.15       6009.38       455.79 o                         
   2  12 -22       5440.20       4749.35       377.49 o                         
   4  12 -22       4030.08       3864.33       504.89 o                         
   6  12 -22       7237.70       6610.85       537.22 o                         
   8  12 -22      20241.88      20770.85      1327.53 o                         
  10  12 -22       7748.14       5753.39       571.03 o                         
  -5  13 -22       7473.73       6132.70       483.93 o                         
  -3  13 -22      18590.42      17212.98       924.69 o                         
  -1  13 -22      11011.20       9978.84       500.67 o                         
   1  13 -22      13573.71      12433.92       560.79 o                         
   3  13 -22       4160.12       4156.11       470.89 o                         
   5  13 -22        253.77        222.03       172.37 o                         
   7  13 -22      35650.91      36660.15      1041.45 o                         
   9  13 -22        480.31        438.93       224.15 o                         
  -6  14 -22        183.13        -45.42       193.91 o                         
  -4  14 -22        437.27        258.21       192.65 o                         
  -2  14 -22        886.85        519.04       224.32 o                         
   0  14 -22        798.78        542.96       196.12 o                         
   2  14 -22       5335.24       5318.69       419.06 o                         
   4  14 -22        420.58        237.65       159.30 o                         
   6  14 -22       4232.62       4201.07       332.78 o                         
   8  14 -22       8210.79       7561.31       602.30 o                         
  -5  15 -22       5023.07       3827.31       371.37 o                         
  -3  15 -22       1472.55       1301.57       261.43 o                         
  -1  15 -22       1292.45        857.88       215.99 o                         
   1  15 -22       1768.68       1572.76       270.63 o                         
   3  15 -22      11957.62      12846.97       789.55 o                         
   5  15 -22        147.94        127.96       172.62 o                         
   7  15 -22       4363.85       3252.89       338.27 o                         
  -4  16 -22       1496.36       1068.56       246.99 o                         
  -2  16 -22       9894.05       9315.52       538.90 o                         
   0  16 -22       3995.89       3817.48       369.67 o                         
   2  16 -22      18917.09      18728.74       902.63 o                         
   4  16 -22       1597.29       1389.64       248.13 o                         
   6  16 -22      11966.84      12507.43       960.54 o                         
  -3  17 -22         91.21         45.84       189.45 o                         
  -1  17 -22       1030.78        698.88       235.35 o                         
   1  17 -22       4530.89       3862.12       374.23 o                         
   3  17 -22       7367.13       6724.68       522.18 o                         
   5  17 -22       2225.51       1774.24       255.20 o                         
  -2  18 -22       5597.26       4558.20       523.12 o                         
   0  18 -22        132.00         40.79       189.92 o                         
   2  18 -22       5354.60       4808.11       437.59 o                         
   4  18 -22       4538.74       4233.95       402.36 o                         
  -1  19 -22      16015.82      15362.48       937.50 o                         
   1  19 -22       5250.86       4529.26       423.75 o                         
   3  19 -22         97.42         21.54       188.86 o                         
  -9   1 -21      11485.71      10870.76       552.93 o                         
  -7   1 -21       6035.02       6038.19       443.61 o                         
  -5   1 -21       5010.01       4550.57       354.96 o                         
  -3   1 -21      10120.73      10866.97       376.69 o                         
  -1   1 -21       6749.85       7486.19       433.65 o                         
   1   1 -21        766.02        862.35       153.95 o                         
   3   1 -21      20910.76      22506.69       726.20 o                         
   5   1 -21      39144.10      40982.25      1019.04 o                         
   7   1 -21      20012.57      20575.24       623.61 o                         
   9   1 -21      10095.33      10825.29       512.79 o                         
  11   1 -21       3858.88       3323.23       428.83 o                         
  13   1 -21       6980.03       5939.26       544.40 o                         
 -10   2 -21       1430.48        804.79       248.57 o                         
  -8   2 -21       5160.49       4102.50       379.16 o                         
  -6   2 -21       4343.58       3877.93       748.65 o                         
  -4   2 -21         33.06        -13.14        97.72 o                         
  -2   2 -21      12316.83      12668.74       451.18 o                         
   0   2 -21       3390.02       3393.82       248.86 o                         
   2   2 -21        748.05        251.05       119.18 o                         
   4   2 -21       8208.69       9171.83       379.93 o                         
   6   2 -21      13241.61      13392.14       543.87 o                         
   8   2 -21      15637.79      16144.78       554.48 o                         
  10   2 -21       3017.95       3034.68       227.35 o                         
  12   2 -21       2398.98       1784.59       224.77 o                         
  -9   3 -21        224.03        186.54       192.06 o                         
  -7   3 -21       4334.09       3603.29       329.93 o                         
  -5   3 -21       6768.27       7143.23       373.99 o                         
  -3   3 -21       3584.95       3822.28       262.65 o                         
  -1   3 -21       3048.88       3322.87       227.78 o                         
   1   3 -21      12986.21      13852.64       474.55 o                         
   3   3 -21       9287.49       9385.47       387.18 o                         
   5   3 -21       3880.85       4360.64       282.81 o                         
   7   3 -21       6824.75       7574.65       434.64 o                         
   9   3 -21       8720.04       8982.21       434.78 o                         
  11   3 -21        818.18        355.39       160.20 o                         
 -10   4 -21       3693.27       3327.56       344.04 o                         
  -8   4 -21        657.14        483.51       210.45 o                         
  -6   4 -21       1404.65        948.66       180.41 o                         
  -4   4 -21         44.44         33.21       108.53 o                         
  -2   4 -21       1815.62       1614.99       171.19 o                         
   0   4 -21        101.11         11.91        95.92 o                         
   2   4 -21      16363.72      17745.11       564.22 o                         
   4   4 -21       1683.87       1617.75       205.90 o                         
   6   4 -21       8992.23       9971.15       422.49 o                         
   8   4 -21       5569.35       5921.70       333.42 o                         
  10   4 -21      23796.92      24324.78       845.23 o                         
  12   4 -21        906.86        626.83       203.96 o                         
  -9   5 -21       1438.66       1158.33       255.31 o                         
  -7   5 -21      13440.37      14446.49       885.24 o                         
  -5   5 -21      10343.90      10415.96       508.54 o                         
  -3   5 -21         92.82         99.39       109.74 o                         
  -1   5 -21      25846.71      25715.83       685.57 o                         
   1   5 -21       8566.56       9842.72       392.28 o                         
   3   5 -21      33413.24      36058.38       932.35 o                         
   5   5 -21      13810.41      14567.01       590.45 o                         
   7   5 -21      42509.14      44431.27      1128.26 o                         
   9   5 -21      41112.37      40404.42      1557.77 o                         
  11   5 -21      30789.48      29975.44       981.24 o                         
  -8   6 -21        781.82        548.08       226.99 o                         
  -6   6 -21      13699.69      13764.40       590.07 o                         
  -4   6 -21       2049.78       1974.51       206.61 o                         
  -2   6 -21      16023.54      17368.92       551.25 o                         
   0   6 -21       5832.22       6189.44       302.57 o                         
   2   6 -21      17508.03      18908.45       646.76 o                         
   4   6 -21        354.43        446.71       128.26 o                         
   6   6 -21      24971.91      26656.88       765.78 o                         
   8   6 -21      13255.38      12821.48       498.40 o                         
  10   6 -21       9831.67      10327.54       613.81 o                         
  12   6 -21       2134.92       1805.08       277.48 o                         
  -9   7 -21       1768.10       1457.18       274.99 o                         
  -7   7 -21        937.70        697.23       182.35 o                         
  -5   7 -21       2519.65       2973.40       295.44 o                         
  -3   7 -21      15407.03      15760.92       551.93 o                         
  -1   7 -21      15009.67      15191.32       552.97 o                         
   1   7 -21       4854.13       5175.77       305.61 o                         
   3   7 -21      13448.86      14901.04       490.42 o                         
   5   7 -21        591.59        326.44       129.40 o                         
   7   7 -21       1172.74        587.24       165.95 o                         
   9   7 -21      24005.42      22430.50       943.76 o                         
  11   7 -21         33.96        -10.56       160.94 o                         
  -8   8 -21       3309.72       3061.61       306.33 o                         
  -6   8 -21       8415.32       9083.79       537.91 o                         
  -4   8 -21       4232.25       3771.45       306.63 o                         
  -2   8 -21      20512.59      21698.15       807.21 o                         
   0   8 -21       5293.36       5553.77       345.63 o                         
   2   8 -21      31163.75      31899.29       883.48 o                         
   4   8 -21       3336.97       3826.54       313.49 o                         
   6   8 -21      50830.25      51344.17      1591.53 o                         
   8   8 -21        380.12        355.50       132.08 o                         
  10   8 -21       2352.85       1778.84       274.32 o                         
  12   8 -21       1780.10       1556.47       305.93 o                         
  -9   9 -21       2498.75       2550.12       343.21 o                         
  -7   9 -21       1723.65       1109.19       205.69 o                         
  -5   9 -21       2697.44       2836.37       281.11 o                         
  -3   9 -21      15588.87      15331.85       565.27 o                         
  -1   9 -21        431.60        384.53       158.76 o                         
   1   9 -21      10523.68       9773.75       407.52 o                         
   3   9 -21       9737.96       9806.25       468.50 o                         
   5   9 -21       8309.65       8478.13       409.71 o                         
   7   9 -21       1171.23       1325.07       232.69 o                         
   9   9 -21       1952.16       1970.36       311.68 o                         
  11   9 -21       1268.97        930.04       235.68 o                         
  -8  10 -21       2747.06       2136.06       326.75 o                         
  -6  10 -21       1977.29       1667.92       231.57 o                         
  -4  10 -21       1094.37       1009.84       243.36 o                         
  -2  10 -21      18852.79      18140.14       662.67 o                         
   0  10 -21       1221.26       1180.27       211.17 o                         
   2  10 -21      14980.91      15611.74       546.27 o                         
   4  10 -21      20612.39      22173.86       780.98 o                         
   6  10 -21      13372.98      13969.25       891.80 o                         
   8  10 -21      13314.88      13636.33       748.79 o                         
  10  10 -21        945.75        361.53       192.11 o                         
  -7  11 -21       9738.34       9636.91       522.42 o                         
  -5  11 -21        951.16        720.40       202.72 o                         
  -3  11 -21        958.99        726.20       213.01 o                         
  -1  11 -21       8321.67       7605.81       413.78 o                         
   1  11 -21      14902.03      14857.83       609.07 o                         
   3  11 -21      17401.96      18577.95       844.66 o                         
   5  11 -21      13637.24      14565.44       608.91 o                         
   7  11 -21      43748.85      46208.20      1662.04 o                         
   9  11 -21       1378.55       1180.47       268.91 o                         
  11  11 -21       2587.26       2103.24       332.08 o                         
  -8  12 -21       2278.20       1387.14       331.96 o                         
  -6  12 -21       2487.10       2465.25       273.83 o                         
  -4  12 -21         33.30        -63.90       123.21 o                         
  -2  12 -21       5688.74       6467.24       450.79 o                         
   0  12 -21      25640.85      25539.20       812.52 o                         
   2  12 -21      30049.22      31502.11       922.90 o                         
   4  12 -21       2156.95       2117.34       263.66 o                         
   6  12 -21      10483.84      10884.72       733.82 o                         
   8  12 -21      11981.92      11801.28       585.87 o                         
  10  12 -21       7601.56       7306.06       678.30 o                         
  -7  13 -21       1216.81        866.23       218.70 o                         
  -5  13 -21       5618.37       4652.02       376.71 o                         
  -3  13 -21       3627.02       3149.37       297.58 o                         
  -1  13 -21       2090.97       2006.57       272.19 o                         
   1  13 -21       4564.50       4093.04       346.63 o                         
   3  13 -21       1178.36        431.97       169.09 o                         
   5  13 -21       6937.97       6377.55       593.03 o                         
   7  13 -21        289.63         96.60       149.80 o                         
   9  13 -21       9571.71       9002.92       576.96 o                         
  -6  14 -21       5680.73       5291.42       423.25 o                         
  -4  14 -21       5007.87       4342.00       379.13 o                         
  -2  14 -21       4409.83       4645.31       485.97 o                         
   0  14 -21       1155.79        720.21       256.41 o                         
   2  14 -21       3236.97       2995.16       364.39 o                         
   4  14 -21       5179.68       5007.02       535.37 o                         
   6  14 -21        708.85        762.95       206.66 o                         
   8  14 -21      33199.94      33523.21      1027.58 o                         
  -5  15 -21       1218.84       1171.21       238.73 o                         
  -3  15 -21      14182.33      13070.02       571.53 o                         
  -1  15 -21       4284.70       3601.37       324.44 o                         
   1  15 -21       1358.59        918.35       211.41 o                         
   3  15 -21       1879.57       1733.37       313.80 o                         
   5  15 -21      28414.77      27789.67       816.03 o                         
   7  15 -21       4442.97       4841.58       349.82 o                         
   9  15 -21       1005.63        326.77       239.49 o                         
  -6  16 -21       1947.11       1503.94       477.24 o                         
  -4  16 -21       2420.34       2149.12       269.08 o                         
  -2  16 -21      15153.38      14851.41       596.08 o                         
   0  16 -21       8189.90       7553.07       466.45 o                         
   2  16 -21      15476.05      15182.70       691.65 o                         
   4  16 -21       6880.79       6133.03       550.98 o                         
   6  16 -21       1863.60       1543.58       232.08 o                         
   8  16 -21       7140.16       5731.81       678.71 o                         
  -5  17 -21       8147.10       7935.88       517.55 o                         
  -3  17 -21       3760.21       3466.41       346.66 o                         
  -1  17 -21       1281.69        853.02       231.47 o                         
   1  17 -21       3323.13       2619.02       350.10 o                         
   3  17 -21      36868.77      38635.98      1439.93 o                         
   5  17 -21       8019.18       7570.27       542.40 o                         
   7  17 -21       1623.89        940.78       249.42 o                         
  -4  18 -21       1618.03        839.18       246.55 o                         
  -2  18 -21       3773.97       3278.78       339.75 o                         
   0  18 -21       1259.81       1066.38       263.03 o                         
   2  18 -21      11447.79      11166.58       629.96 o                         
   4  18 -21       5748.00       4561.35       352.88 o                         
   6  18 -21      10031.24       9959.24       613.54 o                         
  -3  19 -21       2315.16       1582.68       279.01 o                         
  -1  19 -21       5609.44       4696.79       423.48 o                         
   1  19 -21       4965.86       4337.97       384.58 o                         
   3  19 -21       9662.16       9922.18       916.44 o                         
   5  19 -21      14913.95      13310.00       962.30 o                         
   0  20 -21       3175.25       2670.19       319.01 o                         
   2  20 -21       3228.99       1982.37       276.87 o                         
   4  20 -21       4897.98       4036.11       431.52 o                         
 -10   0 -20        343.92        218.70       254.50 o                         
  -8   0 -20        835.39       1012.99       386.70 o                         
  -6   0 -20      22232.81      20915.12       984.83 o                         
  -4   0 -20      32438.13      34758.42      1387.83 o                         
  -2   0 -20       3955.30       4018.55       317.95 o                         
   0   0 -20      96171.98      97250.41      2586.85 o                         
   2   0 -20       1141.07       1270.18       241.95 o                         
   4   0 -20      20200.64      20247.18       876.54 o                         
   6   0 -20      30878.76      30599.11      1165.45 o                         
   8   0 -20       7319.70       7288.89       529.43 o                         
  10   0 -20       3996.33       3704.21       385.44 o                         
  12   0 -20        845.03        562.99       351.20 o                         
 -11   1 -20      11289.73      10658.47       622.32 o                         
  -9   1 -20        728.64        712.24       240.54 o                         
  -7   1 -20       2761.43       2773.27       506.61 o                         
  -5   1 -20      18489.36      19126.30       760.30 o                         
  -3   1 -20       2295.53       2184.22       175.44 o                         
  -1   1 -20       8308.07       9193.08       445.31 o                         
   1   1 -20      25752.08      26897.51       720.92 o                         
   3   1 -20       3650.78       4263.05       290.97 o                         
   5   1 -20      17378.02      17060.03       551.93 o                         
   7   1 -20      16831.26      16744.78       512.64 o                         
   9   1 -20       2844.56       3111.09       387.33 o                         
  11   1 -20       6817.44       6785.52       463.17 o                         
  13   1 -20        371.28        273.20       214.86 o                         
 -10   2 -20       6370.24       5899.33       452.86 o                         
  -8   2 -20       3587.25       3545.16       332.75 o                         
  -6   2 -20      28792.06      30336.42       975.69 o                         
  -4   2 -20       1332.25       1164.30       158.50 o                         
  -2   2 -20       7384.61       8254.06       310.98 o                         
   0   2 -20      31552.33      32530.51       905.36 o                         
   2   2 -20      11494.90      12960.86       452.30 o                         
   4   2 -20       6793.80       6805.09       320.77 o                         
   6   2 -20       5370.63       5504.92       503.50 o                         
   8   2 -20      12099.73      11654.73       563.74 o                         
  10   2 -20       1257.67       1184.15       167.08 o                         
  12   2 -20       3627.71       3690.61       417.70 o                         
  -9   3 -20       9313.46       9257.26       471.07 o                         
  -7   3 -20      19370.55      20835.53       849.00 o                         
  -5   3 -20      11959.02      12410.69       459.60 o                         
  -3   3 -20       4370.24       4626.44       281.30 o                         
  -1   3 -20      13642.15      15303.32       444.52 o                         
   1   3 -20      11309.51      12176.80       438.38 o                         
   3   3 -20      24637.22      24519.70       698.95 o                         
   5   3 -20      19071.58      19480.82       565.71 o                         
   7   3 -20      35964.71      37517.32       943.38 o                         
   9   3 -20       1453.13       1205.86       295.96 o                         
  11   3 -20       9279.26      10210.25       577.66 o                         
  13   3 -20       1210.40        332.38       237.22 o                         
 -10   4 -20       1247.61        778.73       240.40 o                         
  -8   4 -20       2244.90       1715.76       250.59 o                         
  -6   4 -20       5896.45       6949.43       426.87 o                         
  -4   4 -20       4472.86       5257.44       327.47 o                         
  -2   4 -20       1431.22       1548.50       171.05 o                         
   0   4 -20        728.14        481.62       130.10 o                         
   2   4 -20      17936.84      20200.84       606.51 o                         
   4   4 -20       7625.43       7928.01       357.78 o                         
   6   4 -20      20331.65      20827.76       736.12 o                         
   8   4 -20       4298.45       4364.93       356.32 o                         
  10   4 -20      14198.29      13971.60       751.82 o                         
  12   4 -20        628.01        444.90       171.84 o                         
  -9   5 -20        792.71        443.82       202.74 o                         
  -7   5 -20       4650.10       4066.23       266.82 o                         
  -5   5 -20      10830.27      10625.48       403.34 o                         
  -3   5 -20       6123.06       6409.89       344.32 o                         
  -1   5 -20       5331.09       5807.47       283.56 o                         
   1   5 -20      11455.80      11967.01       437.41 o                         
   3   5 -20        249.63        119.27       105.98 o                         
   5   5 -20       8857.54       9710.14       389.67 o                         
   7   5 -20         76.98        106.38        96.37 o                         
   9   5 -20       6124.94       6519.79       405.82 o                         
  11   5 -20       2099.62       1724.27       274.98 o                         
  13   5 -20       3739.28       2782.21       385.11 o                         
 -10   6 -20        960.82        593.99       224.87 o                         
  -8   6 -20       1683.14       1617.29       258.37 o                         
  -6   6 -20      11922.45      11176.32       605.99 o                         
  -4   6 -20       7092.35       7690.13       361.51 o                         
  -2   6 -20      41148.59      40953.26       965.23 o                         
   0   6 -20       4390.21       5063.39       356.13 o                         
   2   6 -20      20210.10      19779.35       783.38 o                         
   4   6 -20      10715.56      11569.64       585.90 o                         
   6   6 -20      21934.27      23149.02       671.49 o                         
   8   6 -20       3162.03       2297.07       421.16 o                         
  10   6 -20       9480.23      10600.07       632.46 o                         
  12   6 -20       2052.11       1761.41       246.50 o                         
  -9   7 -20        739.31        363.03       168.43 o                         
  -7   7 -20       7595.86       7321.27       438.84 o                         
  -5   7 -20      10851.35      12010.26       493.71 o                         
  -3   7 -20      34088.24      35276.70      1149.50 o                         
  -1   7 -20       9690.07      10485.54       471.54 o                         
   1   7 -20      12721.73      12657.36       482.27 o                         
   3   7 -20      42582.06      43253.89      1003.01 o                         
   5   7 -20      34787.44      36166.20       868.35 o                         
   7   7 -20       3626.40       4164.17       279.14 o                         
   9   7 -20       1875.59       1721.83       259.37 o                         
  11   7 -20       2781.62       3026.52       322.80 o                         
 -10   8 -20        132.83        464.11       313.04 o                         
  -8   8 -20        986.23        528.36       159.30 o                         
  -6   8 -20       3181.29       3251.33       299.60 o                         
  -4   8 -20      13224.83      14236.76       563.61 o                         
  -2   8 -20        269.14        239.69       127.31 o                         
   0   8 -20       6981.29       7727.22       449.47 o                         
   2   8 -20       1602.17       1800.45       227.52 o                         
   4   8 -20       6785.43       7118.98       345.39 o                         
   6   8 -20       6715.54       7495.23       337.65 o                         
   8   8 -20        768.08        666.70       139.79 o                         
  10   8 -20        741.05        715.14       222.58 o                         
  12   8 -20        147.02        179.02       173.31 o                         
  -9   9 -20       2456.21       2288.72       276.49 o                         
  -7   9 -20       5696.91       6563.27       388.43 o                         
  -5   9 -20      23076.34      25037.93       750.57 o                         
  -3   9 -20      18965.98      19065.50       761.22 o                         
  -1   9 -20      11744.93      11326.22       588.42 o                         
   1   9 -20       5804.17       5632.40       361.14 o                         
   3   9 -20      36910.22      39846.56      1127.18 o                         
   5   9 -20      30732.51      32106.35       959.40 o                         
   7   9 -20       3384.93       3519.48       348.81 o                         
   9   9 -20      12018.17      11623.37       737.65 o                         
  11   9 -20       6470.04       6027.64       495.14 o                         
  -8  10 -20       5719.93       5426.90       366.82 o                         
  -6  10 -20       6764.47       7036.86       386.93 o                         
  -4  10 -20       9592.10       9893.97       470.71 o                         
  -2  10 -20      25894.74      26517.40       870.36 o                         
   0  10 -20       2713.04       2698.76       280.53 o                         
   2  10 -20        724.79        793.86       187.45 o                         
   4  10 -20       5373.82       5255.51       381.22 o                         
   6  10 -20      18201.33      19693.65       639.22 o                         
   8  10 -20       4810.29       4643.16       376.31 o                         
  10  10 -20       5379.45       5143.90       438.11 o                         
  12  10 -20       1052.43        888.52       266.29 o                         
  -9  11 -20       2589.79       2115.99       331.02 o                         
  -7  11 -20      10000.23       9454.43       465.04 o                         
  -5  11 -20       1409.67        934.71       192.09 o                         
  -3  11 -20      35503.24      35612.35      1042.97 o                         
  -1  11 -20       2653.71       3073.22       289.69 o                         
   1  11 -20      24564.45      24769.73       771.61 o                         
   3  11 -20        271.99        174.05       131.84 o                         
   5  11 -20       9393.50      10524.40       519.72 o                         
   7  11 -20       8409.00       9638.56       458.06 o                         
   9  11 -20       6969.87       7663.86       783.92 o                         
  11  11 -20        415.22        193.00       185.67 o                         
  -8  12 -20         33.77        -33.93       147.41 o                         
  -6  12 -20        117.50         15.40       141.39 o                         
  -4  12 -20        240.06        107.66       155.58 o                         
  -2  12 -20      14077.50      13654.12       549.43 o                         
   0  12 -20      22657.87      23166.42       818.59 o                         
   2  12 -20       9201.32       8839.62       431.13 o                         
   4  12 -20      17526.31      18933.44       605.45 o                         
   6  12 -20       3680.62       3519.58       325.27 o                         
   8  12 -20      11125.54      10903.78       580.17 o                         
  10  12 -20        652.37        464.52       219.25 o                         
  -7  13 -20       7420.75       7059.15       525.14 o                         
  -5  13 -20       2810.62       2802.75       317.67 o                         
  -3  13 -20       1229.73       1106.40       318.25 o                         
  -1  13 -20      44619.45      44439.12      1160.07 o                         
   1  13 -20      47291.92      48934.37      1360.33 o                         
   3  13 -20      18654.21      19305.55       983.02 o                         
   5  13 -20       6202.31       5489.55       426.94 o                         
   7  13 -20      47199.05      48813.97      1803.54 o                         
   9  13 -20        124.79         94.66       162.67 o                         
  11  13 -20       3116.34       2737.20       470.12 o                         
  -8  14 -20        747.56        854.25       253.66 o                         
  -6  14 -20      23362.75      22289.61       790.00 o                         
  -4  14 -20        913.39        543.77       177.71 o                         
  -2  14 -20      13526.66      12576.64       546.96 o                         
   0  14 -20      17631.63      16775.05       624.07 o                         
   2  14 -20      26529.57      28779.81       984.92 o                         
   4  14 -20       8774.71       8958.19       660.49 o                         
   6  14 -20       2306.21       2524.77       359.58 o                         
   8  14 -20      11351.67      12526.99       718.54 o                         
  10  14 -20       6743.21       6652.70       565.70 o                         
  -7  15 -20       3826.05       3278.72       376.56 o                         
  -5  15 -20      25318.51      24901.64       840.69 o                         
  -3  15 -20      10272.12      10052.52       572.29 o                         
  -1  15 -20       6586.62       7431.45       490.96 o                         
   1  15 -20      21774.57      22153.79      1080.58 o                         
   3  15 -20       3336.62       3538.56       396.18 o                         
   5  15 -20        270.21        213.52       176.31 o                         
   7  15 -20       6281.67       6598.13       514.51 o                         
   9  15 -20       3842.85       3420.57       387.78 o                         
  -6  16 -20       7936.03       7589.79       446.73 o                         
  -4  16 -20        408.44        144.74       157.73 o                         
  -2  16 -20      26570.38      27959.85       856.08 o                         
   0  16 -20       8717.93       8550.72       579.61 o                         
   2  16 -20      22965.30      24165.71       799.43 o                         
   4  16 -20         38.66         95.09       160.71 o                         
   6  16 -20       7535.28       7295.85       501.41 o                         
   8  16 -20       1349.37        839.95       232.37 o                         
  -5  17 -20       3804.49       3178.24       321.67 o                         
  -3  17 -20      21936.84      22265.66       755.99 o                         
  -1  17 -20       5848.82       5812.37       421.07 o                         
   1  17 -20      16947.15      18065.63       751.37 o                         
   3  17 -20      12819.10      13898.35       597.51 o                         
   5  17 -20       3341.16       2505.19       262.77 o                         
   7  17 -20       1893.62       1859.34       232.68 o                         
  -4  18 -20        857.92        814.90       228.44 o                         
  -2  18 -20       4047.38       3517.91       360.15 o                         
   0  18 -20        910.76        571.40       216.58 o                         
   2  18 -20      10911.04      10581.65       962.89 o                         
   4  18 -20       1848.25       1276.36       248.20 o                         
   6  18 -20       8112.01       7413.71       568.15 o                         
   8  18 -20       1237.18        550.54       250.14 o                         
  -3  19 -20       4572.67       4902.33       391.17 o                         
  -1  19 -20       7840.00       7756.01       520.56 o                         
   1  19 -20       2295.39       2196.95       390.79 o                         
   3  19 -20      33612.43      33756.09      1214.76 o                         
   5  19 -20       3040.35       2524.28       261.83 o                         
   7  19 -20       9879.74      10754.83       638.11 o                         
  -2  20 -20      28284.46      28000.04      1162.50 o                         
   0  20 -20       2433.79       2091.33       265.04 o                         
   2  20 -20       2111.04       1479.52       285.78 o                         
   4  20 -20      10657.98      10602.62       829.29 o                         
   6  20 -20        187.93        248.51       233.87 o                         
  -1  21 -20       1735.48        825.71       233.80 o                         
   1  21 -20        479.29        535.41       209.12 o                         
   3  21 -20       1794.01       1170.14       269.47 o                         
 -11   1 -19       9877.78       9086.74       522.14 o                         
  -9   1 -19        340.29        271.94       182.42 o                         
  -7   1 -19      18336.17      19499.78       722.45 o                         
  -5   1 -19      32824.03      35605.05       978.73 o                         
  -3   1 -19       5115.67       6110.12       276.34 o                         
  -1   1 -19      14482.95      14925.38       429.73 o                         
   1   1 -19      28001.31      28860.19       795.66 o                         
   3   1 -19      12304.56      13389.36       408.45 o                         
   5   1 -19      16268.75      16398.65       488.24 o                         
   7   1 -19      13731.35      14805.58       462.46 o                         
   9   1 -19        274.10        257.34       121.40 o                         
  11   1 -19      12008.76      11806.23       463.69 o                         
  13   1 -19       2918.72       2159.10       329.39 o                         
 -10   2 -19       8070.09       8606.26       556.46 o                         
  -8   2 -19       5778.98       5728.94       465.85 o                         
  -6   2 -19       5200.68       5439.12       415.76 o                         
  -4   2 -19      23233.74      26186.82       680.34 o                         
  -2   2 -19      19909.79      20687.94       531.03 o                         
   0   2 -19      29966.47      30966.06       801.70 o                         
   2   2 -19       2769.54       2601.62       214.70 o                         
   4   2 -19      12263.20      12316.05       404.03 o                         
   6   2 -19       1858.50       1895.63       181.97 o                         
   8   2 -19        453.93        167.52       102.77 o                         
  10   2 -19        760.12        925.17       186.27 o                         
  12   2 -19       9929.23       9289.65       841.01 o                         
 -11   3 -19       6863.59       6573.85       430.76 o                         
  -9   3 -19      14383.89      15022.17       606.37 o                         
  -7   3 -19      18565.48      19526.48       656.62 o                         
  -5   3 -19      13789.05      15046.85       506.23 o                         
  -3   3 -19       8093.81       8539.11       404.58 o                         
  -1   3 -19       9203.90       9032.62       319.80 o                         
   1   3 -19      33084.77      33899.82       957.07 o                         
   3   3 -19        104.40         59.73        89.06 o                         
   5   3 -19       4305.27       4599.40       263.53 o                         
   7   3 -19        273.40        301.95        97.52 o                         
   9   3 -19       3166.01       3260.27       247.31 o                         
  11   3 -19        512.35        271.06       140.89 o                         
  13   3 -19        159.32         74.31       177.97 o                         
 -10   4 -19       7814.21       7240.12       430.51 o                         
  -8   4 -19       3578.83       3831.31       358.16 o                         
  -6   4 -19      14673.53      14391.39       463.60 o                         
  -4   4 -19       1305.28       1523.35       205.68 o                         
  -2   4 -19      19494.47      20988.58       584.57 o                         
   0   4 -19       6261.60       6280.45       309.69 o                         
   2   4 -19        882.72        998.26       157.68 o                         
   4   4 -19      10427.19      11388.32       395.16 o                         
   6   4 -19       6061.77       6794.42       305.45 o                         
   8   4 -19       1987.36       1925.33       184.22 o                         
  10   4 -19       5402.82       5561.17       397.41 o                         
  12   4 -19       7330.39       6700.23       427.49 o                         
 -11   5 -19       1821.38       1174.98       328.75 o                         
  -9   5 -19      37512.30      36890.42      1021.92 o                         
  -7   5 -19      32172.73      34148.08       926.35 o                         
  -5   5 -19       2235.27       2605.93       228.86 o                         
  -3   5 -19      22964.62      24445.55       723.30 o                         
  -1   5 -19      14642.75      14642.55       438.55 o                         
   1   5 -19      21296.96      21256.51       611.91 o                         
   3   5 -19      20806.49      22974.22       681.78 o                         
   5   5 -19       2703.84       2987.87       222.24 o                         
   7   5 -19      20279.09      21163.99       650.52 o                         
   9   5 -19      12345.65      11852.32       466.85 o                         
  11   5 -19       5629.46       5739.10       385.03 o                         
  13   5 -19       2439.76       1848.05       321.09 o                         
 -10   6 -19      11601.94      11231.00       643.25 o                         
  -8   6 -19       2862.81       2896.30       343.36 o                         
  -6   6 -19      13573.34      13852.80       526.59 o                         
  -4   6 -19       7161.31       7664.72       597.76 o                         
  -2   6 -19      19647.33      20595.89       634.19 o                         
   0   6 -19       7031.52       7412.63       321.21 o                         
   2   6 -19      12098.77      13036.66       457.18 o                         
   4   6 -19       6936.16       6781.23       333.33 o                         
   6   6 -19       2724.61       2309.84       228.82 o                         
   8   6 -19      16018.41      16292.67       499.78 o                         
  10   6 -19       6141.92       5766.07       360.02 o                         
  12   6 -19        272.57        200.17       153.47 o                         
 -11   7 -19      11678.37       9748.11      2317.74 o                         
  -9   7 -19       9402.03       9894.94       368.26 o                         
  -7   7 -19      35212.86      34933.65       930.17 o                         
  -5   7 -19      23921.98      23850.04       705.97 o                         
  -3   7 -19      14412.35      14696.85       523.87 o                         
  -1   7 -19      18722.85      19261.75       666.33 o                         
   1   7 -19       3743.79       3748.77       267.17 o                         
   3   7 -19       4120.81       3604.25       264.29 o                         
   5   7 -19       1459.44       1689.83       179.30 o                         
   7   7 -19       2598.76       2973.65       219.84 o                         
   9   7 -19       8657.52       9231.77       684.14 o                         
  11   7 -19      15109.40      15785.22       595.26 o                         
  13   7 -19       3012.13       3060.56       378.02 o                         
 -10   8 -19      15261.37      15283.44       791.69 o                         
  -8   8 -19        917.61        906.34       175.92 o                         
  -6   8 -19      22097.20      23482.06      1044.86 o                         
  -4   8 -19        581.45        191.93       120.19 o                         
  -2   8 -19      41744.63      42528.82      1192.50 o                         
   0   8 -19        383.41        141.19       129.66 o                         
   2   8 -19      38794.31      38360.21      1055.41 o                         
   4   8 -19        654.05        664.85       144.26 o                         
   6   8 -19      15791.70      16833.39       535.55 o                         
   8   8 -19        164.39        117.93       122.57 o                         
  10   8 -19      15335.75      15053.52       533.55 o                         
  12   8 -19        284.37        101.85       150.05 o                         
  -9   9 -19        109.21          6.46       115.43 o                         
  -7   9 -19      11798.08      12142.87       506.08 o                         
  -5   9 -19       8031.15       8150.15       405.03 o                         
  -3   9 -19      17955.80      18205.86       595.71 o                         
  -1   9 -19        100.34         50.23       116.97 o                         
   1   9 -19       7249.55       6830.19       348.13 o                         
   3   9 -19       6145.08       7212.75       405.70 o                         
   5   9 -19       8870.90       9671.53       387.48 o                         
   7   9 -19       3744.01       4614.19       290.51 o                         
   9   9 -19       3472.21       3137.33       334.51 o                         
  11   9 -19       5146.82       4423.85       347.17 o                         
 -10  10 -19       3407.65       3395.45       358.85 o                         
  -8  10 -19      17122.54      17075.24       584.54 o                         
  -6  10 -19      10743.18      11984.13       468.74 o                         
  -4  10 -19       1228.66       1096.61       188.07 o                         
  -2  10 -19      27670.14      27360.72       980.47 o                         
   0  10 -19        192.86          4.72       106.36 o                         
   2  10 -19      10605.23       9586.08       456.19 o                         
   4  10 -19      14194.29      15117.96       559.79 o                         
   6  10 -19       5720.07       5916.88       327.63 o                         
   8  10 -19       1709.33       1439.75       235.50 o                         
  10  10 -19        263.11        184.99       158.97 o                         
  12  10 -19       4809.86       4238.01       433.95 o                         
  -9  11 -19       6329.53       6047.96       363.57 o                         
  -7  11 -19      41322.91      40062.49      1317.99 o                         
  -5  11 -19      22328.73      23660.30       755.80 o                         
  -3  11 -19       7617.09       7984.74       417.54 o                         
  -1  11 -19      16579.69      16836.95       689.12 o                         
   1  11 -19      16875.91      17101.57       678.56 o                         
   3  11 -19      35737.45      37209.75      1330.69 o                         
   5  11 -19       2914.67       2678.68       251.32 o                         
   7  11 -19      11414.03      11168.86       468.15 o                         
   9  11 -19      13048.54      13720.61       567.98 o                         
  11  11 -19      17901.45      19002.10       780.45 o                         
  -8  12 -19      18028.54      17202.73       608.14 o                         
  -6  12 -19        400.75         69.27       134.77 o                         
  -4  12 -19      25793.32      26769.89       786.45 o                         
  -2  12 -19      15977.06      16050.42       692.04 o                         
   0  12 -19      63182.77      62206.75      1592.59 o                         
   2  12 -19      24094.25      25856.26       917.10 o                         
   4  12 -19        970.55       1025.97       186.13 o                         
   6  12 -19       3256.68       2740.58       276.95 o                         
   8  12 -19       7892.01       8440.65       534.17 o                         
  10  12 -19       4992.42       4137.49       613.53 o                         
  12  12 -19      15782.32      15093.00      1420.75 o                         
  -9  13 -19       1785.53       1345.59       293.33 o                         
  -7  13 -19       3322.48       2866.89       293.97 o                         
  -5  13 -19        737.98        633.72       167.56 o                         
  -3  13 -19       4130.93       4044.02       328.99 o                         
  -1  13 -19       3436.96       3265.53       292.01 o                         
   1  13 -19        359.19        209.01       138.71 o                         
   3  13 -19       1612.61        952.59       185.12 o                         
   5  13 -19       2543.38       2329.95       241.08 o                         
   7  13 -19       2639.15       3553.72       444.02 o                         
   9  13 -19       4817.08       4614.04       596.39 o                         
  11  13 -19       2401.69       1518.03       292.32 o                         
  -8  14 -19       8690.74       7890.08       468.11 o                         
  -6  14 -19        806.03        803.48       195.84 o                         
  -4  14 -19       5349.52       5117.87       395.85 o                         
  -2  14 -19      11674.22      12290.45       521.08 o                         
   0  14 -19       9542.06      10343.98       499.67 o                         
   2  14 -19       7968.68       7946.49       421.20 o                         
   4  14 -19       4159.05       4786.65       353.35 o                         
   6  14 -19         96.76        115.36       116.66 o                         
   8  14 -19      12284.07      12474.32       813.73 o                         
  10  14 -19       2746.69       2388.41       299.07 o                         
  -7  15 -19       1145.49        761.29       202.72 o                         
  -5  15 -19       2177.07       1727.92       240.56 o                         
  -3  15 -19       8772.13       9642.34       534.03 o                         
  -1  15 -19      12990.95      13811.50       535.84 o                         
   1  15 -19       5932.27       5435.70       367.03 o                         
   3  15 -19       8065.62       7599.25       416.35 o                         
   5  15 -19      13227.19      13928.88       625.08 o                         
   7  15 -19      10235.72      11187.93       409.18 o                         
   9  15 -19       1945.14       1773.34       393.75 o                         
  -6  16 -19       6654.84       6111.99       448.14 o                         
  -4  16 -19      14837.99      13969.45       694.14 o                         
  -2  16 -19       9241.46       9571.08       484.42 o                         
   0  16 -19       4599.98       4768.63       485.89 o                         
   2  16 -19       4683.42       3986.76       372.45 o                         
   4  16 -19       4046.82       3947.44       358.51 o                         
   6  16 -19        464.36        343.86       145.21 o                         
   8  16 -19        948.39        335.60       199.56 o                         
  10  16 -19         68.62         44.25       227.13 o                         
  -7  17 -19       4590.51       4249.83       425.34 o                         
  -5  17 -19      17607.47      17257.73       707.04 o                         
  -3  17 -19      23901.68      24095.69       779.03 o                         
  -1  17 -19       5113.23       5640.91       407.06 o                         
   1  17 -19       7986.49       7938.22       428.11 o                         
   3  17 -19      34856.38      36408.83      1719.76 o                         
   5  17 -19       7112.14       7354.76       427.30 o                         
   7  17 -19       1200.78        803.36       157.24 o                         
   9  17 -19       6819.49       7095.99       575.98 o                         
  -6  18 -19      17418.07      15765.57       671.82 o                         
  -4  18 -19       1520.61       1068.37       211.68 o                         
  -2  18 -19      33156.65      35472.21      1048.53 o                         
   0  18 -19       3571.25       3289.48       320.80 o                         
   2  18 -19       6475.00       6657.97       553.82 o                         
   4  18 -19      11208.43      11444.25       498.22 o                         
   6  18 -19       3104.09       2580.53       281.87 o                         
   8  18 -19       1533.59       1065.99       243.42 o                         
  -5  19 -19       6497.52       6329.09       464.69 o                         
  -3  19 -19       6202.07       5120.92       391.47 o                         
  -1  19 -19      19137.28      19331.44       778.06 o                         
   1  19 -19       3402.26       3380.42       340.34 o                         
   3  19 -19       8637.34       9211.80       697.13 o                         
   5  19 -19       3170.32       2344.56       304.77 o                         
   7  19 -19        792.75        503.77       197.64 o                         
  -4  20 -19       1700.80       1154.61       255.56 o                         
  -2  20 -19       4171.57       3096.21       364.04 o                         
   0  20 -19       3034.87       2317.07       317.99 o                         
   2  20 -19       6256.46       5613.35       520.99 o                         
   4  20 -19       3528.56       2628.82       304.44 o                         
   6  20 -19       3941.88       3396.13       353.24 o                         
  -3  21 -19        163.77        152.26       178.62 o                         
  -1  21 -19       1409.58        917.87       237.53 o                         
   1  21 -19       4504.63       3895.26       335.37 o                         
   3  21 -19        889.88        652.17       198.90 o                         
   5  21 -19       5541.09       5025.50       488.99 o                         
  -2  22 -19        329.35        466.71       277.63 o                         
   0  22 -19       4421.37       3784.72       331.84 o                         
   2  22 -19       5029.61       4198.12       347.44 o                         
   4  22 -19       1843.60       1356.87       258.22 o                         
 -12   0 -18      12030.57      12069.69      1363.98 o                         
 -10   0 -18       3541.00       3486.28       611.70 o                         
  -8   0 -18      19255.14      18959.10      1118.97 o                         
  -6   0 -18      49059.55      51758.31      1814.96 o                         
  -4   0 -18      33061.20      32943.25      1305.71 o                         
  -2   0 -18      35582.71      35513.43      1120.53 o                         
   0   0 -18       4530.20       4850.58       346.77 o                         
   2   0 -18      23264.12      26025.62       966.04 o                         
   4   0 -18      20040.28      18767.49       972.53 o                         
   6   0 -18       5069.26       4471.91       415.89 o                         
   8   0 -18      22505.25      23425.38       835.16 o                         
  10   0 -18       2252.33       2707.53       324.18 o                         
  12   0 -18      23136.34      22696.12      1402.65 o                         
  14   0 -18        243.11        404.99       482.01 o                         
 -11   1 -18       6022.20       5352.85       370.84 o                         
  -9   1 -18       4796.09       4925.46       485.78 o                         
  -7   1 -18       6437.92       7731.25       430.45 o                         
  -5   1 -18      22809.37      24085.08       737.22 o                         
  -3   1 -18      10552.77      10962.58       342.73 o                         
  -1   1 -18       4769.83       4778.77       277.43 o                         
   1   1 -18      13770.09      14907.82       467.74 o                         
   3   1 -18       2420.34       3066.86       244.35 o                         
   5   1 -18       2796.51       3238.55       222.61 o                         
   7   1 -18       1119.40        697.47       121.39 o                         
   9   1 -18      14500.16      13782.83       422.16 o                         
  11   1 -18       4125.85       4232.79       263.86 o                         
  13   1 -18        551.54        350.79       176.08 o                         
 -12   2 -18       3764.24       3341.98       356.61 o                         
 -10   2 -18      22518.84      22446.55       787.32 o                         
  -8   2 -18        310.67        207.72       148.22 o                         
  -6   2 -18      36051.88      36622.61      1082.22 o                         
  -4   2 -18      14319.29      15336.28       476.04 o                         
  -2   2 -18       4024.72       4344.39       320.38 o                         
   0   2 -18      10743.86      11407.06       393.39 o                         
   2   2 -18      26031.77      25534.93       685.90 o                         
   4   2 -18       3285.96       3398.43       230.38 o                         
   6   2 -18      11054.78      10760.62       374.68 o                         
   8   2 -18        770.89        867.09       140.98 o                         
  10   2 -18       1225.03       1208.37       169.06 o                         
  12   2 -18        236.28        173.55       155.20 o                         
  14   2 -18        963.19        723.25       348.05 o                         
 -11   3 -18       5464.38       5928.88       489.44 o                         
  -9   3 -18       8027.53       7651.67       456.87 o                         
  -7   3 -18      29866.84      29745.60       850.85 o                         
  -5   3 -18       6951.13       7210.01       474.69 o                         
  -3   3 -18       3550.57       3324.61       230.61 o                         
  -1   3 -18      26451.64      28700.17       717.54 o                         
   1   3 -18      14142.63      15462.94       461.80 o                         
   3   3 -18      10093.43      10093.47       364.34 o                         
   5   3 -18       3343.85       3334.54       231.79 o                         
   7   3 -18      10186.86      10584.86       366.55 o                         
   9   3 -18       5398.40       5514.46       257.15 o                         
  11   3 -18       4388.60       4387.83       420.26 o                         
  13   3 -18      20667.02      18541.50       735.51 o                         
 -12   4 -18        121.15       -164.09       389.71 o                         
 -10   4 -18      43147.23      44875.15      1273.42 o                         
  -8   4 -18       2485.72       2681.73       269.29 o                         
  -6   4 -18       2082.38       1665.18       180.92 o                         
  -4   4 -18      10805.42      11277.04       425.23 o                         
  -2   4 -18      11634.71      11472.02       404.80 o                         
   0   4 -18       4916.92       4726.51       276.49 o                         
   2   4 -18       6557.27       6936.83       311.92 o                         
   4   4 -18       1599.28       1781.65       172.75 o                         
   6   4 -18       1342.68       1377.08       156.02 o                         
   8   4 -18       2040.62       2448.07       192.05 o                         
  10   4 -18        885.72        623.64       151.83 o                         
  12   4 -18       9887.14      10572.46       629.10 o                         
  14   4 -18       5907.15       4908.58       645.09 o                         
 -11   5 -18       3731.57       3728.56       358.49 o                         
  -9   5 -18        422.40        305.47       203.06 o                         
  -7   5 -18      20598.21      21987.17       639.32 o                         
  -5   5 -18       3183.80       3233.95       260.44 o                         
  -3   5 -18       3843.90       3601.50       273.59 o                         
  -1   5 -18       5746.40       5863.35       270.51 o                         
   1   5 -18          4.81        101.43        86.82 o                         
   3   5 -18       1135.84        967.94       138.31 o                         
   5   5 -18       1434.84       1308.18       154.14 o                         
   7   5 -18       2147.85       2330.70       231.39 o                         
   9   5 -18       6069.04       6315.45       360.55 o                         
  11   5 -18       4017.39       3873.54       290.78 o                         
  13   5 -18       2046.11       1239.77       244.64 o                         
 -10   6 -18      29581.20      29371.27      1007.85 o                         
  -8   6 -18      12292.78      12721.70       540.10 o                         
  -6   6 -18      91928.48      91127.09      1985.92 o                         
  -4   6 -18       4837.17       4381.23       274.72 o                         
  -2   6 -18      12885.92      13396.65       470.37 o                         
   0   6 -18        495.67        450.13       130.84 o                         
   2   6 -18       7636.83       7790.52       368.83 o                         
   4   6 -18       6253.94       6499.32       308.60 o                         
   6   6 -18      15254.79      15420.57       530.65 o                         
   8   6 -18       8751.48       8583.15       340.35 o                         
  10   6 -18      53868.16      56709.56      1781.36 o                         
  12   6 -18       3497.97       3402.69       333.99 o                         
  14   6 -18      17375.59      17295.02       909.57 o                         
 -11   7 -18       2508.67       2371.44       335.70 o                         
  -9   7 -18      38904.89      39658.28       931.31 o                         
  -7   7 -18       5415.39       5320.79       289.70 o                         
  -5   7 -18       4337.39       4172.96       279.62 o                         
  -3   7 -18      35178.59      34676.92       912.01 o                         
  -1   7 -18      11543.20      11584.56       486.34 o                         
   1   7 -18      20334.40      18612.71       506.45 o                         
   3   7 -18       5554.66       5282.57       330.74 o                         
   5   7 -18      13400.19      14482.60       464.18 o                         
   7   7 -18      44961.33      44403.50      1008.19 o                         
   9   7 -18      14305.57      14340.20       746.15 o                         
  11   7 -18      29397.69      28418.04       905.75 o                         
  13   7 -18      22909.77      22081.57       886.89 o                         
 -10   8 -18       8807.14       8425.59       424.46 o                         
  -8   8 -18       4108.35       4918.41       304.33 o                         
  -6   8 -18      14743.05      15482.86       520.97 o                         
  -4   8 -18       9330.45       9362.82       395.73 o                         
  -2   8 -18        541.15        527.50       138.57 o                         
   0   8 -18       4283.58       3744.55       309.64 o                         
   2   8 -18       3514.32       2987.34       227.20 o                         
   4   8 -18        132.00         76.14        93.98 o                         
   6   8 -18       1868.58       2003.10       172.64 o                         
   8   8 -18       2016.99       2360.78       258.64 o                         
  10   8 -18        421.34        303.93       144.79 o                         
  12   8 -18       5653.67       5704.27       551.13 o                         
 -11   9 -18       2038.26       1489.55       312.33 o                         
  -9   9 -18       1564.56       1595.49       321.05 o                         
  -7   9 -18       7039.05       7787.25       363.99 o                         
  -5   9 -18      36816.76      37895.61       973.19 o                         
  -3   9 -18      20455.15      20694.36       642.31 o                         
  -1   9 -18      16224.81      15267.89       672.60 o                         
   1   9 -18       3856.66       3705.77       366.05 o                         
   3   9 -18      14414.38      13807.04       494.20 o                         
   5   9 -18       8988.89       9469.51       344.99 o                         
   7   9 -18       8386.94       8457.47       333.57 o                         
   9   9 -18       1966.08       1605.17       193.79 o                         
  11   9 -18       8297.61       8623.19       538.86 o                         
  13   9 -18       4577.45       3751.17       552.92 o                         
 -10  10 -18      10826.59      10198.40       474.04 o                         
  -8  10 -18      20297.90      19410.41       625.18 o                         
  -6  10 -18        592.09        509.19       145.18 o                         
  -4  10 -18      11289.93      10310.43       411.24 o                         
  -2  10 -18      18203.44      17678.67       635.35 o                         
   0  10 -18      11527.80      11414.89       461.84 o                         
   2  10 -18        252.37        134.61       127.89 o                         
   4  10 -18       5285.51       6863.72       372.64 o                         
   6  10 -18       4551.14       5808.69       386.01 o                         
   8  10 -18      11965.48      12150.35       494.37 o                         
  10  10 -18        220.56        271.99       153.57 o                         
  12  10 -18       5413.38       5529.37       381.30 o                         
  -9  11 -18       7081.43       6336.91       462.47 o                         
  -7  11 -18      25689.42      24818.75       803.50 o                         
  -5  11 -18       2623.68       2607.78       240.26 o                         
  -3  11 -18      14747.80      14570.70       557.22 o                         
  -1  11 -18       5082.27       5514.40       336.61 o                         
   1  11 -18       7489.11       7312.93       386.71 o                         
   3  11 -18       1052.18        807.11       187.05 o                         
   5  11 -18       9250.96      10179.97       438.03 o                         
   7  11 -18       1572.06       1553.81       210.23 o                         
   9  11 -18       1995.54       2148.50       302.06 o                         
  11  11 -18       1504.59        935.26       222.43 o                         
 -10  12 -18       3190.54       2291.86       314.31 o                         
  -8  12 -18       3729.18       3844.43       292.22 o                         
  -6  12 -18       2164.29       1781.59       212.27 o                         
  -4  12 -18       3682.74       3499.31       282.03 o                         
  -2  12 -18      13787.61      14563.96       562.53 o                         
   0  12 -18       7009.76       7412.55       385.96 o                         
   2  12 -18       6614.67       6633.52       384.69 o                         
   4  12 -18      10251.10      10510.51       485.31 o                         
   6  12 -18       3435.88       3705.37       426.24 o                         
   8  12 -18      23117.04      23874.64       822.07 o                         
  10  12 -18       1612.69       1457.18       330.32 o                         
  12  12 -18      39841.04      40941.65      1656.60 o                         
  -9  13 -18        986.44        799.41       197.75 o                         
  -7  13 -18      54704.02      55791.86      1407.03 o                         
  -5  13 -18       9355.44       9462.15       407.03 o                         
  -3  13 -18       8479.16       8894.44       403.04 o                         
  -1  13 -18      11397.03      12313.97       475.14 o                         
   1  13 -18      18485.75      19980.73       698.43 o                         
   3  13 -18       2891.15       3057.82       331.70 o                         
   5  13 -18       2255.71       2111.45       228.46 o                         
   7  13 -18       7571.97       8290.46       349.34 o                         
   9  13 -18      43975.05      44109.62      1180.06 o                         
  11  13 -18      18003.45      19103.31       904.60 o                         
  -8  14 -18        865.35        949.90       202.57 o                         
  -6  14 -18      24805.24      23848.18       729.39 o                         
  -4  14 -18       2381.21       2523.98       250.97 o                         
  -2  14 -18       3422.86       3378.44       369.20 o                         
   0  14 -18       3592.27       3896.22       305.94 o                         
   2  14 -18      19839.01      20518.98       799.71 o                         
   4  14 -18        649.91        375.45       162.44 o                         
   6  14 -18       2466.30       2433.55       243.01 o                         
   8  14 -18       2319.41       2149.05       298.12 o                         
  10  14 -18         76.25         85.81       161.62 o                         
  -9  15 -18       1266.58        948.00       314.77 o                         
  -7  15 -18      27211.78      26707.28      1027.90 o                         
  -5  15 -18       4514.94       4513.41       329.98 o                         
  -3  15 -18      16307.33      17887.94       621.54 o                         
  -1  15 -18       5135.42       5448.80       369.25 o                         
   1  15 -18      15821.64      15764.73       626.46 o                         
   3  15 -18       5457.86       5695.11       372.49 o                         
   5  15 -18       2408.91       2604.86       248.37 o                         
   7  15 -18       5651.67       5884.51       293.25 o                         
   9  15 -18       2262.56       2021.89       291.47 o                         
  11  15 -18       2059.44       2407.77       398.60 o                         
  -8  16 -18        547.64        349.37       178.16 o                         
  -6  16 -18       2938.89       2989.33       300.95 o                         
  -4  16 -18        602.45        559.48       163.49 o                         
  -2  16 -18      15575.70      15056.87       563.50 o                         
   0  16 -18       1268.23       1156.61       190.60 o                         
   2  16 -18       8569.44       8462.64       435.73 o                         
   4  16 -18       3366.28       3362.85       264.05 o                         
   6  16 -18       7624.31       8007.66       580.94 o                         
   8  16 -18       9332.23       8171.96       678.48 o                         
  10  16 -18      12286.00      11093.38       752.55 o                         
  -7  17 -18       1444.06       1184.78       224.24 o                         
  -5  17 -18       2002.70       1777.10       232.09 o                         
  -3  17 -18       5917.17       6508.03       434.74 o                         
  -1  17 -18       1589.11       1281.16       269.41 o                         
   1  17 -18       7838.64       7667.39       721.59 o                         
   3  17 -18       3774.63       3244.00       288.30 o                         
   5  17 -18       3904.88       3303.30       300.10 o                         
   7  17 -18      13873.41      14513.84       727.98 o                         
   9  17 -18       2194.04       1875.52       311.98 o                         
  -6  18 -18       1510.31       1300.84       232.91 o                         
  -4  18 -18       7634.85       7767.00       513.68 o                         
  -2  18 -18      30840.10      30624.64      1051.05 o                         
   0  18 -18       1723.60       1523.19       258.33 o                         
   2  18 -18       2586.04       2452.76       268.12 o                         
   4  18 -18      10189.77      10757.15       577.01 o                         
   6  18 -18         16.85        -57.63       127.40 o                         
   8  18 -18       1480.28       1039.65       255.29 o                         
  -5  19 -18       1123.84        837.45       211.43 o                         
  -3  19 -18      12262.82      12637.21       664.26 o                         
  -1  19 -18       1406.21       1035.67       244.61 o                         
   1  19 -18      10532.74      10518.52       438.55 o                         
   3  19 -18      12401.88      12820.41       563.48 o                         
   5  19 -18       9724.98      10331.99       497.80 o                         
   7  19 -18       9820.20       9716.52       518.24 o                         
   9  19 -18       8688.75       7194.76       997.54 o                         
  -4  20 -18       1537.63       1485.49       330.22 o                         
  -2  20 -18      16109.59      15293.89       885.33 o                         
   0  20 -18       1351.17       1190.52       210.11 o                         
   2  20 -18       1012.20       1032.54       211.04 o                         
   4  20 -18       1667.35       1515.41       252.98 o                         
   6  20 -18       3836.10       3828.79       349.81 o                         
   8  20 -18       3484.79       3267.09       357.52 o                         
  -3  21 -18       5036.57       5226.57       512.84 o                         
  -1  21 -18         11.54        135.25       151.76 o                         
   1  21 -18        641.35        321.01       162.27 o                         
   3  21 -18       3111.64       3090.63       494.97 o                         
   5  21 -18        227.97         52.76       158.42 o                         
   7  21 -18        404.15        229.30       217.25 o                         
  -2  22 -18       3665.77       2969.38       300.49 o                         
   0  22 -18      11570.31      10811.75       640.97 o                         
   2  22 -18       2711.07       2214.58       262.85 o                         
   4  22 -18        156.48        133.30       164.86 o                         
   6  22 -18       1502.42        872.49       425.97 o                         
  -1  23 -18       2329.67       1590.82       254.56 o                         
   1  23 -18       3273.98       2809.88       294.78 o                         
   3  23 -18        342.89        110.20       251.33 o                         
 -11   1 -17       7078.68       7180.63       394.35 o                         
  -9   1 -17       1836.39       1783.38       234.92 o                         
  -7   1 -17      27292.88      28528.94       940.04 o                         
  -5   1 -17      16999.90      17554.42       594.12 o                         
  -3   1 -17      12410.47      13787.05       387.21 o                         
  -1   1 -17       8409.64       8801.22       296.36 o                         
   1   1 -17      21958.50      22449.09       551.63 o                         
   3   1 -17      74437.53      74351.31      1423.22 o                         
   5   1 -17      10439.00      11295.69       356.06 o                         
   7   1 -17       6820.36       6985.02       273.89 o                         
   9   1 -17      14588.83      13846.66       403.87 o                         
  11   1 -17       3931.25       3334.86       290.95 o                         
  13   1 -17       2944.36       2355.35       257.99 o                         
 -12   2 -17       7739.90       7444.28       472.09 o                         
 -10   2 -17      19313.16      21591.07       852.49 o                         
  -8   2 -17       4311.48       5333.59       356.53 o                         
  -6   2 -17        356.49        255.26       141.34 o                         
  -4   2 -17        222.18        245.99       101.02 o                         
  -2   2 -17       1959.15       1943.89       184.17 o                         
   0   2 -17      16168.07      15746.30       487.86 o                         
   2   2 -17       6547.92       7250.39       278.19 o                         
   4   2 -17      20320.17      21483.71       553.24 o                         
   6   2 -17       7428.20       7516.62       296.81 o                         
   8   2 -17      12887.95      13353.72       395.59 o                         
  10   2 -17        943.04       1237.83       286.19 o                         
  12   2 -17      10067.24      10343.92       617.21 o                         
  14   2 -17       5872.28       5417.59       445.42 o                         
 -11   3 -17       9763.29       9521.59       431.01 o                         
  -9   3 -17      11712.66      11411.57       649.74 o                         
  -7   3 -17       8994.77       9629.52       494.66 o                         
  -5   3 -17      11748.44      11757.39       417.41 o                         
  -3   3 -17       4179.68       3869.57       234.34 o                         
  -1   3 -17       1363.74       1503.62       141.02 o                         
   1   3 -17       1070.75        599.22       117.83 o                         
   3   3 -17       1416.80       1550.65       164.01 o                         
   5   3 -17       5708.98       5844.53       256.03 o                         
   7   3 -17       1362.34       1363.14       145.88 o                         
   9   3 -17        928.53       1050.85       173.88 o                         
  11   3 -17       5109.41       5334.59       465.67 o                         
  13   3 -17        114.26         77.19       145.72 o                         
 -12   4 -17       2349.00       2105.91       442.37 o                         
 -10   4 -17      11465.70      11533.38       555.17 o                         
  -8   4 -17       1878.81       1929.36       260.85 o                         
  -6   4 -17       6032.54       5868.14       288.36 o                         
  -4   4 -17       2465.08       3216.06       309.11 o                         
  -2   4 -17       6797.74       7264.87       285.87 o                         
   0   4 -17       1026.43       1001.70       127.75 o                         
   2   4 -17      35661.83      36155.02       801.22 o                         
   4   4 -17      17302.87      17322.13       497.67 o                         
   6   4 -17       4800.49       4915.44       260.45 o                         
   8   4 -17        520.35        392.09       106.39 o                         
  10   4 -17      14355.61      14111.34       484.69 o                         
  12   4 -17      15812.07      15596.48       579.05 o                         
  14   4 -17       1224.65        826.44       309.81 o                         
 -11   5 -17       6762.10       6873.81       461.81 o                         
  -9   5 -17      36866.22      36279.77       908.44 o                         
  -7   5 -17       8508.04       9306.92       359.36 o                         
  -5   5 -17       1922.05       2139.09       203.01 o                         
  -3   5 -17       2705.47       2530.84       237.71 o                         
  -1   5 -17      28740.95      28875.89       730.80 o                         
   1   5 -17      63063.02      62336.12      1280.10 o                         
   3   5 -17      16751.62      17166.59       494.59 o                         
   5   5 -17      43141.18      44211.36       998.15 o                         
   7   5 -17       2831.75       3367.89       215.77 o                         
   9   5 -17      14970.91      15265.60       531.09 o                         
  11   5 -17       9939.98      10754.33       409.64 o                         
  13   5 -17       3163.96       2543.12       275.49 o                         
 -12   6 -17       4115.81       4234.75       628.06 o                         
 -10   6 -17      19307.11      19799.29       650.27 o                         
  -8   6 -17       3160.05       3032.39       306.96 o                         
  -6   6 -17       8923.67       9285.25       362.47 o                         
  -4   6 -17       6947.07       6708.89       310.88 o                         
  -2   6 -17       8708.52       9112.95       363.30 o                         
   0   6 -17       2293.05       2550.16       210.86 o                         
   2   6 -17       9353.13       8573.00       349.86 o                         
   4   6 -17       3269.07       3408.87       228.20 o                         
   6   6 -17      29976.42      28800.92       674.49 o                         
   8   6 -17       6141.82       6101.47       315.18 o                         
  10   6 -17       9888.48      10175.97       420.40 o                         
  12   6 -17        635.32        552.84       178.98 o                         
  14   6 -17       4371.27       4348.97       417.97 o                         
 -11   7 -17      10712.96       9531.72       547.10 o                         
  -9   7 -17       9455.76       9844.33       386.39 o                         
  -7   7 -17      12690.59      13383.56       487.93 o                         
  -5   7 -17      24959.87      25576.99       716.19 o                         
  -3   7 -17       1862.95       1989.63       197.40 o                         
  -1   7 -17      14206.90      13656.81       531.45 o                         
   1   7 -17      16359.63      16524.16       517.20 o                         
   3   7 -17       5157.26       5897.31       284.78 o                         
   5   7 -17       2536.56       2526.11       184.66 o                         
   7   7 -17      11896.68      12456.68       408.17 o                         
   9   7 -17       5531.02       5391.32       338.82 o                         
  11   7 -17       2665.22       2715.55       350.09 o                         
  13   7 -17       3299.92       2853.49       302.70 o                         
 -10   8 -17       6118.87       6427.13       337.16 o                         
  -8   8 -17       3540.68       3683.47       255.57 o                         
  -6   8 -17       6561.70       7239.17       328.62 o                         
  -4   8 -17       2013.47       2209.47       231.32 o                         
  -2   8 -17       1734.72       1333.75       169.19 o                         
   0   8 -17       5065.99       5303.24       361.20 o                         
   2   8 -17       7474.57       7662.55       363.54 o                         
   4   8 -17      14281.59      14601.55       431.45 o                         
   6   8 -17       4287.36       5197.36       259.12 o                         
   8   8 -17      62734.90      64069.91      1597.70 o                         
  10   8 -17      52501.51      52791.68      1561.96 o                         
  12   8 -17      19220.61      18766.98       817.07 o                         
  14   8 -17      13409.43      12083.57      1458.45 o                         
 -11   9 -17         70.23         96.23       174.45 o                         
  -9   9 -17       5451.06       5299.63       322.98 o                         
  -7   9 -17       7707.28       7395.21       371.24 o                         
  -5   9 -17      11814.13      10443.04       415.48 o                         
  -3   9 -17      10166.17      10171.93       424.06 o                         
  -1   9 -17       1712.96       1238.02       178.88 o                         
   1   9 -17       4299.34       4782.68       294.60 o                         
   3   9 -17       3190.47       3127.81       271.22 o                         
   5   9 -17       1130.72       1309.09       181.47 o                         
   7   9 -17      13523.81      13834.94       465.67 o                         
   9   9 -17       7784.05       8569.59       395.03 o                         
  11   9 -17       2774.92       2406.79       285.14 o                         
  13   9 -17        361.55         27.37       179.77 o                         
 -10  10 -17       4566.81       3549.22       252.61 o                         
  -8  10 -17       2231.83       2175.50       211.95 o                         
  -6  10 -17      11851.01      12024.86       437.68 o                         
  -4  10 -17       6286.62       6934.37       326.48 o                         
  -2  10 -17      10163.43       9661.41       432.61 o                         
   0  10 -17      13970.05      14101.18       534.34 o                         
   2  10 -17       5581.22       5430.71       399.10 o                         
   4  10 -17        223.44        156.31        99.74 o                         
   6  10 -17         65.33        -38.22        91.31 o                         
   8  10 -17       1366.74       1642.20       227.10 o                         
  10  10 -17       1717.72       2100.72       268.53 o                         
  12  10 -17       4396.84       4206.04       438.70 o                         
 -11  11 -17       4193.55       3569.30       546.21 o                         
  -9  11 -17         87.90         47.81       163.63 o                         
  -7  11 -17      24845.70      23185.89       678.10 o                         
  -5  11 -17      14709.86      13857.43       481.41 o                         
  -3  11 -17       1908.83       2180.33       327.43 o                         
  -1  11 -17       2433.67       2949.89       276.96 o                         
   1  11 -17       8100.32       8565.77       436.91 o                         
   3  11 -17       2534.37       2998.95       289.92 o                         
   5  11 -17       3169.51       3200.25       298.49 o                         
   7  11 -17       7798.86       8351.41       423.31 o                         
   9  11 -17      46782.51      46793.43      1195.88 o                         
  11  11 -17      14403.61      14818.45       604.49 o                         
  13  11 -17      12034.46      12005.47       762.33 o                         
 -10  12 -17       5325.63       4585.28       318.68 o                         
  -8  12 -17      10190.19       9814.16       443.46 o                         
  -6  12 -17       4057.77       4473.54       292.82 o                         
  -4  12 -17       4428.81       3904.40       404.36 o                         
  -2  12 -17       3863.40       3985.79       322.16 o                         
   0  12 -17       2305.60       2016.57       205.80 o                         
   2  12 -17        778.80        449.78       163.47 o                         
   4  12 -17      10284.92      10189.63       458.39 o                         
   6  12 -17       5786.17       6550.90       362.38 o                         
   8  12 -17      48269.87      48163.92      1213.46 o                         
  10  12 -17       1585.92       1310.17       217.13 o                         
  12  12 -17      37162.31      38051.84      1444.12 o                         
  -9  13 -17       2899.09       2036.45       236.27 o                         
  -7  13 -17       4724.13       4861.15       312.46 o                         
  -5  13 -17        621.75        301.24       127.94 o                         
  -3  13 -17       1331.85       1514.37       192.86 o                         
  -1  13 -17      14240.01      13948.58       545.69 o                         
   1  13 -17       1125.97       1405.12       204.84 o                         
   3  13 -17       5671.91       5619.61       398.32 o                         
   5  13 -17       5218.41       5139.41       330.29 o                         
   7  13 -17       3957.04       3989.99       224.82 o                         
   9  13 -17       1648.21       1485.02       228.84 o                         
  11  13 -17       5974.02       6311.98       412.39 o                         
 -10  14 -17       8375.43       6761.49       474.75 o                         
  -8  14 -17       8749.72       8488.75       409.17 o                         
  -6  14 -17        527.13        311.34       139.02 o                         
  -4  14 -17        525.30        448.94       137.37 o                         
  -2  14 -17       6834.80       7415.72       429.91 o                         
   0  14 -17      26066.94      27843.81       869.22 o                         
   2  14 -17       3386.12       3358.02       294.92 o                         
   4  14 -17      15343.28      16807.62       637.66 o                         
   6  14 -17       3838.99       3586.58       222.26 o                         
   8  14 -17      13798.46      13777.94       594.52 o                         
  10  14 -17       5186.46       5021.78       414.54 o                         
  12  14 -17      14784.57      14584.30      1006.42 o                         
  -9  15 -17       5002.68       4482.92       388.16 o                         
  -7  15 -17      11540.43      12150.54       475.66 o                         
  -5  15 -17        272.86         22.69       115.56 o                         
  -3  15 -17      10052.42      10016.86       416.37 o                         
  -1  15 -17        984.44       1065.01       171.55 o                         
   1  15 -17      17064.52      17077.00       639.16 o                         
   3  15 -17       1088.12        863.23       193.65 o                         
   5  15 -17       4879.68       4660.18       303.92 o                         
   7  15 -17       2695.01       2784.20       197.43 o                         
   9  15 -17       5654.73       6292.61       404.05 o                         
  11  15 -17       4457.31       3873.99       435.09 o                         
  -8  16 -17       5688.57       4957.52       431.93 o                         
  -6  16 -17       9510.22       9173.76       421.18 o                         
  -4  16 -17       5330.60       5790.51       347.46 o                         
  -2  16 -17       1302.29       1224.65       183.79 o                         
   0  16 -17        295.59        298.60       134.24 o                         
   2  16 -17       7956.25       8547.29       429.64 o                         
   4  16 -17       7515.72       7892.38       490.74 o                         
   6  16 -17       3053.06       2709.07       244.92 o                         
   8  16 -17        940.11        590.04       205.62 o                         
  10  16 -17        182.34        154.46       177.20 o                         
  -7  17 -17        993.39        779.81       187.86 o                         
  -5  17 -17       8113.14       8766.18       630.59 o                         
  -3  17 -17       4604.17       4800.66       358.01 o                         
  -1  17 -17       1767.66       1818.00       218.20 o                         
   1  17 -17       6142.52       6797.57       446.64 o                         
   3  17 -17       1081.83        782.08       161.05 o                         
   5  17 -17       1493.41        978.99       210.26 o                         
   7  17 -17       9661.46      10594.19       502.18 o                         
   9  17 -17       1359.10       1221.19       263.77 o                         
  -8  18 -17       7907.75       6659.94       459.33 o                         
  -6  18 -17        721.52        844.77       197.97 o                         
  -4  18 -17       1179.13       1288.80       208.40 o                         
  -2  18 -17       2281.75       2250.21       294.90 o                         
   0  18 -17       9217.98      10020.25       485.51 o                         
   2  18 -17      20308.21      20551.06       885.01 o                         
   4  18 -17       4310.25       3701.06       415.23 o                         
   6  18 -17      12684.28      13433.99       600.60 o                         
   8  18 -17      14375.38      15001.81       804.95 o                         
  10  18 -17      23463.25      23896.98      1078.30 o                         
  -7  19 -17       9327.19       9683.34       754.10 o                         
  -5  19 -17       4004.08       3322.57       300.89 o                         
  -3  19 -17      20262.47      21022.64       885.94 o                         
  -1  19 -17       1412.05       1479.74       216.16 o                         
   1  19 -17      11558.52      10896.01       482.15 o                         
   3  19 -17       3800.62       3942.00       316.61 o                         
   5  19 -17       2829.32       2853.18       269.25 o                         
   7  19 -17         48.28         41.22       128.28 o                         
   9  19 -17       5109.44       4797.90       691.87 o                         
  -6  20 -17        530.70        332.03       173.38 o                         
  -4  20 -17        104.47        123.01       152.59 o                         
  -2  20 -17      10040.87       9164.55       419.44 o                         
   0  20 -17        404.89        274.14       161.97 o                         
   2  20 -17       7678.32       7870.42       457.11 o                         
   4  20 -17       7159.69       6921.82       410.27 o                         
   6  20 -17       7182.79       7313.46       504.34 o                         
   8  20 -17       3882.05       3273.62       357.94 o                         
  -5  21 -17       2216.04       2176.37       375.32 o                         
  -3  21 -17         18.06         60.53       157.99 o                         
  -1  21 -17       4458.13       3993.53       389.07 o                         
   1  21 -17       7415.16       7355.80       519.03 o                         
   3  21 -17       3094.39       2973.93       339.42 o                         
   5  21 -17      16973.25      16416.15       593.21 o                         
   7  21 -17        460.98        471.62       200.11 o                         
  -4  22 -17       2475.60       1995.83       252.02 o                         
  -2  22 -17       1449.39        864.46       209.36 o                         
   0  22 -17        329.66         93.93       166.61 o                         
   2  22 -17       2192.08       1958.93       232.60 o                         
   4  22 -17        783.78        316.26       176.11 o                         
   6  22 -17        663.14        399.35       218.45 o                         
  -3  23 -17        635.83        334.92       187.04 o                         
  -1  23 -17      12289.48      11326.22       652.24 o                         
   1  23 -17       1753.24       1204.08       293.32 o                         
   3  23 -17       7058.30       6829.10       465.93 o                         
   5  23 -17       1587.15       1124.76       284.66 o                         
   0  24 -17      23526.62      23440.49      1457.93 o                         
   2  24 -17       2434.69       1828.05       290.57 o                         
 -12   0 -16       9058.64       7123.91       531.03 o                         
 -10   0 -16       3383.16       2857.74       349.83 o                         
  -8   0 -16        656.70        442.84       260.76 o                         
  -6   0 -16      11752.90      10470.03       605.82 o                         
  -4   0 -16      37653.29      38119.93      1376.99 o                         
  -2   0 -16       6495.45       7479.98       369.40 o                         
   0   0 -16     729447.00     794330.56     20669.72 o                         
   2   0 -16       8752.50      10510.80       468.22 o                         
   4   0 -16      68905.66      65065.66      2036.53 o                         
   6   0 -16       4412.34       4085.85       307.23 o                         
   8   0 -16      63686.46      61612.44      1744.06 o                         
  10   0 -16      12764.30      14092.32       878.59 o                         
  12   0 -16      18022.38      16796.72       810.38 o                         
  14   0 -16       8668.11       7816.01       587.94 o                         
 -13   1 -16       6384.14       5292.66       540.53 o                         
 -11   1 -16       8144.48       7763.29       403.45 o                         
  -9   1 -16        342.27        414.05       167.20 o                         
  -7   1 -16       4272.54       4470.82       308.89 o                         
  -5   1 -16       3255.42       3026.36       256.92 o                         
  -3   1 -16      26926.30      28087.95       622.63 o                         
  -1   1 -16      16995.96      18680.17       464.39 o                         
   1   1 -16      47145.58      49771.88      1059.68 o                         
   3   1 -16      17777.16      18341.29       479.87 o                         
   5   1 -16      19846.80      20215.00       513.23 o                         
   7   1 -16      18291.31      17622.30       468.87 o                         
   9   1 -16       1878.50       2163.11       169.06 o                         
  11   1 -16        614.73        366.77       151.99 o                         
  13   1 -16          7.52        -39.38       132.95 o                         
  15   1 -16        533.97        443.41       224.53 o                         
 -12   2 -16        720.31        642.35       173.80 o                         
 -10   2 -16      13611.32      12721.29       585.11 o                         
  -8   2 -16       1116.69        752.15       174.28 o                         
  -6   2 -16      11279.53      11517.12       446.83 o                         
  -4   2 -16       4968.60       5431.39       270.34 o                         
  -2   2 -16      12934.81      14569.37       394.45 o                         
   0   2 -16      69373.56      72832.18      1357.06 o                         
   2   2 -16       5579.17       4918.10       223.57 o                         
   4   2 -16      17436.05      16820.29       450.60 o                         
   6   2 -16         11.39        -30.88        65.43 o                         
   8   2 -16      25251.13      25022.22       614.69 o                         
  10   2 -16      11330.06      12008.71       466.77 o                         
  12   2 -16        226.27        242.48       136.50 o                         
  14   2 -16       5638.05       4860.55       372.02 o                         
 -13   3 -16       8045.15       7903.94      1158.33 o                         
 -11   3 -16       2310.70       2291.45       247.53 o                         
  -9   3 -16       3876.44       4267.54       355.56 o                         
  -7   3 -16       8644.47       8082.37       429.91 o                         
  -5   3 -16       6959.92       6961.07       317.11 o                         
  -3   3 -16        217.71        176.55        90.32 o                         
  -1   3 -16      10563.10      11522.28       381.75 o                         
   1   3 -16      26113.64      27039.21       646.65 o                         
   3   3 -16       5404.30       5693.96       250.38 o                         
   5   3 -16      19251.74      18414.35       472.13 o                         
   7   3 -16       6596.06       7211.53       271.52 o                         
   9   3 -16       1010.41        981.52       154.25 o                         
  11   3 -16       4223.61       4132.42       299.50 o                         
  13   3 -16      23519.38      24069.30       951.68 o                         
  15   3 -16        776.61        319.11       312.28 o                         
 -12   4 -16       2120.22       1285.91       259.86 o                         
 -10   4 -16       5949.41       5641.45       375.70 o                         
  -8   4 -16       1751.89       2141.76       154.03 o                         
  -6   4 -16       7124.91       6984.21       298.86 o                         
  -4   4 -16      11573.19      11775.62       441.73 o                         
  -2   4 -16      45681.20      44050.01      1185.18 o                         
   0   4 -16       6775.54       7101.68       264.05 o                         
   2   4 -16      19601.28      19244.36       493.55 o                         
   4   4 -16      51007.20      48827.32       997.49 o                         
   6   4 -16       4622.49       4374.13       239.93 o                         
   8   4 -16      11148.17      11243.79       360.15 o                         
  10   4 -16       9120.76       9153.16       379.79 o                         
  12   4 -16      14477.09      14729.20       596.66 o                         
  14   4 -16        608.21        320.54       184.88 o                         
 -11   5 -16       5684.95       4856.48       476.32 o                         
  -9   5 -16       3849.14       4165.63       210.43 o                         
  -7   5 -16       6224.68       6291.73       283.03 o                         
  -5   5 -16       3912.99       4259.93       252.75 o                         
  -3   5 -16       7575.46       7180.97       356.27 o                         
  -1   5 -16       9498.90       9973.55       337.68 o                         
   1   5 -16         82.07         99.72        86.22 o                         
   3   5 -16       5431.41       4938.83       235.03 o                         
   5   5 -16       3040.29       4040.55       233.05 o                         
   7   5 -16       4994.80       5106.89       246.85 o                         
   9   5 -16        197.17        153.55       106.62 o                         
  11   5 -16       4768.61       4257.06       271.70 o                         
  13   5 -16       1780.12       1388.51       240.73 o                         
 -12   6 -16         25.29        135.15       229.81 o                         
 -10   6 -16       4068.42       3943.76       241.72 o                         
  -8   6 -16        545.27        503.25       131.62 o                         
  -6   6 -16       4642.91       4585.24       260.05 o                         
  -4   6 -16       2408.77       2749.41       219.72 o                         
  -2   6 -16      56387.79      52580.86      1238.52 o                         
   0   6 -16      11765.08      10570.80       377.59 o                         
   2   6 -16      67311.19      67594.51      1378.61 o                         
   4   6 -16       3476.26       3396.71       222.35 o                         
   6   6 -16      39978.57      40178.20       863.74 o                         
   8   6 -16      12327.65      12974.96       467.87 o                         
  10   6 -16      31281.50      31156.38       860.08 o                         
  12   6 -16      11618.83      11736.35       493.87 o                         
  14   6 -16      11796.69      11045.22       598.00 o                         
 -11   7 -16        604.02        538.94       146.16 o                         
  -9   7 -16       3389.62       3239.52       252.93 o                         
  -7   7 -16      11552.71      12585.35       429.16 o                         
  -5   7 -16       8253.73       8710.57       341.72 o                         
  -3   7 -16       4323.14       4597.97       263.40 o                         
  -1   7 -16       9584.34       9617.62       374.21 o                         
   1   7 -16      17776.57      18233.82       513.61 o                         
   3   7 -16      29385.87      28443.46       693.28 o                         
   5   7 -16       5432.33       7023.13       308.72 o                         
   7   7 -16      58794.50      56845.94      1130.07 o                         
   9   7 -16       4792.97       5182.39       315.47 o                         
  11   7 -16      14621.25      15235.29       495.86 o                         
  13   7 -16        783.17        507.06       167.90 o                         
 -12   8 -16       2179.18       1790.90       280.41 o                         
 -10   8 -16       2571.80       2485.55       195.92 o                         
  -8   8 -16       1386.35       1531.70       190.40 o                         
  -6   8 -16       5079.68       5654.72       319.37 o                         
  -4   8 -16        918.90        812.15       135.57 o                         
  -2   8 -16       3246.38       3898.54       323.89 o                         
   0   8 -16       1006.25        831.81       142.27 o                         
   2   8 -16       3818.85       3426.72       261.33 o                         
   4   8 -16       7486.61       7768.39       295.01 o                         
   6   8 -16       6356.51       7022.33       273.09 o                         
   8   8 -16       1422.37       1174.42       254.54 o                         
  10   8 -16       1456.45       1499.89       179.61 o                         
  12   8 -16       5644.57       5222.18       351.20 o                         
  14   8 -16       1463.72       1606.65       789.67 o                         
 -11   9 -16       7330.13       7752.74       387.44 o                         
  -9   9 -16      13297.80      12183.96       648.21 o                         
  -7   9 -16       1719.93       1547.95       175.22 o                         
  -5   9 -16        915.87        878.08       154.99 o                         
  -3   9 -16       9272.57       8139.02       337.79 o                         
  -1   9 -16       6209.49       5998.94       317.15 o                         
   1   9 -16       3595.86       3997.64       320.72 o                         
   3   9 -16       6436.38       5925.58       333.77 o                         
   5   9 -16      13425.45      13143.34       397.45 o                         
   7   9 -16      21855.36      21991.10       613.27 o                         
   9   9 -16       7285.79       7648.70       451.15 o                         
  11   9 -16        728.92        714.54       189.39 o                         
  13   9 -16       1323.08        830.48       257.50 o                         
 -12  10 -16        218.02        140.79       333.34 o                         
 -10  10 -16         39.45        120.78       118.22 o                         
  -8  10 -16       2359.95       2391.95       288.65 o                         
  -6  10 -16        664.03        572.78       135.56 o                         
  -4  10 -16       1451.22       1374.11       169.51 o                         
  -2  10 -16       6112.66       6438.23       400.65 o                         
   0  10 -16      46461.98      46598.21      1110.03 o                         
   2  10 -16      17801.11      18342.74       696.18 o                         
   4  10 -16       3262.63       2871.69       286.76 o                         
   6  10 -16       6068.93       6695.81       312.60 o                         
   8  10 -16      11849.77      12086.77       541.22 o                         
  10  10 -16        484.55        496.71       148.81 o                         
  12  10 -16      18576.16      17700.92       987.94 o                         
  14  10 -16       8682.83       8234.13      1005.04 o                         
 -11  11 -16       5543.37       6204.61       580.15 o                         
  -9  11 -16       2181.43       2483.55       274.54 o                         
  -7  11 -16       1993.43       2060.26       201.65 o                         
  -5  11 -16      22083.21      22238.46       852.30 o                         
  -3  11 -16       2767.93       2898.56       270.37 o                         
  -1  11 -16       1116.16       1211.25       176.43 o                         
   1  11 -16        184.90        202.35       106.26 o                         
   3  11 -16        851.58       1037.36       180.23 o                         
   5  11 -16       1369.04       1431.15       196.02 o                         
   7  11 -16      19538.24      19943.90       521.73 o                         
   9  11 -16       3402.23       3466.84       288.01 o                         
  11  11 -16       3232.97       3032.31       285.75 o                         
  13  11 -16        687.78        387.00       220.72 o                         
 -10  12 -16        411.31        321.85       157.19 o                         
  -8  12 -16       3681.90       4023.69       270.05 o                         
  -6  12 -16       3299.39       3514.98       275.24 o                         
  -4  12 -16       6799.12       6835.36       323.10 o                         
  -2  12 -16       1048.62       1304.16       175.44 o                         
   0  12 -16      41359.46      41746.09      1277.09 o                         
   2  12 -16       3170.09       3434.82       344.51 o                         
   4  12 -16      55264.83      58240.54      1489.67 o                         
   6  12 -16       2210.25       2170.12       236.02 o                         
   8  12 -16      22557.89      22316.99       775.28 o                         
  10  12 -16       3367.15       3227.56       323.78 o                         
  12  12 -16       2680.32       2924.79       325.50 o                         
 -11  13 -16       1458.30       1431.19       311.74 o                         
  -9  13 -16       3564.17       3380.01       318.16 o                         
  -7  13 -16       3367.44       3573.79       268.12 o                         
  -5  13 -16       7367.97       8402.49       358.62 o                         
  -3  13 -16       6415.65       6809.64       344.99 o                         
  -1  13 -16       2282.31       2566.28       235.44 o                         
   1  13 -16       9109.27      10298.38       525.54 o                         
   3  13 -16       5925.45       6518.48       358.98 o                         
   5  13 -16      16258.99      16018.52       602.15 o                         
   7  13 -16      27871.98      28304.44       727.43 o                         
   9  13 -16      10015.87       9956.16       464.35 o                         
  11  13 -16       6307.67       6367.14       437.85 o                         
  13  13 -16       9138.53       8267.15       844.47 o                         
 -10  14 -16         31.57         -1.06       169.01 o                         
  -8  14 -16        853.00        651.79       168.74 o                         
  -6  14 -16       9605.37       9641.75       421.74 o                         
  -4  14 -16       2321.47       2329.94       213.77 o                         
  -2  14 -16       1040.73       1282.74       223.52 o                         
   0  14 -16       5097.54       4729.06       335.61 o                         
   2  14 -16        188.43        137.33       118.76 o                         
   4  14 -16      14355.26      14063.90       609.10 o                         
   6  14 -16        500.86        501.03       145.43 o                         
   8  14 -16       5485.66       5675.81       368.21 o                         
  10  14 -16       2148.94       2293.38       248.09 o                         
  12  14 -16        769.79        688.45       264.16 o                         
  -9  15 -16       2818.32       2389.97       276.00 o                         
  -7  15 -16       3692.86       3855.03       304.92 o                         
  -5  15 -16       5340.80       5665.47       326.41 o                         
  -3  15 -16      11767.98      12828.53       497.81 o                         
  -1  15 -16      18692.23      19251.68       686.49 o                         
   1  15 -16       7619.65       8241.11       381.30 o                         
   3  15 -16        915.86        880.75       221.64 o                         
   5  15 -16       2315.61       2469.09       210.34 o                         
   7  15 -16        433.51        348.93       112.71 o                         
   9  15 -16        719.25        292.64       158.33 o                         
  11  15 -16       3648.57       3639.57       306.46 o                         
  -8  16 -16       7098.81       7627.07       397.42 o                         
  -6  16 -16       4643.06       5110.74       335.94 o                         
  -4  16 -16       3830.94       4021.79       292.65 o                         
  -2  16 -16       2450.22       2272.00       236.05 o                         
   0  16 -16      47095.21      49132.20      1220.85 o                         
   2  16 -16      23574.81      26107.88       904.00 o                         
   4  16 -16       1478.73       1731.72       201.09 o                         
   6  16 -16       1611.13       1446.71       166.82 o                         
   8  16 -16      27336.48      28680.71      1013.47 o                         
  10  16 -16       6046.66       4911.13       359.73 o                         
  -9  17 -16       2307.83       2070.78       337.92 o                         
  -7  17 -16       2557.91       2432.27       268.09 o                         
  -5  17 -16        403.22        273.23       138.82 o                         
  -3  17 -16       3798.06       3558.93       300.39 o                         
  -1  17 -16       5261.72       5742.91       356.92 o                         
   1  17 -16       1074.22        604.77       178.33 o                         
   3  17 -16      19621.39      20486.67       717.01 o                         
   5  17 -16         91.02        -32.78       107.21 o                         
   7  17 -16      11516.07      13143.45       557.86 o                         
   9  17 -16        946.58        605.39       205.37 o                         
  11  17 -16      21233.43      21088.90      1377.77 o                         
  -8  18 -16        995.88        691.17       191.17 o                         
  -6  18 -16       2512.82       2554.57       271.74 o                         
  -4  18 -16       1851.05       1781.05       264.21 o                         
  -2  18 -16      22077.47      22923.84       744.33 o                         
   0  18 -16       7689.84       8819.15       528.67 o                         
   2  18 -16       1358.00       1845.26       192.42 o                         
   4  18 -16       4359.64       4106.95       300.44 o                         
   6  18 -16       3108.66       2709.17       247.61 o                         
   8  18 -16       5560.41       5489.37       486.00 o                         
  10  18 -16        876.63        375.73       224.85 o                         
  -7  19 -16        962.56        445.86       177.36 o                         
  -5  19 -16      14009.55      13758.76       983.09 o                         
  -3  19 -16        972.04        588.02       169.94 o                         
  -1  19 -16      24973.90      25116.12       781.66 o                         
   1  19 -16      24857.32      24746.62       733.03 o                         
   3  19 -16       3808.28       3180.15       276.31 o                         
   5  19 -16       8794.45       9787.95       908.13 o                         
   7  19 -16       4269.39       3626.25       416.98 o                         
   9  19 -16       1714.71       1213.20       276.41 o                         
  -6  20 -16       5685.83       4614.30       348.67 o                         
  -4  20 -16      13990.59      14236.58       515.39 o                         
  -2  20 -16      18685.83      18176.04       910.58 o                         
   0  20 -16       9084.00       8718.40       388.70 o                         
   2  20 -16      15678.77      15417.26       722.59 o                         
   4  20 -16      13936.67      14487.92       664.80 o                         
   6  20 -16       4063.39       3829.89       300.41 o                         
   8  20 -16       8530.59       8167.59       687.64 o                         
  -5  21 -16         63.78        199.15       156.02 o                         
  -3  21 -16       2399.25       2104.90       231.81 o                         
  -1  21 -16       9746.65       9304.29       627.45 o                         
   1  21 -16       9611.40       9107.63       408.33 o                         
   3  21 -16       6584.23       6458.60       467.86 o                         
   5  21 -16         30.71        133.82       129.29 o                         
   7  21 -16       6598.86       5606.73       611.22 o                         
  -4  22 -16        360.38        150.05       161.22 o                         
  -2  22 -16       2485.62       2021.86       272.97 o                         
   0  22 -16      11837.01      11739.63       546.87 o                         
   2  22 -16      11299.40      11808.94       518.35 o                         
   4  22 -16       2953.64       2845.93       312.26 o                         
   6  22 -16       1348.11       1330.18       216.79 o                         
  -3  23 -16      11276.64      10171.58       592.68 o                         
  -1  23 -16       3946.08       3435.92       309.59 o                         
   1  23 -16       7250.92       6887.73       388.82 o                         
   3  23 -16       9569.70       8986.66       614.58 o                         
   5  23 -16       6099.58       4643.18       770.32 o                         
  -2  24 -16        624.82        353.51       190.89 o                         
   0  24 -16       3397.57       2975.35       290.80 o                         
   2  24 -16      13530.92      12215.32       681.67 o                         
   4  24 -16      10350.04       9009.59       507.41 o                         
   1  25 -16      11337.19      10476.92       602.11 o                         
 -13   1 -15       4280.86       3868.04       330.88 o                         
 -11   1 -15       1026.18        872.87       173.52 o                         
  -9   1 -15      12484.96      13706.77       636.12 o                         
  -7   1 -15       1823.51       2145.51       211.30 o                         
  -5   1 -15      28666.44      28700.28       813.12 o                         
  -3   1 -15      61305.72      61040.19      1148.34 o                         
  -1   1 -15      61647.54      62305.71      1175.63 o                         
   1   1 -15      87316.69      87962.35      1585.37 o                         
   3   1 -15      34508.55      33366.54       730.66 o                         
   5   1 -15       6160.97       5900.65       235.68 o                         
   7   1 -15      16224.05      15509.55       467.97 o                         
   9   1 -15      11692.75      12686.47       399.76 o                         
  11   1 -15      26475.42      28391.97       897.55 o                         
  13   1 -15       9977.92       9666.95       485.38 o                         
  15   1 -15        459.58        197.98       236.40 o                         
 -12   2 -15       6260.54       5645.30       326.30 o                         
 -10   2 -15        268.75         90.97       136.37 o                         
  -8   2 -15      12272.20      13076.63       505.37 o                         
  -6   2 -15      12095.59      11394.86       468.99 o                         
  -4   2 -15      35029.77      35658.91       828.88 o                         
  -2   2 -15      20563.55      19997.07       482.57 o                         
   0   2 -15     120890.23     122472.07      2187.56 o                         
   2   2 -15      18145.06      18129.87       521.52 o                         
   4   2 -15       9432.87       9809.13       313.61 o                         
   6   2 -15      43909.18      42523.50       895.29 o                         
   8   2 -15       5346.90       5130.09       223.37 o                         
  10   2 -15       4103.72       5185.47       286.32 o                         
  12   2 -15       7797.69       7430.33       374.86 o                         
  14   2 -15       8227.28       8513.59       414.91 o                         
 -13   3 -15       2508.05       1761.70       294.77 o                         
 -11   3 -15        727.38        364.34       155.16 o                         
  -9   3 -15         40.41         94.49       119.83 o                         
  -7   3 -15       1707.18       1728.62       191.10 o                         
  -5   3 -15       7358.31       7707.34       325.25 o                         
  -3   3 -15      15464.85      15900.10       483.74 o                         
  -1   3 -15      45573.29      46151.79       909.36 o                         
   1   3 -15      15083.98      15501.28       443.88 o                         
   3   3 -15       4111.40       4344.22       214.46 o                         
   5   3 -15       6428.53       6755.42       256.12 o                         
   7   3 -15       8669.70       8839.59       329.44 o                         
   9   3 -15        941.83        738.05       136.80 o                         
  11   3 -15       5747.06       6154.20       443.01 o                         
  13   3 -15       1006.84        738.02       166.42 o                         
  15   3 -15       3460.82       2608.40       667.99 o                         
 -12   4 -15        808.63        465.00       202.62 o                         
 -10   4 -15      10154.97      10804.74       446.86 o                         
  -8   4 -15       2109.59       2174.57       151.35 o                         
  -6   4 -15        356.20        229.57        92.21 o                         
  -4   4 -15      21156.41      22955.29       678.95 o                         
  -2   4 -15      33928.90      34183.02       775.34 o                         
   0   4 -15      13461.41      13558.14       383.62 o                         
   2   4 -15      20599.82      20909.96       512.82 o                         
   4   4 -15      16695.02      17201.43       449.37 o                         
   6   4 -15      11056.66      11552.99       390.23 o                         
   8   4 -15      10032.70      10688.36       451.95 o                         
  10   4 -15       6348.50       6786.86       333.37 o                         
  12   4 -15      21277.13      22344.62       681.81 o                         
  14   4 -15       5817.67       5393.37       312.88 o                         
 -13   5 -15       1683.58       1104.15       302.20 o                         
 -11   5 -15       1841.83       1830.04       186.91 o                         
  -9   5 -15       3868.75       4404.97       423.36 o                         
  -7   5 -15       5878.01       6229.67       268.50 o                         
  -5   5 -15      42001.59      41856.28       991.92 o                         
  -3   5 -15      46773.09      48915.80      1215.11 o                         
  -1   5 -15      77941.72      74315.55      1495.62 o                         
   1   5 -15      50413.41      49435.54       982.48 o                         
   3   5 -15       5910.13       5481.38       233.10 o                         
   5   5 -15       7034.31       6764.20       253.32 o                         
   7   5 -15      27649.99      27235.46       684.46 o                         
   9   5 -15       7824.22       7981.21       351.39 o                         
  11   5 -15       2274.57       2398.96       233.04 o                         
  13   5 -15      30800.76      31041.03       868.65 o                         
  15   5 -15        530.80        256.77       268.81 o                         
 -12   6 -15        209.19         24.16       147.19 o                         
 -10   6 -15       9817.56       9382.46       319.09 o                         
  -8   6 -15       4449.70       4737.55       258.47 o                         
  -6   6 -15      15754.67      16086.82       710.66 o                         
  -4   6 -15       8354.84       8478.21       335.89 o                         
  -2   6 -15       7058.66       7099.44       302.94 o                         
   0   6 -15      27794.53      26478.22       701.25 o                         
   2   6 -15      12615.47      12174.47       385.15 o                         
   4   6 -15      20142.47      21394.21       553.69 o                         
   6   6 -15      25495.71      27299.15       643.24 o                         
   8   6 -15       7349.10       8445.75       363.55 o                         
  10   6 -15       6787.49       7408.91       345.11 o                         
  12   6 -15        539.11        637.47       182.14 o                         
  14   6 -15      19900.53      17888.95       821.79 o                         
 -13   7 -15       1504.61        961.36       313.01 o                         
 -11   7 -15      13849.17      13565.84       678.69 o                         
  -9   7 -15       4189.64       4657.77       233.72 o                         
  -7   7 -15       4067.30       3959.88       235.65 o                         
  -5   7 -15       2806.28       3100.62       208.78 o                         
  -3   7 -15       7429.40       7905.12       356.21 o                         
  -1   7 -15      10859.52      10681.17       380.41 o                         
   1   7 -15        709.27        791.83       120.31 o                         
   3   7 -15       4443.25       4769.24       233.13 o                         
   5   7 -15       7165.36       8261.61       292.41 o                         
   7   7 -15       2260.63       2119.42       203.30 o                         
   9   7 -15       4168.21       4271.62       292.67 o                         
  11   7 -15        563.39        370.97       130.87 o                         
  13   7 -15       3002.51       2521.98       243.73 o                         
 -12   8 -15        642.51        545.36       222.55 o                         
 -10   8 -15      23571.48      23590.11       669.87 o                         
  -8   8 -15      16871.65      17402.79       524.41 o                         
  -6   8 -15       1660.57       1783.97       166.77 o                         
  -4   8 -15      19832.27      20090.53       574.37 o                         
  -2   8 -15      23877.38      23427.27       644.66 o                         
   0   8 -15      79177.97      80987.09      1722.82 o                         
   2   8 -15      24119.49      25198.34       692.79 o                         
   4   8 -15      26438.28      28355.78       638.52 o                         
   6   8 -15       9634.29      10168.33       329.63 o                         
   8   8 -15      64303.69      63531.21      1489.41 o                         
  10   8 -15       1368.83       1488.69       185.67 o                         
  12   8 -15      20619.59      21043.41       672.03 o                         
  14   8 -15      59854.51      53412.70      4158.09 o                         
 -11   9 -15       4512.55       4786.94       490.98 o                         
  -9   9 -15       3999.31       3720.64       318.74 o                         
  -7   9 -15       5554.78       5725.46       317.68 o                         
  -5   9 -15       1936.58       2148.02       191.09 o                         
  -3   9 -15       5823.75       6646.60       291.84 o                         
  -1   9 -15        483.59        327.04       103.37 o                         
   1   9 -15      18886.67      19172.82       577.67 o                         
   3   9 -15       4835.70       4786.01       268.69 o                         
   5   9 -15       8894.02       9547.70       357.09 o                         
   7   9 -15       5197.81       5314.24       311.17 o                         
   9   9 -15      13081.80      14532.51       753.54 o                         
  11   9 -15       7183.82       7997.42       419.78 o                         
  13   9 -15        256.41        162.50       167.34 o                         
 -12  10 -15       2210.32       2018.66       313.23 o                         
 -10  10 -15      14073.52      14595.65       576.20 o                         
  -8  10 -15       7009.08       7494.43       382.72 o                         
  -6  10 -15        370.26        300.17       105.70 o                         
  -4  10 -15        453.78        389.70       109.10 o                         
  -2  10 -15       3507.34       3228.70       241.19 o                         
   0  10 -15      12258.90      13358.77       461.29 o                         
   2  10 -15       6039.40       6171.78       319.66 o                         
   4  10 -15       3431.08       3364.87       376.85 o                         
   6  10 -15       9555.46       9779.55       440.04 o                         
   8  10 -15       2729.17       2937.04       293.15 o                         
  10  10 -15       6730.16       7414.09       398.19 o                         
  12  10 -15       3831.44       3586.53       402.63 o                         
  14  10 -15       3929.64       4249.08       651.22 o                         
 -11  11 -15      10197.76       9767.19       546.58 o                         
  -9  11 -15      21146.35      20804.39       855.50 o                         
  -7  11 -15       2356.40       2272.68       232.61 o                         
  -5  11 -15       3101.81       3700.85       260.45 o                         
  -3  11 -15       6735.09       6932.67       329.92 o                         
  -1  11 -15       1852.95       2096.66       217.34 o                         
   1  11 -15       4014.00       4113.38       285.98 o                         
   3  11 -15      14662.89      14959.64       700.05 o                         
   5  11 -15      14180.23      14304.59       516.76 o                         
   7  11 -15      26790.32      28671.69       940.13 o                         
   9  11 -15       5095.46       5832.25       380.28 o                         
  11  11 -15        152.81        263.31       136.00 o                         
  13  11 -15       1896.79       1093.59       376.88 o                         
 -10  12 -15       2434.76       1917.16       246.35 o                         
  -8  12 -15      15143.70      14197.12       930.76 o                         
  -6  12 -15       1906.99       2243.75       209.91 o                         
  -4  12 -15      47706.41      47496.11      1231.32 o                         
  -2  12 -15        582.35        430.77       123.42 o                         
   0  12 -15      13320.10      14373.11       522.52 o                         
   2  12 -15       3843.06       4314.42       375.98 o                         
   4  12 -15      38578.26      39651.84      1250.97 o                         
   6  12 -15       3257.91       3282.89       206.23 o                         
   8  12 -15       2036.87       1776.59       222.72 o                         
  10  12 -15       4610.38       5202.97       338.11 o                         
  12  12 -15       2098.31       2005.84       316.97 o                         
 -11  13 -15       2394.17       2068.61       330.48 o                         
  -9  13 -15       6143.39       6280.99       685.21 o                         
  -7  13 -15       4255.40       4288.88       356.05 o                         
  -5  13 -15        160.26        166.66       101.23 o                         
  -3  13 -15       1476.60       1837.64       278.11 o                         
  -1  13 -15      14955.68      15485.54       642.77 o                         
   1  13 -15        264.21        180.26        99.82 o                         
   3  13 -15       8267.33       8801.57       432.77 o                         
   5  13 -15       1850.43       2351.92       263.85 o                         
   7  13 -15       2116.98       1788.94       284.53 o                         
   9  13 -15       4382.53       4214.51       350.59 o                         
  11  13 -15       1179.90       1203.97       193.85 o                         
  13  13 -15        384.41        146.16       258.23 o                         
 -10  14 -15       1848.10       1873.62       246.62 o                         
  -8  14 -15       8556.58       8792.32       429.75 o                         
  -6  14 -15       6703.16       6092.81       310.25 o                         
  -4  14 -15      17094.62      19182.40       631.34 o                         
  -2  14 -15       9754.48      10246.70       429.01 o                         
   0  14 -15      51844.41      53235.91      1361.10 o                         
   2  14 -15      10905.40      12376.62       566.14 o                         
   4  14 -15       6099.05       6260.24       342.10 o                         
   6  14 -15       7062.89       7013.83       330.94 o                         
   8  14 -15       5662.16       5454.09       351.08 o                         
  10  14 -15      16586.73      17083.77       602.19 o                         
  12  14 -15        536.04        209.35       197.68 o                         
  -9  15 -15       1418.39       1077.77       228.66 o                         
  -7  15 -15       3951.52       4135.67       357.65 o                         
  -5  15 -15        991.95       1199.99       220.90 o                         
  -3  15 -15        255.03        274.17       113.91 o                         
  -1  15 -15      32004.87      34036.42       978.89 o                         
   1  15 -15      14833.21      16069.52       587.32 o                         
   3  15 -15       7778.94       8037.46       394.77 o                         
   5  15 -15      19589.90      21515.91       848.86 o                         
   7  15 -15       9767.99       9889.21       343.79 o                         
   9  15 -15       5173.87       4177.36       446.35 o                         
  11  15 -15      11091.84      11188.09       601.01 o                         
 -10  16 -15       1271.55       1237.98       407.82 o                         
  -8  16 -15       4850.65       4981.85       565.16 o                         
  -6  16 -15       3093.04       3069.97       255.69 o                         
  -4  16 -15        256.45        228.76       114.65 o                         
  -2  16 -15      18302.86      17773.41       577.83 o                         
   0  16 -15       1457.51       1126.66       199.17 o                         
   2  16 -15       3383.61       3574.66       364.14 o                         
   4  16 -15      10248.57      11433.81       445.04 o                         
   6  16 -15       5459.11       5859.81       311.26 o                         
   8  16 -15       3671.85       3733.89       326.94 o                         
  10  16 -15       2223.04       1933.54       305.05 o                         
  12  16 -15        958.37        829.05       366.76 o                         
  -9  17 -15        947.70        905.72       299.78 o                         
  -7  17 -15       3134.65       3283.45       348.51 o                         
  -5  17 -15       3555.13       3513.30       270.32 o                         
  -3  17 -15      20343.40      20456.45       640.18 o                         
  -1  17 -15       6821.01       6583.02       337.06 o                         
   1  17 -15      19593.41      19394.23       682.47 o                         
   3  17 -15       5145.63       5303.83       341.58 o                         
   5  17 -15       8684.69       9215.58       379.74 o                         
   7  17 -15       1984.92       2228.46       251.17 o                         
   9  17 -15       7590.65       7290.16       397.45 o                         
  11  17 -15      25810.00      27011.87      1241.78 o                         
  -8  18 -15       4760.69       4908.36       449.19 o                         
  -6  18 -15      14289.22      15850.29       609.65 o                         
  -4  18 -15       4726.54       4860.60       322.62 o                         
  -2  18 -15      59391.48      60893.29      1433.45 o                         
   0  18 -15       4826.33       4923.29       328.37 o                         
   2  18 -15      16620.14      16197.77       608.05 o                         
   4  18 -15       1073.35       1204.84       243.84 o                         
   6  18 -15       5409.40       5535.72       382.23 o                         
   8  18 -15      20521.70      20555.46      1254.80 o                         
  10  18 -15       9581.93       9125.68       597.83 o                         
  -7  19 -15       1394.02       1462.19       233.30 o                         
  -5  19 -15       1333.31        892.05       189.07 o                         
  -3  19 -15       6073.69       6380.97       344.67 o                         
  -1  19 -15      18053.52      19033.96       581.48 o                         
   1  19 -15       3884.16       3891.00       353.92 o                         
   3  19 -15      26721.38      26238.52       939.22 o                         
   5  19 -15         80.17         -0.41       114.81 o                         
   7  19 -15       1944.03       2206.21       288.05 o                         
   9  19 -15       1822.98       1456.86       240.28 o                         
  -8  20 -15        964.59        560.90       232.72 o                         
  -6  20 -15       8067.00       7034.59       648.93 o                         
  -4  20 -15       6419.69       6842.56       593.08 o                         
  -2  20 -15       5607.80       5916.08       379.22 o                         
   0  20 -15       2920.62       2340.88       399.39 o                         
   2  20 -15      32358.77      33154.88      1077.14 o                         
   4  20 -15       5126.86       4898.16       660.54 o                         
   6  20 -15       3818.71       4124.00       322.75 o                         
   8  20 -15       2266.45       2210.35       346.39 o                         
  10  20 -15        859.64        638.74       267.86 o                         
  -7  21 -15          7.96         43.49       182.12 o                         
  -5  21 -15      31345.66      29730.09       814.47 o                         
  -3  21 -15        919.74        822.31       178.30 o                         
  -1  21 -15      10750.56      10453.97       422.99 o                         
   1  21 -15        380.85        423.98       141.25 o                         
   3  21 -15       9849.10      10786.96       609.18 o                         
   5  21 -15      21470.20      22693.91       750.29 o                         
   7  21 -15       2435.16       2213.16       263.77 o                         
   9  21 -15       1971.18       1746.64       365.03 o                         
  -6  22 -15        938.27        618.57       199.50 o                         
  -4  22 -15        792.88        556.19       205.91 o                         
  -2  22 -15       3897.32       3699.59       287.33 o                         
   0  22 -15       4637.04       4130.88       307.97 o                         
   2  22 -15       1083.71        680.16       185.37 o                         
   4  22 -15       1373.77       1171.17       204.20 o                         
   6  22 -15       1367.10       1320.91       220.15 o                         
   8  22 -15        595.61        599.90       262.92 o                         
  -5  23 -15       6352.78       5897.47       395.88 o                         
  -3  23 -15       6670.24       5849.51       376.92 o                         
  -1  23 -15       5817.36       5866.75       462.66 o                         
   1  23 -15       1804.25       1516.80       221.67 o                         
   3  23 -15        490.20        397.72       161.46 o                         
   5  23 -15        480.13        407.86       169.18 o                         
   7  23 -15       4238.60       4343.32       655.60 o                         
  -4  24 -15      16440.87      15825.97       801.63 o                         
  -2  24 -15       5522.88       4559.33       360.97 o                         
   0  24 -15      39203.57      39388.80      1338.61 o                         
   2  24 -15       2662.45       2299.93       253.57 o                         
   4  24 -15        121.14        182.20       162.70 o                         
   6  24 -15       2204.66       1608.34       285.89 o                         
  -1  25 -15      20318.88      20820.92       702.94 o                         
   1  25 -15      12952.74      12818.52       651.27 o                         
   3  25 -15      23533.11      23124.00      1038.74 o                         
 -14   0 -14       1954.57       2645.92       748.65 o                         
 -12   0 -14      16556.19      17456.30       791.12 o                         
 -10   0 -14       2948.39       3849.66       407.01 o                         
  -8   0 -14      21632.07      20796.58      1100.94 o                         
  -6   0 -14      20226.23      20662.68       907.97 o                         
  -4   0 -14      42116.62      40888.45      1150.79 o                         
  -2   0 -14        436.96        360.38       110.36 o                         
   0   0 -14    1000674.31    1020591.25     26544.24 o                         
   2   0 -14       7501.25       6903.05       343.27 o                         
   4   0 -14      75462.20      79507.74      2417.27 o                         
   6   0 -14      45222.20      42780.27      1221.98 o                         
   8   0 -14     324187.72     317417.16      7562.51 o                         
  12   0 -14      69878.55      72530.92      2799.39 o                         
  14   0 -14       9337.50       9097.09       548.50 o                         
 -13   1 -14       4046.20       3912.82       284.77 o                         
 -11   1 -14       2093.72       2281.30       221.00 o                         
  -9   1 -14      11662.40      12356.19       480.32 o                         
  -7   1 -14      10125.40      10126.75       433.50 o                         
  -5   1 -14       6881.20       6989.46       397.97 o                         
  -3   1 -14      40445.51      39530.57       796.79 o                         
  -1   1 -14      15847.10      15510.39       395.83 o                         
   1   1 -14      43052.77      42645.12       858.23 o                         
   3   1 -14       9216.84      10019.52       309.19 o                         
   5   1 -14        812.38        982.96       112.77 o                         
   7   1 -14      21530.28      21936.35       521.59 o                         
   9   1 -14      29062.99      29149.55       733.87 o                         
  11   1 -14       2834.78       3240.28       278.53 o                         
  13   1 -14      19353.21      20256.64       667.57 o                         
  15   1 -14       2224.16       2444.01       610.20 o                         
 -12   2 -14        383.26        331.99       140.83 o                         
 -10   2 -14       5545.34       5778.05       421.70 o                         
  -8   2 -14       5188.46       4932.41       284.26 o                         
  -6   2 -14      21057.83      22095.24       803.17 o                         
  -4   2 -14       6602.98       6508.65       272.96 o                         
  -2   2 -14       3125.94       3264.13       173.15 o                         
   0   2 -14      77408.94      79448.72      1461.09 o                         
   2   2 -14      13926.28      14394.02       559.44 o                         
   4   2 -14       1804.31       1993.90       162.48 o                         
   6   2 -14       1218.46       1116.07       120.00 o                         
   8   2 -14       8845.71       9421.51       322.87 o                         
  10   2 -14       5787.44       6175.12       446.70 o                         
  12   2 -14       8329.73       7957.67       377.56 o                         
  14   2 -14       1852.46       1516.92       226.79 o                         
 -13   3 -14      15336.61      14412.32       732.36 o                         
 -11   3 -14       3064.77       3340.96       262.22 o                         
  -9   3 -14        573.95        504.39       149.49 o                         
  -7   3 -14      11250.32      11592.80       335.53 o                         
  -5   3 -14       1397.18       1712.54       171.72 o                         
  -3   3 -14      12868.16      12857.33       411.18 o                         
  -1   3 -14        787.39       1282.39       130.18 o                         
   1   3 -14       2609.91       2783.86       209.75 o                         
   3   3 -14       8131.80       7692.92       262.23 o                         
   5   3 -14      23116.13      24885.51       578.07 o                         
   7   3 -14      13867.59      13039.06       369.07 o                         
   9   3 -14       6064.07       6000.32       389.09 o                         
  11   3 -14       1661.10       1697.35       200.71 o                         
  13   3 -14      20955.03      19914.24       608.33 o                         
  15   3 -14       4233.02       3109.98       414.89 o                         
 -12   4 -14       6111.67       6199.15       474.51 o                         
 -10   4 -14      11907.30      12362.68       433.46 o                         
  -8   4 -14       6221.87       6396.28       268.14 o                         
  -6   4 -14       5416.52       5874.88       249.09 o                         
  -4   4 -14      23036.38      22391.34       658.18 o                         
  -2   4 -14      32416.68      35578.73       781.97 o                         
   0   4 -14      11956.50      11577.40       367.71 o                         
   2   4 -14       1072.70       1281.65       133.81 o                         
   4   4 -14      19329.27      19274.05       475.21 o                         
   6   4 -14       7861.42       8554.77       305.83 o                         
   8   4 -14       9610.74       8934.84       393.56 o                         
  10   4 -14       1328.19       1021.40       191.17 o                         
  12   4 -14      29366.53      30739.91       830.96 o                         
  14   4 -14      17072.26      16460.75      1442.95 o                         
 -13   5 -14       1788.51       1556.64       337.78 o                         
 -11   5 -14      21024.07      22235.11       771.90 o                         
  -9   5 -14       8843.08       8147.61       323.40 o                         
  -7   5 -14      11659.69      12500.73       401.46 o                         
  -5   5 -14       1110.73       1084.79       137.54 o                         
  -3   5 -14       3320.42       3799.95       243.08 o                         
  -1   5 -14       5151.04       5026.74       230.38 o                         
   1   5 -14       4091.57       5142.68       248.31 o                         
   3   5 -14         58.15         79.70        68.00 o                         
   5   5 -14      18192.40      18270.37       485.77 o                         
   7   5 -14       3251.33       3164.23       293.99 o                         
   9   5 -14       2604.61       2846.61       251.99 o                         
  11   5 -14       2647.43       2678.86       252.16 o                         
  13   5 -14       1152.28       1041.83       172.87 o                         
  15   5 -14        617.74        294.07       240.37 o                         
 -12   6 -14       1620.56       1641.27       240.48 o                         
 -10   6 -14      35634.02      37378.77       911.38 o                         
  -8   6 -14      61490.79      62085.54      1520.93 o                         
  -6   6 -14      18916.23      20266.70       571.42 o                         
  -4   6 -14      25063.78      24459.97       757.37 o                         
  -2   6 -14      20765.97      18772.15       523.26 o                         
   0   6 -14       4910.24       4302.13       228.72 o                         
   2   6 -14      30864.88      35904.11       842.10 o                         
   4   6 -14      27476.98      27863.19       727.32 o                         
   6   6 -14     100811.51      96274.68      1754.00 o                         
   8   6 -14      15203.83      14591.48       506.34 o                         
  10   6 -14      11796.76      12896.43       482.93 o                         
  12   6 -14      12917.86      13463.84       551.06 o                         
  14   6 -14      33623.59      32008.93      1151.34 o                         
 -13   7 -14       7701.74       6884.28       452.59 o                         
 -11   7 -14       8929.76       9560.55       476.08 o                         
  -9   7 -14      26536.50      26948.25       716.58 o                         
  -7   7 -14      23992.04      25157.41       743.82 o                         
  -5   7 -14       2651.93       2770.94       213.39 o                         
  -3   7 -14      14647.73      12818.92       420.42 o                         
  -1   7 -14       1557.06       1306.45       142.01 o                         
   1   7 -14       2786.52       3464.02       203.42 o                         
   3   7 -14       4649.84       5372.33       239.32 o                         
   5   7 -14      55978.73      56401.24      1173.33 o                         
   7   7 -14       3079.85       3126.49       244.69 o                         
   9   7 -14       4420.85       4764.82       286.33 o                         
  11   7 -14      22896.59      22364.90       684.29 o                         
  13   7 -14      15842.27      17318.73       634.06 o                         
  15   7 -14       9416.71       8455.55       764.03 o                         
 -12   8 -14       1125.46        931.45       232.43 o                         
 -10   8 -14       9834.77       9387.00       396.46 o                         
  -8   8 -14       5390.71       5058.93       305.65 o                         
  -6   8 -14      14902.80      13834.04       538.84 o                         
  -4   8 -14       1419.75       1659.66       161.44 o                         
  -2   8 -14        479.78        385.38        94.71 o                         
   0   8 -14       8774.94       9225.82       345.91 o                         
   2   8 -14       1175.10       1059.14       138.86 o                         
   4   8 -14        615.03        937.72       119.81 o                         
   6   8 -14        109.54        167.62        79.50 o                         
   8   8 -14       2362.18       2372.48       215.17 o                         
  10   8 -14       2574.64       2848.67       220.86 o                         
  12   8 -14       1053.78        683.45       181.24 o                         
  14   8 -14       1298.24       1392.61       322.54 o                         
 -13   9 -14       9596.07       8683.61       906.05 o                         
 -11   9 -14       1287.88       1406.43       238.89 o                         
  -9   9 -14       9007.64       8532.60       344.37 o                         
  -7   9 -14      29973.62      28823.17       858.19 o                         
  -5   9 -14       6177.54       6181.61       272.42 o                         
  -3   9 -14       4329.41       4327.86       233.63 o                         
  -1   9 -14      23101.15      22346.82       601.39 o                         
   1   9 -14      16487.76      17788.36       583.93 o                         
   3   9 -14       4985.54       4482.87       285.62 o                         
   5   9 -14       3387.25       4316.40       233.77 o                         
   7   9 -14      16059.86      16073.79       520.06 o                         
   9   9 -14      10572.80      11452.69       443.01 o                         
  11   9 -14      21624.83      22166.21       755.00 o                         
  13   9 -14       1455.82       1021.86       291.43 o                         
 -12  10 -14       8683.43       8376.06       593.02 o                         
 -10  10 -14       6295.74       6076.82       338.43 o                         
  -8  10 -14      39079.72      37975.21      1018.99 o                         
  -6  10 -14       3632.78       4174.84       302.19 o                         
  -4  10 -14      12501.68      11769.74       409.33 o                         
  -2  10 -14      48707.63      50902.00      1191.44 o                         
   0  10 -14       6259.73       5710.31       275.51 o                         
   2  10 -14      15134.91      16779.95       519.31 o                         
   4  10 -14      52335.35      52493.59      1344.65 o                         
   6  10 -14      26813.54      28390.47       806.72 o                         
   8  10 -14      10179.82      10637.34       443.67 o                         
  10  10 -14        489.35        523.20       168.60 o                         
  12  10 -14      19435.50      19711.64       879.16 o                         
  14  10 -14      12416.68      12061.14      1088.16 o                         
 -11  11 -14       2930.21       2941.06       336.57 o                         
  -9  11 -14      21658.58      21578.33       925.16 o                         
  -7  11 -14      13536.58      14616.32       531.65 o                         
  -5  11 -14      13309.28      13158.55       430.88 o                         
  -3  11 -14       8906.84       9322.78       346.57 o                         
  -1  11 -14      19330.25      20854.24       608.51 o                         
   1  11 -14      26395.07      25264.88       699.54 o                         
   3  11 -14      24695.57      23924.34       692.90 o                         
   5  11 -14       5175.15       5826.31       296.16 o                         
   7  11 -14       7054.39       7652.42       392.19 o                         
   9  11 -14       5536.58       5854.95       382.05 o                         
  11  11 -14       2537.82       2069.23       264.97 o                         
  13  11 -14       2642.32       2108.73       449.93 o                         
 -12  12 -14      22453.63      22486.80      1104.27 o                         
 -10  12 -14       3037.05       2352.32       258.54 o                         
  -8  12 -14      18585.02      18714.91       627.75 o                         
  -6  12 -14        218.14        263.72       124.37 o                         
  -4  12 -14      19070.63      19541.00       586.13 o                         
  -2  12 -14       4711.58       4974.46       277.28 o                         
   0  12 -14      10252.67      10738.06       440.37 o                         
   2  12 -14      21672.18      20841.61       885.37 o                         
   4  12 -14      73260.23      70681.47      2074.46 o                         
   6  12 -14       3559.04       3759.27       235.02 o                         
   8  12 -14       4142.18       4190.13       300.43 o                         
  10  12 -14       9311.94       9262.23       406.39 o                         
  12  12 -14        638.63        564.18       222.70 o                         
  14  12 -14        974.51        855.35       371.89 o                         
 -11  13 -14       4760.45       5817.69       692.51 o                         
  -9  13 -14      15477.49      16350.10       587.19 o                         
  -7  13 -14      18612.08      18951.54       635.82 o                         
  -5  13 -14       9495.17      10927.84       450.50 o                         
  -3  13 -14      16839.91      16877.97       573.15 o                         
  -1  13 -14      19841.42      21060.13       626.04 o                         
   1  13 -14      26304.88      26945.46       935.75 o                         
   3  13 -14        886.28        768.12       152.46 o                         
   5  13 -14      32720.30      32882.43       918.29 o                         
   7  13 -14        208.22        195.24        99.52 o                         
   9  13 -14       7623.39       7542.84       425.77 o                         
  11  13 -14      19167.81      18731.14      1275.46 o                         
  13  13 -14       2344.79       2272.46       466.68 o                         
 -10  14 -14       6599.89       6296.89       358.35 o                         
  -8  14 -14      14628.29      14305.85       540.82 o                         
  -6  14 -14       2040.11       2025.19       253.85 o                         
  -4  14 -14       3043.34       2832.40       236.54 o                         
  -2  14 -14       2040.24       2485.29       228.67 o                         
   0  14 -14      11013.43      11196.36       418.24 o                         
   2  14 -14      11959.41      12283.63       550.86 o                         
   4  14 -14       1375.58       1570.04       162.99 o                         
   6  14 -14       4116.84       4201.46       258.42 o                         
   8  14 -14       3301.96       3162.32       313.82 o                         
  10  14 -14       8763.50       9603.50       494.60 o                         
  12  14 -14       9477.42       9457.56      2010.08 o                         
 -11  15 -14      12169.14      10800.96       628.42 o                         
  -9  15 -14      15798.73      16245.91       596.14 o                         
  -7  15 -14       9828.96       9738.39       435.84 o                         
  -5  15 -14       7858.23       7596.58       377.42 o                         
  -3  15 -14       6181.58       6724.20       338.99 o                         
  -1  15 -14       9564.32      10826.03       438.75 o                         
   1  15 -14      13649.08      13579.93       559.08 o                         
   3  15 -14      10514.81      11951.58       460.69 o                         
   5  15 -14        960.57        937.06       451.13 o                         
   7  15 -14       3688.67       4005.42       233.72 o                         
   9  15 -14      11784.83      11808.96       458.20 o                         
  11  15 -14        186.68         13.52       145.41 o                         
  13  15 -14       2613.89       2362.72       457.10 o                         
 -10  16 -14       9464.44       8743.11       536.74 o                         
  -8  16 -14      13510.53      14277.39       556.33 o                         
  -6  16 -14       2079.05       2174.66       232.24 o                         
  -4  16 -14       3223.56       3231.44       349.62 o                         
  -2  16 -14       8744.05       9218.54       414.03 o                         
   0  16 -14      69361.77      70826.93      1998.29 o                         
   2  16 -14      10532.77      10859.58       408.57 o                         
   4  16 -14       2936.45       2571.46       247.47 o                         
   6  16 -14       8757.87      10242.63       467.85 o                         
   8  16 -14      39123.44      40911.14      1154.42 o                         
  10  16 -14        671.14        526.94       172.29 o                         
  12  16 -14      11657.14      10222.79      1063.37 o                         
  -9  17 -14       5549.21       5700.81       392.74 o                         
  -7  17 -14       8484.25       8361.61       417.23 o                         
  -5  17 -14       4700.12       5384.35       344.62 o                         
  -3  17 -14      13517.63      13719.86       482.35 o                         
  -1  17 -14        427.17        349.85       142.35 o                         
   1  17 -14       3048.16       2367.90       239.26 o                         
   3  17 -14       9608.98       9927.61       411.41 o                         
   5  17 -14      11259.50      12781.46       502.18 o                         
   7  17 -14       2550.01       2486.29       198.04 o                         
   9  17 -14       8389.74       9071.26       487.49 o                         
  11  17 -14       6587.56       6380.90       493.79 o                         
 -10  18 -14       4622.91       6449.68      1025.55 o                         
  -8  18 -14       5037.13       4993.54       553.47 o                         
  -6  18 -14         52.42          2.98       130.17 o                         
  -4  18 -14       1974.70       2003.01       235.72 o                         
  -2  18 -14       4577.94       4324.60       339.72 o                         
   0  18 -14      15174.25      15722.25       584.37 o                         
   2  18 -14       6441.32       6290.45       400.50 o                         
   4  18 -14        691.75        468.00       145.92 o                         
   6  18 -14       6178.89       6077.99       336.02 o                         
   8  18 -14      18758.74      18702.78       779.69 o                         
  10  18 -14       7728.16       7933.77       418.53 o                         
  -9  19 -14       6404.28       6689.15       588.74 o                         
  -7  19 -14      13952.99      14702.16       588.97 o                         
  -5  19 -14      23118.86      23743.40       740.30 o                         
  -3  19 -14      10582.17      11014.02       675.77 o                         
  -1  19 -14      27103.71      25646.25      1151.70 o                         
   1  19 -14       2275.45       2024.75       272.80 o                         
   3  19 -14       2831.73       2675.67       226.49 o                         
   5  19 -14       8036.50       8313.73       358.44 o                         
   7  19 -14       8937.57       8964.76       487.61 o                         
   9  19 -14      16949.71      17200.16       616.05 o                         
  11  19 -14      24105.10      23388.43       932.21 o                         
  -8  20 -14        829.17        428.90       188.06 o                         
  -6  20 -14      10319.33      10267.17       830.50 o                         
  -4  20 -14       7508.94       6823.69       386.37 o                         
  -2  20 -14      44000.05      45731.54      1288.17 o                         
   0  20 -14       8667.38       8457.70       412.43 o                         
   2  20 -14       1451.71       1255.30       172.35 o                         
   4  20 -14      21546.70      21402.04       661.57 o                         
   6  20 -14      18354.83      17537.65       570.37 o                         
   8  20 -14       8766.52       8824.83       446.28 o                         
  10  20 -14       1000.27        654.03       232.11 o                         
  -7  21 -14       1596.66       1364.60       244.16 o                         
  -5  21 -14       1167.07       1113.32       190.35 o                         
  -3  21 -14       2236.00       1985.19       210.03 o                         
  -1  21 -14       4400.37       4061.85       572.12 o                         
   1  21 -14       9545.77       9894.63       605.22 o                         
   3  21 -14       9163.50       8804.19       420.52 o                         
   5  21 -14      12872.23      12617.59       513.56 o                         
   7  21 -14         43.20         40.92       122.27 o                         
   9  21 -14         97.02         60.43       178.30 o                         
  -6  22 -14        936.88        732.13       216.00 o                         
  -4  22 -14       3651.54       3629.24       328.29 o                         
  -2  22 -14        166.10        158.31       131.06 o                         
   0  22 -14       4240.80       3948.20       371.98 o                         
   2  22 -14       6091.91       6837.26       420.60 o                         
   4  22 -14      15691.62      16964.91       558.92 o                         
   6  22 -14       3648.66       3371.65       297.76 o                         
   8  22 -14       1707.50        915.33       261.71 o                         
  -5  23 -14       2564.39       2771.45       284.71 o                         
  -3  23 -14       1844.12       1490.29       213.69 o                         
  -1  23 -14      15607.12      15640.08       548.23 o                         
   1  23 -14      15624.04      15953.11       599.79 o                         
   3  23 -14      17378.72      17902.53       669.15 o                         
   5  23 -14         48.60         82.65       134.16 o                         
   7  23 -14       1686.74       1558.28       276.46 o                         
  -4  24 -14       2339.34       1454.28       226.36 o                         
  -2  24 -14       3800.82       3322.98       298.64 o                         
   0  24 -14       1568.01       1423.68       230.02 o                         
   2  24 -14       5075.66       4963.19       354.51 o                         
   4  24 -14       8601.84       8393.49       537.78 o                         
   6  24 -14       6592.23       5443.90       420.38 o                         
  -3  25 -14      22627.80      20833.36       760.74 o                         
  -1  25 -14       1416.42       1045.66       202.76 o                         
   1  25 -14       5797.18       5131.34       491.20 o                         
   3  25 -14       4596.40       3639.53       313.99 o                         
   5  25 -14        619.56        200.92       215.66 o                         
   0  26 -14      11611.59      11320.96      1011.31 o                         
   2  26 -14      18132.01      15845.98       850.53 o                         
 -13   1 -13       8699.90       7821.35       461.61 o                         
 -11   1 -13       2219.99       2010.55       192.16 o                         
  -9   1 -13         83.78         91.91       115.01 o                         
  -7   1 -13      13051.70      13432.86       559.90 o                         
  -5   1 -13        790.72       1123.03       168.98 o                         
  -3   1 -13      32981.17      35497.89       709.84 o                         
  -1   1 -13       3578.73       3698.52       211.56 o                         
   1   1 -13       3279.39       3434.55       180.06 o                         
   3   1 -13      47857.47      48242.15       938.93 o                         
   5   1 -13       3058.72       2956.93       190.49 o                         
   7   1 -13      42135.25      41383.98       853.93 o                         
   9   1 -13      37590.97      38364.40       982.46 o                         
  11   1 -13      26400.61      25813.21      1072.77 o                         
  13   1 -13       2465.97       2724.60       247.56 o                         
  15   1 -13       1431.68        875.53       467.36 o                         
 -14   2 -13        300.25        129.10       228.30 o                         
 -12   2 -13      14792.47      15227.20       550.45 o                         
 -10   2 -13      16827.96      16234.64       681.68 o                         
  -8   2 -13      27397.69      26048.09       755.75 o                         
  -6   2 -13      25433.96      25352.93       698.53 o                         
  -4   2 -13      12715.70      11945.15       377.92 o                         
  -2   2 -13      66872.45      66095.48      1280.69 o                         
   0   2 -13        634.90        450.02        84.70 o                         
   2   2 -13      21185.36      19412.17       466.13 o                         
   4   2 -13      80311.40      77413.10      1422.43 o                         
   6   2 -13      26437.30      25282.98       597.07 o                         
   8   2 -13      48180.27      48981.03      1079.65 o                         
  10   2 -13       3460.20       3233.00       342.49 o                         
  12   2 -13       8868.28       9235.98       547.71 o                         
  14   2 -13       6087.56       6295.03       506.56 o                         
 -13   3 -13       1774.64       1620.91       286.56 o                         
 -11   3 -13        751.90        697.46       159.23 o                         
  -9   3 -13      17920.68      17193.73       491.73 o                         
  -7   3 -13       4424.41       4715.15       193.45 o                         
  -5   3 -13      11113.29      12457.90       415.67 o                         
  -3   3 -13        840.05       1049.73       128.84 o                         
  -1   3 -13       5592.46       5764.97       228.18 o                         
   1   3 -13      11871.11      12145.39       341.46 o                         
   3   3 -13      34388.41      34720.36       756.56 o                         
   5   3 -13        292.03        369.67        82.62 o                         
   7   3 -13       1887.77       2144.39       143.04 o                         
   9   3 -13       8534.16       8880.25       495.54 o                         
  11   3 -13       1252.71       1440.62       185.21 o                         
  13   3 -13        445.09        437.93       126.89 o                         
  15   3 -13       1277.92        875.63       278.38 o                         
 -14   4 -13      11003.27      13105.49      1302.45 o                         
 -12   4 -13      16526.61      17725.48       643.42 o                         
 -10   4 -13      11619.79      11763.86       429.35 o                         
  -8   4 -13        624.08        440.20       141.95 o                         
  -6   4 -13      46687.86      46182.44      1041.36 o                         
  -4   4 -13      13813.71      14237.98       459.65 o                         
  -2   4 -13      12328.05      12966.29       366.03 o                         
   0   4 -13      15409.22      14753.62       406.13 o                         
   2   4 -13      44856.10      42616.57       868.87 o                         
   4   4 -13      50855.75      51449.17      1082.09 o                         
   6   4 -13      39573.21      39913.43       815.36 o                         
   8   4 -13       9267.51      10144.40       418.70 o                         
  10   4 -13       3447.58       3319.57       231.13 o                         
  12   4 -13       7550.59       7739.47       514.85 o                         
  14   4 -13       3712.51       3334.00       362.48 o                         
 -13   5 -13       5024.34       5373.96       371.28 o                         
 -11   5 -13       4639.29       5034.63       343.42 o                         
  -9   5 -13      14721.87      13850.24       509.99 o                         
  -7   5 -13       4633.33       5004.05       288.03 o                         
  -5   5 -13        238.26        172.56        72.64 o                         
  -3   5 -13      19308.53      18093.24       502.94 o                         
  -1   5 -13      38155.58      37489.98       878.48 o                         
   1   5 -13      52351.76      53828.71      1166.49 o                         
   3   5 -13      70958.62      69946.45      1270.02 o                         
   5   5 -13       4023.11       4197.93       206.84 o                         
   7   5 -13     133303.17     136392.38      2515.98 o                         
   9   5 -13      55072.39      55689.10      1380.55 o                         
  11   5 -13       8258.57       8761.57       390.11 o                         
  13   5 -13      23961.15      24306.03       786.36 o                         
  15   5 -13       8331.21       7155.25       729.28 o                         
 -14   6 -13       5417.46       5559.58       649.00 o                         
 -12   6 -13       7866.80       7942.12       423.56 o                         
 -10   6 -13      17133.61      16160.54       717.69 o                         
  -8   6 -13      39730.76      39034.96      1120.46 o                         
  -6   6 -13       2001.69       2299.75       215.04 o                         
  -4   6 -13      16758.15      16848.07       476.52 o                         
  -2   6 -13      11869.24      11745.37       392.29 o                         
   0   6 -13      17508.64      15832.40       430.38 o                         
   2   6 -13      19858.55      20231.56       559.79 o                         
   4   6 -13       3317.45       3328.14       212.96 o                         
   6   6 -13       2077.35       2151.08       150.08 o                         
   8   6 -13       4080.82       4574.81       254.12 o                         
  10   6 -13       7551.86       7054.30       488.12 o                         
  12   6 -13       5557.38       5940.54       331.67 o                         
  14   6 -13       4257.19       4519.21       442.93 o                         
 -13   7 -13       2444.10       2410.89       299.13 o                         
 -11   7 -13      26455.21      26218.48      1004.80 o                         
  -9   7 -13       1448.60       1667.79       189.17 o                         
  -7   7 -13      32705.38      32957.55       899.05 o                         
  -5   7 -13      28000.21      26709.61       667.90 o                         
  -3   7 -13       5835.99       5990.81       251.23 o                         
  -1   7 -13      15185.71      15726.95       469.11 o                         
   1   7 -13      56842.60      55085.05      1207.80 o                         
   3   7 -13       5907.69       6480.33       257.46 o                         
   5   7 -13      61473.57      62176.84      1244.05 o                         
   7   7 -13      32275.03      29534.46      1029.57 o                         
   9   7 -13       5546.46       5783.01       298.23 o                         
  11   7 -13       4954.61       5441.65       315.35 o                         
  13   7 -13        252.31        265.59       182.89 o                         
  15   7 -13       3644.24       3354.32       523.76 o                         
 -12   8 -13        143.05        173.38       162.61 o                         
 -10   8 -13      30815.10      29889.97       975.18 o                         
  -8   8 -13      49240.54      45929.09      1270.46 o                         
  -6   8 -13       9064.95       8561.32       363.21 o                         
  -4   8 -13      18110.76      18332.03       526.30 o                         
  -2   8 -13       4559.56       4124.75       216.63 o                         
   0   8 -13      29017.92      28024.28       714.23 o                         
   2   8 -13       1099.72       1137.28       132.10 o                         
   4   8 -13      26283.83      26560.92       646.87 o                         
   6   8 -13     184921.97     181875.83      3412.34 o                         
   8   8 -13      32542.63      31721.61       827.63 o                         
  10   8 -13       7371.37       7406.49       347.63 o                         
  12   8 -13       2446.54       2173.03       217.47 o                         
  14   8 -13       4322.44       4229.07       510.40 o                         
 -13   9 -13        293.27        154.56       235.76 o                         
 -11   9 -13       7572.78       6870.32       447.82 o                         
  -9   9 -13      20124.76      20012.28       569.07 o                         
  -7   9 -13      46762.05      44970.72      1152.16 o                         
  -5   9 -13       8774.49       9297.23       401.33 o                         
  -3   9 -13       5404.51       5759.06       245.33 o                         
  -1   9 -13       6633.36       6840.66       279.63 o                         
   1   9 -13      19740.72      19135.63       548.08 o                         
   3   9 -13       1639.07       1938.56       175.41 o                         
   5   9 -13        681.72        577.77       115.04 o                         
   7   9 -13       4120.73       4356.86       316.13 o                         
   9   9 -13      10248.83      10598.50       401.83 o                         
  11   9 -13       1035.40        750.26       200.85 o                         
  13   9 -13       2831.52       2721.19       423.66 o                         
  15   9 -13        997.85        726.87       354.05 o                         
 -12  10 -13      18106.81      17131.94       714.60 o                         
 -10  10 -13       9478.03       7849.44       437.45 o                         
  -8  10 -13      12347.72      13114.83       470.18 o                         
  -6  10 -13       1222.40       1261.69       157.60 o                         
  -4  10 -13      36932.94      35787.33       874.26 o                         
  -2  10 -13        907.17        789.97       128.37 o                         
   0  10 -13      12827.32      14316.18       442.73 o                         
   2  10 -13      10671.51      11092.54       387.37 o                         
   4  10 -13        932.85       1252.23       155.46 o                         
   6  10 -13        168.15         92.22        83.59 o                         
   8  10 -13       4924.63       5127.23       308.31 o                         
  10  10 -13       8461.98       9143.36       386.27 o                         
  12  10 -13       2293.19       1751.79       252.38 o                         
  14  10 -13       6047.53       5782.02       674.42 o                         
 -13  11 -13      17878.44      18240.22       778.29 o                         
 -11  11 -13       4601.12       4126.81       381.01 o                         
  -9  11 -13       9679.70      10065.41       408.17 o                         
  -7  11 -13       5941.98       5793.34       304.36 o                         
  -5  11 -13      10671.75      10938.20       461.16 o                         
  -3  11 -13      14870.15      15695.37       487.29 o                         
  -1  11 -13     103277.79     103143.02      2180.26 o                         
   1  11 -13      25108.16      26822.12       696.12 o                         
   3  11 -13      47914.59      47659.28      1154.39 o                         
   5  11 -13      12956.02      12503.38       451.56 o                         
   7  11 -13      44685.87      41607.56      1282.70 o                         
   9  11 -13      10661.00      11520.00       502.57 o                         
  11  11 -13       5490.49       5357.57       331.89 o                         
  13  11 -13       1947.94       1547.42       432.41 o                         
 -12  12 -13      23415.36      22509.54      1182.49 o                         
 -10  12 -13      14274.52      13946.33       532.77 o                         
  -8  12 -13      24125.54      24753.41       740.26 o                         
  -6  12 -13       4404.60       5172.03       295.60 o                         
  -4  12 -13      57543.05      60056.61      1319.29 o                         
  -2  12 -13      15722.77      15635.81       595.38 o                         
   0  12 -13      19246.37      18894.38       607.91 o                         
   2  12 -13       7695.77       7259.47       309.97 o                         
   4  12 -13     195414.56     199725.27      5623.40 o                         
   6  12 -13       3522.75       3986.54       235.24 o                         
   8  12 -13       8366.81       7881.36       375.97 o                         
  10  12 -13       2752.25       2722.98       236.84 o                         
  12  12 -13       2262.59       2299.36       605.07 o                         
  14  12 -13       5037.13       3502.03       569.01 o                         
 -11  13 -13      12608.96      11979.26       628.57 o                         
  -9  13 -13       5261.66       5597.03       342.47 o                         
  -7  13 -13       3292.60       3627.06       286.59 o                         
  -5  13 -13       2780.75       3106.60       250.65 o                         
  -3  13 -13       6387.69       6639.52       358.85 o                         
  -1  13 -13       2985.42       2723.51       220.75 o                         
   1  13 -13       1297.61       1151.96       211.60 o                         
   3  13 -13      22015.90      21152.49       774.89 o                         
   5  13 -13       1157.09       1362.28       155.37 o                         
   7  13 -13      14245.85      14114.24       592.30 o                         
   9  13 -13       1588.31       1631.65       290.13 o                         
  11  13 -13       7521.20       7400.97       413.83 o                         
  13  13 -13       3543.56       3305.64       548.77 o                         
 -12  14 -13      21048.02      20784.03       867.64 o                         
 -10  14 -13       2022.70       1881.94       250.72 o                         
  -8  14 -13      24803.34      26037.52       896.73 o                         
  -6  14 -13      13874.38      15730.46       603.78 o                         
  -4  14 -13       4130.34       4704.76       349.21 o                         
  -2  14 -13      15513.42      16213.88       611.83 o                         
   0  14 -13       1263.01       1147.97       164.44 o                         
   2  14 -13      34962.00      35573.79      1004.49 o                         
   4  14 -13      62346.62      58105.50      1456.79 o                         
   6  14 -13       3995.11       4644.63       265.18 o                         
   8  14 -13       6876.14       6776.74       331.27 o                         
  10  14 -13       6995.67       7168.38       353.07 o                         
  12  14 -13        854.82        485.16       284.58 o                         
 -11  15 -13       3047.50       2787.13       326.68 o                         
  -9  15 -13       4939.85       5811.32       366.17 o                         
  -7  15 -13        330.23        452.42       148.17 o                         
  -5  15 -13       2030.58       2074.97       290.92 o                         
  -3  15 -13      18473.30      19077.73       608.43 o                         
  -1  15 -13      20121.84      20389.06       623.42 o                         
   1  15 -13      17550.02      17118.35       540.45 o                         
   3  15 -13       3300.89       3718.38       240.16 o                         
   5  15 -13       5751.58       5711.79       313.71 o                         
   7  15 -13       5350.79       5770.76       375.40 o                         
   9  15 -13       9705.41      10224.30       436.34 o                         
  11  15 -13      10790.56       9636.01       611.54 o                         
  13  15 -13        528.93        248.51       306.90 o                         
 -10  16 -13       1079.34        799.49       197.34 o                         
  -8  16 -13      13760.18      14677.20       546.52 o                         
  -6  16 -13       3398.66       3676.75       289.11 o                         
  -4  16 -13       2314.21       2919.97       288.36 o                         
  -2  16 -13       3685.90       4340.87       315.70 o                         
   0  16 -13       1252.74       1519.25       189.22 o                         
   2  16 -13        262.70        146.08        95.00 o                         
   4  16 -13       2271.28       2083.91       197.45 o                         
   6  16 -13       6436.79       6648.59       439.34 o                         
   8  16 -13        615.98        335.74       138.55 o                         
  10  16 -13       2254.47       2098.76       217.36 o                         
  12  16 -13       1054.77        856.97       311.72 o                         
  -9  17 -13        412.06        348.50       168.99 o                         
  -7  17 -13       3751.00       4535.32       322.05 o                         
  -5  17 -13        565.84        463.20       151.69 o                         
  -3  17 -13       6603.52       7046.33       455.01 o                         
  -1  17 -13       4906.51       5425.44       331.33 o                         
   1  17 -13         31.28         49.76        89.09 o                         
   3  17 -13       2168.61       2216.74       250.39 o                         
   5  17 -13      11159.17      12281.70       452.00 o                         
   7  17 -13      19054.89      19045.84       586.76 o                         
   9  17 -13      25655.34      25972.57       807.74 o                         
  11  17 -13      13882.07      13455.37       554.43 o                         
 -10  18 -13      14225.68      13937.74       922.94 o                         
  -8  18 -13      21502.44      23430.95       764.34 o                         
  -6  18 -13       2405.82       2567.92       265.47 o                         
  -4  18 -13       5078.29       5852.39       443.12 o                         
  -2  18 -13        230.68        224.10       100.39 o                         
   0  18 -13      17599.71      17290.43       517.87 o                         
   2  18 -13       9800.35       9344.92       409.87 o                         
   4  18 -13       1018.34        905.07       150.54 o                         
   6  18 -13      46203.66      47640.93      1174.50 o                         
   8  18 -13       8090.76       8708.47       431.89 o                         
  10  18 -13      22308.52      22921.77      1000.09 o                         
  12  18 -13       7794.92       8159.52      1251.17 o                         
  -9  19 -13       1007.99        750.37       196.04 o                         
  -7  19 -13      16898.65      18206.54       629.09 o                         
  -5  19 -13      11350.59      11363.18       512.15 o                         
  -3  19 -13       7953.27       8076.50       359.16 o                         
  -1  19 -13      15048.61      15233.03       556.93 o                         
   1  19 -13      12057.53      12032.08       460.93 o                         
   3  19 -13      18486.18      18780.15      1168.58 o                         
   5  19 -13       5051.15       4879.52       291.22 o                         
   7  19 -13      17159.66      17104.01       557.02 o                         
   9  19 -13        792.93        501.71       171.90 o                         
  11  19 -13      17523.02      17321.81      1576.35 o                         
  -8  20 -13        604.46        439.41       176.48 o                         
  -6  20 -13       1160.15        969.02       232.19 o                         
  -4  20 -13      11386.52      12273.03       564.13 o                         
  -2  20 -13       1371.04        922.51       158.65 o                         
   0  20 -13       1524.70       1457.35       185.35 o                         
   2  20 -13      11951.86      11726.74       456.90 o                         
   4  20 -13      13130.37      13919.88       635.90 o                         
   6  20 -13       2393.78       3085.83       278.07 o                         
   8  20 -13         32.20         25.06       141.92 o                         
  10  20 -13       4386.67       3736.14       393.70 o                         
  -7  21 -13       4314.01       4086.14       332.82 o                         
  -5  21 -13      28138.02      28110.88       929.00 o                         
  -3  21 -13      12694.33      12177.44       471.11 o                         
  -1  21 -13       3900.61       3904.84       285.89 o                         
   1  21 -13      12352.15      12075.16       437.20 o                         
   3  21 -13      11013.88      11653.00       511.19 o                         
   5  21 -13      12366.72      12942.53       563.36 o                         
   7  21 -13      13472.72      13485.61       526.90 o                         
   9  21 -13       6272.46       6918.63       489.93 o                         
  -6  22 -13       2000.28       1506.49       233.65 o                         
  -4  22 -13       7181.15       7694.04       387.18 o                         
  -2  22 -13        428.69        447.76       140.57 o                         
   0  22 -13       2814.71       2446.32       317.23 o                         
   2  22 -13       1279.18        921.60       220.15 o                         
   4  22 -13       2755.29       2724.52       273.68 o                         
   6  22 -13       4177.69       3821.53       334.44 o                         
   8  22 -13         77.20         34.67       154.90 o                         
  -7  23 -13        288.46        277.96       202.66 o                         
  -5  23 -13        266.89        172.84       165.19 o                         
  -3  23 -13       4658.76       4480.62       472.33 o                         
  -1  23 -13      12074.84      12481.82       516.66 o                         
   1  23 -13       5421.30       5471.43       352.93 o                         
   3  23 -13      10346.50      11409.91       539.70 o                         
   5  23 -13      19080.84      18843.07       692.77 o                         
   7  23 -13       4948.01       4551.34       364.07 o                         
  -6  24 -13       3257.93       3047.24       367.56 o                         
  -4  24 -13       2048.68       1827.73       234.74 o                         
  -2  24 -13       2540.74       2370.21       264.87 o                         
   0  24 -13       8647.41       7929.87       398.31 o                         
   2  24 -13        606.24        318.43       142.90 o                         
   4  24 -13      22282.32      22503.95       762.29 o                         
   6  24 -13        175.82         56.55       156.96 o                         
  -3  25 -13       6432.05       5829.03       381.05 o                         
  -1  25 -13       7520.81       7577.28       495.94 o                         
   1  25 -13       1172.62        787.59       184.21 o                         
   3  25 -13      29116.52      27944.35       889.55 o                         
   5  25 -13       2807.07       2039.33       274.97 o                         
  -2  26 -13       5548.99       4863.51       480.84 o                         
   0  26 -13       3139.06       2410.01       268.72 o                         
   2  26 -13       3055.89       2357.83       268.72 o                         
   4  26 -13       1616.75       1372.54       267.89 o                         
 -14   0 -12       4801.18       4148.46       520.25 o                         
 -12   0 -12       3412.46       4365.22       501.69 o                         
 -10   0 -12       3057.67       3100.64       306.34 o                         
  -8   0 -12      99252.36      96477.84      3530.90 o                         
  -6   0 -12       1275.37       1142.69       262.08 o                         
  -4   0 -12     132574.27     132049.47      3726.49 o                         
  -2   0 -12      16156.11      17122.86       567.03 o                         
   0   0 -12      21658.62      19808.54       655.71 o                         
   2   0 -12      28475.17      26455.26       819.71 o                         
   4   0 -12     243141.94     240427.02      6571.46 o                         
   6   0 -12      11656.46      10952.81       437.50 o                         
   8   0 -12      99128.72      95747.23      2421.78 o                         
  10   0 -12       8289.75       8214.14       571.67 o                         
  12   0 -12       3464.93       4041.02       411.68 o                         
  14   0 -12       7018.83       7639.31      1343.47 o                         
  16   0 -12       3157.21       2276.72       810.18 o                         
 -13   1 -12      10406.52       9637.88       410.99 o                         
 -11   1 -12       1461.78       1498.21       160.38 o                         
  -9   1 -12       1339.32       1415.28       179.58 o                         
  -7   1 -12      11804.86      12107.77       486.40 o                         
  -5   1 -12       6302.03       6613.11       247.89 o                         
  -3   1 -12      13311.82      14465.70       376.59 o                         
  -1   1 -12       9620.03       9801.17       275.27 o                         
   1   1 -12        730.73        400.40        78.51 o                         
   3   1 -12      14746.04      13435.70       374.36 o                         
   5   1 -12      16122.89      15919.54       402.16 o                         
   7   1 -12      24081.09      23473.81       526.41 o                         
   9   1 -12      31437.91      30931.18       849.43 o                         
  11   1 -12       3899.31       4286.79       625.58 o                         
  13   1 -12        761.29        557.87       132.50 o                         
  15   1 -12       2699.88       1938.83       586.12 o                         
 -14   2 -12       3428.51       2823.85       361.34 o                         
 -12   2 -12       9579.19      10357.53       606.33 o                         
 -10   2 -12        869.38       1253.40       151.84 o                         
  -8   2 -12      21938.81      21527.03       649.02 o                         
  -6   2 -12      44494.28      44033.96      1189.92 o                         
  -4   2 -12      56579.44      57205.94      1257.07 o                         
  -2   2 -12      14069.41      13489.20       375.35 o                         
   0   2 -12      36877.59      35539.13       730.51 o                         
   2   2 -12      58044.14      55894.41      1135.78 o                         
   4   2 -12       4226.52       4350.85       183.77 o                         
   6   2 -12       3555.49       3864.32       180.05 o                         
   8   2 -12       5603.52       5341.79       238.26 o                         
  10   2 -12       1768.29       2093.79       270.07 o                         
  12   2 -12       4692.40       4817.63       343.15 o                         
  14   2 -12       3278.17       3630.64       302.06 o                         
  16   2 -12       4118.49       3235.90       881.97 o                         
 -13   3 -12      12691.10      12488.24       505.27 o                         
 -11   3 -12       1931.98       1931.93       215.54 o                         
  -9   3 -12       6084.65       6117.62       366.65 o                         
  -7   3 -12        724.82        820.91       119.03 o                         
  -5   3 -12      17470.44      18184.24       530.63 o                         
  -3   3 -12      84540.64      80449.74      1643.58 o                         
  -1   3 -12      17435.59      18077.71       466.05 o                         
   1   3 -12      15629.61      15139.85       373.62 o                         
   3   3 -12      87064.25      83685.37      1938.76 o                         
   5   3 -12      25450.69      25616.35       564.89 o                         
   7   3 -12      39638.11      40047.69       789.60 o                         
   9   3 -12       4187.27       4538.96       262.90 o                         
  11   3 -12       8748.43       8801.03       413.05 o                         
  13   3 -12       2273.45       2731.33       296.69 o                         
  15   3 -12       6333.52       4942.29       772.28 o                         
 -14   4 -12       7407.79       6386.81       408.78 o                         
 -12   4 -12      15295.83      16102.27       599.56 o                         
 -10   4 -12       7963.37       8334.91       387.87 o                         
  -8   4 -12       5613.99       5608.56       253.39 o                         
  -6   4 -12      63440.21      63584.91      1507.85 o                         
  -4   4 -12      27031.18      27172.26       722.42 o                         
  -2   4 -12      55446.43      53047.86      1074.80 o                         
   0   4 -12      48987.25      47460.48      1026.24 o                         
   2   4 -12      19832.72      19875.52       497.82 o                         
   4   4 -12      80008.22      77897.28      1408.65 o                         
   6   4 -12      51067.58      52395.10       996.62 o                         
   8   4 -12       5364.89       6296.08       276.70 o                         
  10   4 -12       5308.23       4869.83       384.57 o                         
  12   4 -12       8448.98       8833.30       542.61 o                         
  14   4 -12       1161.02       1315.77       243.87 o                         
  16   4 -12       1052.94        380.29       440.75 o                         
 -13   5 -12       3323.19       3364.85       322.70 o                         
 -11   5 -12      12136.21      12171.43       507.14 o                         
  -9   5 -12       4310.52       4788.20       405.61 o                         
  -7   5 -12       2723.81       3166.45       242.69 o                         
  -5   5 -12       9162.78       8957.56       302.43 o                         
  -3   5 -12       7237.56       6557.67       254.56 o                         
  -1   5 -12        800.04        842.79        98.02 o                         
   1   5 -12      28186.15      25690.19       603.35 o                         
   3   5 -12      17692.15      18414.44       484.46 o                         
   5   5 -12       2550.58       2879.25       175.66 o                         
   7   5 -12      53375.90      53926.41      1131.90 o                         
   9   5 -12       1748.13       1882.95       176.80 o                         
  11   5 -12       2456.54       2773.50       256.13 o                         
  13   5 -12       2091.34       1878.64       358.22 o                         
  15   5 -12        785.34        369.12       213.10 o                         
 -14   6 -12       6382.66       5832.11       598.71 o                         
 -12   6 -12      12118.63      12113.42       526.08 o                         
 -10   6 -12      10288.39       9458.70       435.78 o                         
  -8   6 -12      30885.59      30253.46       744.37 o                         
  -6   6 -12       7456.63       7697.03       322.79 o                         
  -4   6 -12      43999.04      42698.62       957.81 o                         
  -2   6 -12     153035.39     153695.03      3080.35 o                         
   0   6 -12      76843.62      72195.30      1381.36 o                         
   2   6 -12     236220.09     224005.47      4009.53 o                         
   4   6 -12      19444.92      22602.95       506.52 o                         
   6   6 -12      64651.60      67931.12      1433.83 o                         
   8   6 -12       1197.86        846.91       145.40 o                         
  10   6 -12       4550.59       4650.11       249.65 o                         
  12   6 -12       2777.81       2639.58       218.66 o                         
  14   6 -12       6168.64       5691.87       514.41 o                         
 -13   7 -12       6477.63       6517.59       455.00 o                         
 -11   7 -12       1348.16       1185.48       199.04 o                         
  -9   7 -12      25944.89      24888.40       823.32 o                         
  -7   7 -12        972.59        876.73       136.40 o                         
  -5   7 -12      52486.25      48690.46      1738.87 o                         
  -3   7 -12      18065.43      19075.38       538.90 o                         
  -1   7 -12     170821.88     167599.39      3333.03 o                         
   1   7 -12      54626.66      50760.53      1106.16 o                         
   3   7 -12      13906.56      12440.93       375.69 o                         
   5   7 -12      10218.22      10509.35       306.17 o                         
   7   7 -12       2214.64       2079.20       180.13 o                         
   9   7 -12       7415.88       6438.40       317.95 o                         
  11   7 -12       1001.85       1076.03       190.67 o                         
  13   7 -12       4011.17       3977.61       453.20 o                         
  15   7 -12       2022.46       1903.04       367.79 o                         
 -14   8 -12       5434.98       5369.84       761.90 o                         
 -12   8 -12        560.76        756.14       195.10 o                         
 -10   8 -12       7332.07       7531.69       400.43 o                         
  -8   8 -12        703.88        604.90       129.05 o                         
  -6   8 -12        327.55        469.30       112.19 o                         
  -4   8 -12      10175.29      10407.65       385.48 o                         
  -2   8 -12       1980.29       3013.05       190.81 o                         
   0   8 -12       1149.35       1086.60       130.39 o                         
   2   8 -12      24394.44      23661.31       620.90 o                         
   4   8 -12       1941.43       2481.34       184.10 o                         
   6   8 -12       2030.30       1805.06       155.53 o                         
   8   8 -12       1599.67       1593.48       169.66 o                         
  10   8 -12       1953.68       2082.71       206.28 o                         
  12   8 -12         15.74        192.05       193.70 o                         
  14   8 -12       4264.04       4397.47       487.73 o                         
 -13   9 -12       4048.06       3311.12       342.47 o                         
 -11   9 -12       4070.95       4324.17       362.66 o                         
  -9   9 -12       3215.09       2850.94       237.93 o                         
  -7   9 -12      33359.45      32759.94       879.45 o                         
  -5   9 -12      10452.77      11808.21       424.35 o                         
  -3   9 -12       6786.02       6030.54       242.91 o                         
  -1   9 -12      17337.96      17593.55       509.80 o                         
   1   9 -12       7973.13       8786.85       318.98 o                         
   3   9 -12       1966.17       2069.85       176.11 o                         
   5   9 -12       9984.15       9761.16       435.71 o                         
   7   9 -12        566.06        890.65       157.24 o                         
   9   9 -12       6323.91       7479.80       343.79 o                         
  11   9 -12      20423.04      20061.29       642.22 o                         
  13   9 -12       2767.95       2228.36       361.07 o                         
  15   9 -12       2406.74       2212.77       441.89 o                         
 -12  10 -12       2346.07       2536.24       346.50 o                         
 -10  10 -12       6099.80       6104.78       409.13 o                         
  -8  10 -12       8440.24       8702.36       352.05 o                         
  -6  10 -12      11675.15      12426.47       486.64 o                         
  -4  10 -12      27867.22      27880.42       801.48 o                         
  -2  10 -12      22247.77      21643.75       580.54 o                         
   0  10 -12      16500.31      15479.38       455.44 o                         
   2  10 -12       3307.36       3782.90       231.04 o                         
   4  10 -12      57940.92      56585.68      1417.96 o                         
   6  10 -12       4447.53       5533.84       217.83 o                         
   8  10 -12      14744.72      13961.22       507.36 o                         
  10  10 -12       1396.16       1163.87       154.35 o                         
  12  10 -12       1706.91       1144.97       294.97 o                         
  14  10 -12       1034.83        924.49       321.58 o                         
 -13  11 -12      14631.05      14891.44       678.89 o                         
 -11  11 -12      16210.95      15637.91       663.88 o                         
  -9  11 -12       5216.12       5621.77       299.59 o                         
  -7  11 -12       5680.96       6635.42       303.12 o                         
  -5  11 -12      50480.51      48939.53      1268.68 o                         
  -3  11 -12       1393.30       1472.13       148.70 o                         
  -1  11 -12      35847.87      37886.98       897.88 o                         
   1  11 -12      19599.03      20224.93       575.51 o                         
   3  11 -12      49934.60      51816.68      1174.52 o                         
   5  11 -12       3993.24       3968.34       216.54 o                         
   7  11 -12       9728.07       9343.85       403.90 o                         
   9  11 -12        735.13        442.51       116.95 o                         
  11  11 -12       1235.36        910.34       155.84 o                         
  13  11 -12       8742.58       8528.78       804.29 o                         
 -12  12 -12      22165.86      21262.20      1222.69 o                         
 -10  12 -12       7886.09       7724.91       443.44 o                         
  -8  12 -12       3941.83       4039.95       252.66 o                         
  -6  12 -12       3265.50       3635.38       243.93 o                         
  -4  12 -12      69569.33      72793.27      1742.38 o                         
  -2  12 -12       4072.36       4039.35       224.03 o                         
   0  12 -12      40580.98      40634.40       951.76 o                         
   2  12 -12       3942.47       4119.40       292.00 o                         
   4  12 -12      76351.55      75859.66      2025.35 o                         
   6  12 -12       3611.64       4067.36       232.31 o                         
   8  12 -12       5188.55       5564.95       450.77 o                         
  10  12 -12        767.09        667.75       142.94 o                         
  12  12 -12       1553.39       1529.28       330.15 o                         
  14  12 -12       1247.80        620.46       458.99 o                         
 -11  13 -12       5424.89       4848.42       422.63 o                         
  -9  13 -12       2673.53       3117.08       255.31 o                         
  -7  13 -12      21661.47      22547.80       688.44 o                         
  -5  13 -12      19246.41      19573.21       613.55 o                         
  -3  13 -12      20087.41      20388.43       756.41 o                         
  -1  13 -12     100836.30     100347.23      2083.11 o                         
   1  13 -12     122277.27     118288.97      2452.79 o                         
   3  13 -12      34288.92      34479.82       886.58 o                         
   5  13 -12      87109.22      84625.21      2441.95 o                         
   7  13 -12       6169.35       6610.48       355.09 o                         
   9  13 -12       3291.04       2937.84       241.45 o                         
  11  13 -12       1697.68       2335.79       410.30 o                         
  13  13 -12       8803.14       9037.18      2963.84 o                         
 -12  14 -12       9364.52       9280.67       577.38 o                         
 -10  14 -12       4911.77       5029.54       334.09 o                         
  -8  14 -12      12909.72      13977.28       518.35 o                         
  -6  14 -12       2978.68       3410.89       384.16 o                         
  -4  14 -12      15870.97      15809.43       605.61 o                         
  -2  14 -12       5551.84       5662.95       285.82 o                         
   0  14 -12      40491.45      38192.09       984.87 o                         
   2  14 -12      11176.45      12262.03       543.29 o                         
   4  14 -12      11555.70      12874.40       441.72 o                         
   6  14 -12       4317.34       3951.76       230.63 o                         
   8  14 -12       1828.70       1940.26       210.55 o                         
  10  14 -12       5469.51       6196.57       335.76 o                         
  12  14 -12        765.30        625.58       430.73 o                         
  14  14 -12       5432.47       5936.02       737.97 o                         
 -11  15 -12       6072.67       6257.29       520.31 o                         
  -9  15 -12      14402.98      14387.29       535.45 o                         
  -7  15 -12       2153.08       2251.07       301.00 o                         
  -5  15 -12       8922.56       9929.09       454.93 o                         
  -3  15 -12       2845.95       3227.24       319.73 o                         
  -1  15 -12       2906.61       3225.31       242.28 o                         
   1  15 -12       9308.94       9424.65       366.98 o                         
   3  15 -12       4008.79       4260.70       289.27 o                         
   5  15 -12      17903.11      18837.22       622.29 o                         
   7  15 -12       7453.28       8100.51       413.08 o                         
   9  15 -12       1330.32       1626.18       210.28 o                         
  11  15 -12       3558.77       2727.96       666.61 o                         
  13  15 -12        572.08        340.14       265.70 o                         
 -10  16 -12       2734.88       2801.93       267.87 o                         
  -8  16 -12      23530.34      23712.91       736.10 o                         
  -6  16 -12      18758.63      19325.91       842.69 o                         
  -4  16 -12        543.93        201.50       138.07 o                         
  -2  16 -12      26816.84      27107.91       881.66 o                         
   0  16 -12      25898.91      25579.96       649.90 o                         
   2  16 -12      29165.27      29290.59       791.47 o                         
   4  16 -12       3982.84       3991.73       270.51 o                         
   6  16 -12       6770.84       7236.99       314.35 o                         
   8  16 -12      11323.99      11449.22       579.95 o                         
  10  16 -12       1386.79       1168.42       258.84 o                         
  12  16 -12       1888.61       1230.92       507.56 o                         
 -11  17 -12       3525.71       2733.60       575.26 o                         
  -9  17 -12       2092.27       1775.28       224.07 o                         
  -7  17 -12       4147.47       4325.78       308.86 o                         
  -5  17 -12       7258.05       8273.00       470.19 o                         
  -3  17 -12       4024.36       4376.76       343.43 o                         
  -1  17 -12       9960.62      10490.71       383.04 o                         
   1  17 -12      39434.89      38960.39       908.33 o                         
   3  17 -12       6589.29       5820.80       421.36 o                         
   5  17 -12      18675.68      19253.44       638.28 o                         
   7  17 -12       4766.05       5136.21       267.24 o                         
   9  17 -12      16767.00      17395.13       625.79 o                         
  11  17 -12        563.14        665.28       277.75 o                         
 -10  18 -12       5465.53       4852.96       374.58 o                         
  -8  18 -12      10013.03       9899.59       528.96 o                         
  -6  18 -12       4571.68       4822.97       301.63 o                         
  -4  18 -12      13379.07      13451.62       608.84 o                         
  -2  18 -12        700.54       1028.00       176.15 o                         
   0  18 -12       5338.61       5441.84       304.80 o                         
   2  18 -12       1291.16       1186.07       178.97 o                         
   4  18 -12        575.48        350.05       119.84 o                         
   6  18 -12      10402.71      11181.92       419.70 o                         
   8  18 -12       7323.74       7399.33       515.13 o                         
  10  18 -12       7246.51       6883.17       564.23 o                         
  12  18 -12        860.46        423.55       296.17 o                         
  -9  19 -12       6304.48       5231.25       484.68 o                         
  -7  19 -12        516.06        215.20       136.13 o                         
  -5  19 -12       2922.71       2836.57       250.91 o                         
  -3  19 -12      11508.71      11587.60       616.09 o                         
  -1  19 -12       5235.77       5567.85       355.09 o                         
   1  19 -12      11452.58      12119.65       442.61 o                         
   3  19 -12      16951.50      17556.45       624.11 o                         
   5  19 -12       4545.25       5033.20       285.16 o                         
   7  19 -12      21361.99      22144.55       610.35 o                         
   9  19 -12       1688.92       1461.99       213.98 o                         
  11  19 -12       1728.32       1178.07       357.44 o                         
  -8  20 -12       8923.34       8980.17       592.51 o                         
  -6  20 -12       4759.34       4132.50       322.53 o                         
  -4  20 -12       7773.22       8238.19       379.87 o                         
  -2  20 -12       1438.93       1333.11       162.00 o                         
   0  20 -12       1794.81       2058.94       324.86 o                         
   2  20 -12        978.76        705.27       178.68 o                         
   4  20 -12       3961.08       4918.16       403.96 o                         
   6  20 -12      13993.01      16187.33       657.15 o                         
   8  20 -12       2868.31       2897.10       269.55 o                         
  10  20 -12      11219.82      11623.98       615.25 o                         
  -9  21 -12        429.36        195.79       182.27 o                         
  -7  21 -12       2205.47       1769.76       262.91 o                         
  -5  21 -12       8886.44       7740.27       417.52 o                         
  -3  21 -12      18391.33      18379.96       598.95 o                         
  -1  21 -12       1161.94       1018.88       161.24 o                         
   1  21 -12       1751.38       1715.20       305.76 o                         
   3  21 -12      11810.38      12107.03       478.48 o                         
   5  21 -12       2663.90       3188.30       309.57 o                         
   7  21 -12       3679.17       3913.57       316.71 o                         
   9  21 -12       2075.86       1153.87       208.89 o                         
  -8  22 -12       1830.14       1096.24       287.36 o                         
  -6  22 -12       9870.80       9006.86       484.97 o                         
  -4  22 -12      13972.26      14397.74       780.23 o                         
  -2  22 -12      10518.08      11063.91       486.16 o                         
   0  22 -12       4455.18       4324.87       304.87 o                         
   2  22 -12      13301.27      13340.70       713.11 o                         
   4  22 -12      26049.60      26692.50      1485.88 o                         
   6  22 -12       5045.52       4812.73       320.58 o                         
   8  22 -12         15.72         53.93       145.48 o                         
  10  22 -12       1468.54        989.30       569.18 o                         
  -7  23 -12       6093.73       5758.47       608.31 o                         
  -5  23 -12       1373.35       1018.24       213.02 o                         
  -3  23 -12       9438.16       9539.01       398.68 o                         
  -1  23 -12      18228.09      18559.73       590.97 o                         
   1  23 -12      15080.32      14949.49       547.82 o                         
   3  23 -12       2069.66       2053.85       263.82 o                         
   5  23 -12       8510.05       8613.25       526.41 o                         
   7  23 -12        621.62        325.15       150.01 o                         
   9  23 -12       6241.71       5524.00       491.15 o                         
  -6  24 -12       1401.08        724.11       249.50 o                         
  -4  24 -12       4716.08       3955.99       414.23 o                         
  -2  24 -12       5031.82       4445.62       343.48 o                         
   0  24 -12       2210.26       1838.96       221.61 o                         
   2  24 -12       6413.32       6942.47       439.71 o                         
   4  24 -12        977.31        983.31       206.26 o                         
   6  24 -12       1479.86       1122.29       208.82 o                         
   8  24 -12        176.98         78.94       217.27 o                         
  -5  25 -12       3145.83       2343.47       297.74 o                         
  -3  25 -12      10604.32      10638.11       656.62 o                         
  -1  25 -12       3795.44       2986.33       270.06 o                         
   1  25 -12       1163.78        825.77       185.07 o                         
   3  25 -12       7493.81       8427.51       443.12 o                         
   5  25 -12      15582.88      15732.41       743.47 o                         
   7  25 -12       3190.71       3149.66       432.32 o                         
  -4  26 -12       8710.35       8539.13       737.03 o                         
  -2  26 -12      11401.27      10551.82       502.56 o                         
   0  26 -12       2013.25       1488.71       223.65 o                         
   2  26 -12       3156.88       2552.51       266.24 o                         
   4  26 -12      24223.59      24427.37       790.49 o                         
  -1  27 -12       2913.97       2802.66       323.53 o                         
   1  27 -12        979.67        851.42       244.17 o                         
   3  27 -12      15940.95      15491.08       835.81 o                         
 -15   1 -11       4771.36       4434.83       643.45 o                         
 -13   1 -11        425.81        195.44       147.50 o                         
 -11   1 -11      19688.42      20328.73       609.76 o                         
  -9   1 -11      26674.83      27979.79       844.80 o                         
  -7   1 -11      38592.97      36590.38      1048.21 o                         
  -5   1 -11        108.25         83.34        77.19 o                         
  -3   1 -11      38884.45      37210.66       893.72 o                         
  -1   1 -11       2690.66       3209.47       158.15 o                         
   1   1 -11        152.04        263.49        74.14 o                         
   3   1 -11      24088.69      26265.58       602.61 o                         
   5   1 -11      12770.66      12032.87       321.15 o                         
   7   1 -11       6056.04       5904.61       210.12 o                         
   9   1 -11       5736.86       6422.47       337.95 o                         
  11   1 -11      23422.66      23347.97       702.04 o                         
  13   1 -11      22644.67      23957.67       817.55 o                         
  15   1 -11       5508.27       5815.48       842.94 o                         
 -14   2 -11      10840.38      10670.40       683.01 o                         
 -12   2 -11       1645.43       1934.55       202.93 o                         
 -10   2 -11       5531.94       5503.21       290.37 o                         
  -8   2 -11      24790.76      23717.04       589.14 o                         
  -6   2 -11      12892.99      14483.76       530.46 o                         
  -4   2 -11      69681.75      67683.37      1420.06 o                         
  -2   2 -11      23118.09      20017.95       487.43 o                         
   0   2 -11       4260.00       4784.97       285.44 o                         
   2   2 -11       5236.73       4342.18       264.07 o                         
   4   2 -11      45238.96      44321.40       920.37 o                         
   6   2 -11       4179.49       3797.99       223.48 o                         
   8   2 -11      12164.40      12663.06       375.68 o                         
  10   2 -11        900.99        992.63       207.24 o                         
  12   2 -11      21471.71      21844.45       604.48 o                         
  14   2 -11       1178.78       1398.17       424.18 o                         
  16   2 -11       4093.55       3293.66       709.64 o                         
 -13   3 -11      15313.94      15329.25       575.07 o                         
 -11   3 -11       4554.07       4998.63       325.31 o                         
  -9   3 -11       1032.80       1066.42       205.50 o                         
  -7   3 -11      53742.11      53458.06      1157.21 o                         
  -5   3 -11      17568.16      16568.71       486.64 o                         
  -3   3 -11       5477.79       5789.52       232.10 o                         
  -1   3 -11       9133.03       7466.69       243.18 o                         
   1   3 -11       2401.77       2433.94       159.61 o                         
   3   3 -11      19279.71      19019.40       448.43 o                         
   5   3 -11        394.35        330.74        97.34 o                         
   7   3 -11       3728.26       3969.91       208.65 o                         
   9   3 -11       3479.73       3540.11       240.72 o                         
  11   3 -11        170.35        236.78       117.00 o                         
  13   3 -11       1530.10       2225.83       257.26 o                         
  15   3 -11       1313.07       1374.24       625.58 o                         
 -14   4 -11       1545.43       1205.37       208.61 o                         
 -12   4 -11      10684.66      11402.27       478.05 o                         
 -10   4 -11        977.13       1107.35       182.14 o                         
  -8   4 -11       4922.65       5407.29       263.68 o                         
  -6   4 -11      57909.79      60244.05      1421.61 o                         
  -4   4 -11      52254.55      50041.90      1077.74 o                         
  -2   4 -11       3364.41       3967.55       200.65 o                         
   0   4 -11       3617.68       3258.87       173.35 o                         
   2   4 -11      31447.82      34029.42       957.70 o                         
   4   4 -11       8561.94       9365.24       280.65 o                         
   6   4 -11      16014.13      16882.99       411.49 o                         
   8   4 -11       2127.89       1991.17       158.68 o                         
  10   4 -11        283.34        131.17       103.21 o                         
  12   4 -11       1747.69       1882.95       237.20 o                         
  14   4 -11      10937.15      10715.04       686.28 o                         
  16   4 -11        173.34         15.63       373.41 o                         
 -13   5 -11       1553.64       1775.74       232.91 o                         
 -11   5 -11       3408.26       3606.71       298.23 o                         
  -9   5 -11      17835.21      16302.83       722.22 o                         
  -7   5 -11     106570.59     103851.50      2920.26 o                         
  -5   5 -11        635.87        504.36       106.06 o                         
  -3   5 -11      74270.72      73103.13      1561.74 o                         
  -1   5 -11      59997.02      59533.64      1501.38 o                         
   1   5 -11       7330.68       8167.33       291.69 o                         
   3   5 -11      61881.80      64395.58      1252.04 o                         
   5   5 -11      32172.52      29517.99       698.12 o                         
   7   5 -11      33657.09      32615.58       815.97 o                         
   9   5 -11      18743.85      18781.05       534.37 o                         
  11   5 -11       9419.62       9437.82       375.99 o                         
  13   5 -11      11393.86      11876.95       559.02 o                         
  15   5 -11        549.97        551.46       413.16 o                         
 -14   6 -11       2867.64       2894.74       375.98 o                         
 -12   6 -11      28891.04      27319.31       891.49 o                         
 -10   6 -11       5799.17       5564.52       336.96 o                         
  -8   6 -11      14414.87      14463.56       543.31 o                         
  -6   6 -11      18656.04      19298.20       570.95 o                         
  -4   6 -11      20254.53      19030.27       864.47 o                         
  -2   6 -11      71055.19      68460.61      1449.60 o                         
   0   6 -11      24545.05      25282.29       618.19 o                         
   2   6 -11       8738.33       9511.23       297.45 o                         
   4   6 -11       9584.10       9576.25       282.78 o                         
   6   6 -11       2898.64       3085.62       215.02 o                         
   8   6 -11        891.33       1063.37       174.28 o                         
  10   6 -11       4926.75       5509.84       318.43 o                         
  12   6 -11        360.69        539.53       201.52 o                         
  14   6 -11       9766.88       8945.16       554.79 o                         
  16   6 -11         95.19        -71.79       553.80 o                         
 -13   7 -11       4644.88       5358.49       404.90 o                         
 -11   7 -11       1292.43       1044.22       190.80 o                         
  -9   7 -11       6903.47       7316.23       429.39 o                         
  -7   7 -11       5496.73       5147.03       294.27 o                         
  -5   7 -11      23205.81      24256.27       671.17 o                         
  -3   7 -11      19772.14      19743.17       522.97 o                         
  -1   7 -11       9819.54      11531.88       376.26 o                         
   1   7 -11      10920.74      11665.72       363.02 o                         
   3   7 -11        278.66        254.34        75.48 o                         
   5   7 -11       5369.99       5652.03       210.68 o                         
   7   7 -11       2353.65       2265.49       205.81 o                         
   9   7 -11      11918.52      12876.18       453.39 o                         
  11   7 -11      11530.24      11805.80       431.73 o                         
  13   7 -11       5144.39       5186.06       454.66 o                         
  15   7 -11       7574.19       7232.97      1010.17 o                         
 -14   8 -11      11173.19      10351.39       689.94 o                         
 -12   8 -11      17462.24      16594.61       654.31 o                         
 -10   8 -11       8121.95       7210.23       385.35 o                         
  -8   8 -11      18426.93      18628.86       669.35 o                         
  -6   8 -11     143093.53     140415.72      3039.05 o                         
  -4   8 -11      13850.76      13339.19       440.97 o                         
  -2   8 -11      11792.01      11194.36       345.63 o                         
   0   8 -11      74660.19      74907.15      1687.90 o                         
   2   8 -11      31236.97      27672.11       694.23 o                         
   4   8 -11        764.25        892.63       115.83 o                         
   6   8 -11      36932.50      35107.98       851.21 o                         
   8   8 -11       4382.20       4593.55       240.74 o                         
  10   8 -11      34632.34      34178.90      1028.28 o                         
  12   8 -11        186.48        134.63       177.52 o                         
  14   8 -11      52310.93      52070.47      2363.64 o                         
 -13   9 -11       2075.88       2047.81       309.37 o                         
 -11   9 -11       1657.38       1678.63       228.43 o                         
  -9   9 -11       5462.54       5706.18       424.54 o                         
  -7   9 -11       1382.86       1442.69       152.07 o                         
  -5   9 -11      19574.21      19309.61       580.30 o                         
  -3   9 -11        804.90        754.29       124.02 o                         
  -1   9 -11       1731.69       2053.79       160.11 o                         
   1   9 -11      42160.74      44097.16      1008.56 o                         
   3   9 -11       2658.66       2623.65       315.43 o                         
   5   9 -11      35866.27      37242.30       884.52 o                         
   7   9 -11       1645.39       1757.37       173.84 o                         
   9   9 -11       3890.57       4219.52       246.50 o                         
  11   9 -11       1107.44        955.66       140.88 o                         
  13   9 -11       4058.03       4152.18       464.87 o                         
  15   9 -11       3696.03       3247.53       490.63 o                         
 -14  10 -11       3577.21       2203.67       434.35 o                         
 -12  10 -11      16415.97      15193.98       643.46 o                         
 -10  10 -11       1605.55       1695.97       232.76 o                         
  -8  10 -11      29391.14      29450.11       790.66 o                         
  -6  10 -11      17879.81      18244.79       557.37 o                         
  -4  10 -11      41209.79      41330.59      1055.02 o                         
  -2  10 -11        550.57        556.45        95.85 o                         
   0  10 -11      21287.46      21245.30       572.03 o                         
   2  10 -11        263.53        407.24        90.68 o                         
   4  10 -11       3222.99       3291.70       232.65 o                         
   6  10 -11       7582.69       7488.17       260.32 o                         
   8  10 -11       3144.82       3577.13       232.17 o                         
  10  10 -11        402.76        405.66       139.06 o                         
  12  10 -11       7223.14       7832.28       592.91 o                         
  14  10 -11       3633.28       3432.83       623.00 o                         
 -13  11 -11        160.19         49.48       172.83 o                         
 -11  11 -11       2045.42       2393.18       312.08 o                         
  -9  11 -11       9763.41       9993.33       395.31 o                         
  -7  11 -11      18638.09      18406.98       573.80 o                         
  -5  11 -11      15890.93      16386.39       518.38 o                         
  -3  11 -11      56199.29      53085.64      1310.21 o                         
  -1  11 -11      38210.07      39821.90       933.23 o                         
   1  11 -11      51284.61      52721.51      1180.00 o                         
   3  11 -11      16002.32      15864.14       474.89 o                         
   5  11 -11      16479.55      17163.24       456.53 o                         
   7  11 -11      20486.54      21007.24       661.94 o                         
   9  11 -11      10996.72      11515.25       406.67 o                         
  11  11 -11      23428.62      23055.24      1007.62 o                         
  13  11 -11       8802.60       9162.71       650.06 o                         
  15  11 -11      13285.48      12943.39       926.92 o                         
 -12  12 -11       1300.68       1240.36       253.52 o                         
 -10  12 -11       4945.05       5764.19       424.38 o                         
  -8  12 -11       8589.76       9496.54       368.37 o                         
  -6  12 -11       2053.44       2258.38       253.12 o                         
  -4  12 -11     116570.09     118714.38      2607.10 o                         
  -2  12 -11      33623.92      32926.47       810.79 o                         
   0  12 -11      51901.08      55129.91      1205.38 o                         
   2  12 -11      34121.41      35684.63       869.03 o                         
   4  12 -11      45639.98      45119.34       966.02 o                         
   6  12 -11       2007.33       1946.49       142.48 o                         
   8  12 -11      16351.86      15765.20       538.47 o                         
  10  12 -11      26455.25      26155.47       773.96 o                         
  12  12 -11       2726.76       2931.76       398.45 o                         
  14  12 -11       6586.54       5812.63       840.43 o                         
 -13  13 -11        117.16         75.78       201.48 o                         
 -11  13 -11      10921.68      10827.40       777.13 o                         
  -9  13 -11       4037.66       3991.19       313.64 o                         
  -7  13 -11       2226.65       2904.31       231.11 o                         
  -5  13 -11      11514.48      11862.83       554.12 o                         
  -3  13 -11      19231.28      18873.53       610.68 o                         
  -1  13 -11      10946.69      10385.98       377.56 o                         
   1  13 -11      17248.95      17212.15       506.83 o                         
   3  13 -11       2901.74       2639.66       177.20 o                         
   5  13 -11      18528.89      18261.39       530.46 o                         
   7  13 -11       2282.23       2039.89       237.17 o                         
   9  13 -11       5388.90       6059.86       388.57 o                         
  11  13 -11       5751.31       5670.26       518.83 o                         
  13  13 -11       3450.37       4030.66       635.79 o                         
 -12  14 -11       4328.59       4292.78       450.00 o                         
 -10  14 -11       7302.30       7613.48       460.35 o                         
  -8  14 -11       5197.91       5410.89       374.42 o                         
  -6  14 -11       8187.55       8561.88       366.98 o                         
  -4  14 -11      74342.20      77890.81      2019.47 o                         
  -2  14 -11      23477.31      22724.15       708.74 o                         
   0  14 -11      33222.00      33538.86       835.19 o                         
   2  14 -11       5444.72       5031.08       230.18 o                         
   4  14 -11      25908.99      25672.33       887.90 o                         
   6  14 -11       1233.12       1252.00       138.53 o                         
   8  14 -11       4232.29       4846.89       347.14 o                         
  10  14 -11        329.57        406.35       225.36 o                         
  12  14 -11       7901.86       8406.24       707.23 o                         
  14  14 -11       2705.07       1592.96       428.09 o                         
 -11  15 -11       6674.39       7138.92       853.96 o                         
  -9  15 -11      38716.15      38598.95      1037.20 o                         
  -7  15 -11       1783.62       1532.02       184.73 o                         
  -5  15 -11       3887.85       4248.44       317.19 o                         
  -3  15 -11      18531.42      17381.94       640.18 o                         
  -1  15 -11      20552.48      20956.19       626.46 o                         
   1  15 -11        447.67        383.48       112.76 o                         
   3  15 -11       2724.03       2904.01       230.08 o                         
   5  15 -11       5604.55       5135.99       267.85 o                         
   7  15 -11       1409.88       1496.33       230.92 o                         
   9  15 -11       3624.54       3647.27       274.73 o                         
  11  15 -11       3326.01       2883.50       474.61 o                         
  13  15 -11       6263.22       5057.90       685.01 o                         
 -12  16 -11       9683.15       9076.19       581.19 o                         
 -10  16 -11      13450.49      14186.67       507.48 o                         
  -8  16 -11       4391.93       4233.75       336.25 o                         
  -6  16 -11       7282.14       8148.51       401.24 o                         
  -4  16 -11       4839.56       5895.21       397.84 o                         
  -2  16 -11       2891.01       3901.47       392.65 o                         
   0  16 -11         36.75         -1.49        70.56 o                         
   2  16 -11         12.36        122.69       101.73 o                         
   4  16 -11       2262.84       2244.96       219.00 o                         
   6  16 -11       7524.97       7712.98       439.53 o                         
   8  16 -11       5967.31       6232.05       414.92 o                         
  10  16 -11       4482.91       4539.17       325.83 o                         
  12  16 -11         77.08        -21.03       200.33 o                         
 -11  17 -11      36732.90      34710.96      1569.99 o                         
  -9  17 -11       5263.78       5044.24       294.89 o                         
  -7  17 -11      22989.23      24856.18       697.67 o                         
  -5  17 -11      10447.75      10968.17       478.51 o                         
  -3  17 -11       7160.38       7538.39       361.96 o                         
  -1  17 -11       7403.13       7087.72       311.19 o                         
   1  17 -11       4530.79       4151.56       268.54 o                         
   3  17 -11      19140.33      19721.60       641.58 o                         
   5  17 -11       3870.18       4086.40       256.03 o                         
   7  17 -11       2118.23       2413.71       182.08 o                         
   9  17 -11       3783.56       3704.62       271.43 o                         
  11  17 -11      15212.82      13796.88       875.81 o                         
  13  17 -11       7815.94       5246.58       796.22 o                         
 -10  18 -11      15111.29      15225.97       651.80 o                         
  -8  18 -11      10239.02      10648.86       422.71 o                         
  -6  18 -11      36315.93      35760.55       927.85 o                         
  -4  18 -11      11017.95      11735.75       697.95 o                         
  -2  18 -11        694.01        616.26       149.75 o                         
   0  18 -11      22527.92      23863.32       769.12 o                         
   2  18 -11       3725.44       4093.53       309.68 o                         
   4  18 -11        764.11        771.25       210.97 o                         
   6  18 -11       3270.81       4198.39       249.41 o                         
   8  18 -11       2242.66       2275.22       234.16 o                         
  10  18 -11      15031.49      14915.37       564.90 o                         
  12  18 -11       1009.84        819.18       354.45 o                         
  -9  19 -11       2938.40       2470.26       264.97 o                         
  -7  19 -11      12419.84      12307.03       459.32 o                         
  -5  19 -11      39350.88      39128.44       988.20 o                         
  -3  19 -11        530.42        279.15       110.50 o                         
  -1  19 -11       2315.08       2552.08       239.07 o                         
   1  19 -11       3719.08       3421.31       293.09 o                         
   3  19 -11       1167.12       1222.92       434.58 o                         
   5  19 -11       1325.38       1239.04       180.52 o                         
   7  19 -11       1142.01       1388.02       154.49 o                         
   9  19 -11      13450.82      12954.72       494.37 o                         
  11  19 -11        464.30        311.99       257.04 o                         
 -10  20 -11       4344.95       2923.45       538.90 o                         
  -8  20 -11       1557.60       1114.09       194.91 o                         
  -6  20 -11      14333.33      14693.65       522.99 o                         
  -4  20 -11       3241.38       3110.44       271.03 o                         
  -2  20 -11       7005.45       7088.99       333.14 o                         
   0  20 -11         29.48         62.40        99.33 o                         
   2  20 -11        903.09       1013.84       204.10 o                         
   4  20 -11       3012.97       3120.24       292.38 o                         
   6  20 -11      12716.00      13316.25       471.59 o                         
   8  20 -11       4508.66       3748.91       319.81 o                         
  10  20 -11       4410.72       3488.89       367.73 o                         
  -9  21 -11         11.89        -56.18       146.16 o                         
  -7  21 -11       3967.17       4082.47       326.28 o                         
  -5  21 -11       4492.29       4461.02       327.01 o                         
  -3  21 -11      22030.92      22824.29       775.59 o                         
  -1  21 -11       3920.73       3615.95       294.75 o                         
   1  21 -11       1863.52       1928.12       305.59 o                         
   3  21 -11       4951.24       5322.63       332.20 o                         
   5  21 -11      15211.31      15682.54       503.37 o                         
   7  21 -11       8752.98       8873.28       379.44 o                         
   9  21 -11      10243.11       9982.36       518.24 o                         
  11  21 -11        302.67        282.95       312.26 o                         
  -8  22 -11       6895.11       6376.15       400.77 o                         
  -6  22 -11        221.71        179.81       171.97 o                         
  -4  22 -11      11099.27      10970.20       544.70 o                         
  -2  22 -11       5784.11       5533.60       334.61 o                         
   0  22 -11         67.62         51.78        96.42 o                         
   2  22 -11       4244.74       4107.84       334.14 o                         
   4  22 -11       2658.77       2560.75       285.12 o                         
   6  22 -11       5688.95       5717.26       319.57 o                         
   8  22 -11       2367.27       2295.58       263.79 o                         
  10  22 -11        993.34        661.87       322.58 o                         
  -7  23 -11       1092.73       1104.12       218.31 o                         
  -5  23 -11       1236.85        890.89       213.98 o                         
  -3  23 -11      10268.92      10799.22       563.69 o                         
  -1  23 -11      16975.36      17242.71       662.51 o                         
   1  23 -11       3473.69       3436.27       346.83 o                         
   3  23 -11        281.16        346.32       147.74 o                         
   5  23 -11      10475.05      10625.37       418.12 o                         
   7  23 -11       2038.70       1908.25       202.89 o                         
   9  23 -11       1097.06        722.87       296.05 o                         
  -6  24 -11       7525.86       7326.09       742.08 o                         
  -4  24 -11      29991.28      31294.55       939.33 o                         
  -2  24 -11       1458.64       1419.11       200.41 o                         
   0  24 -11       4101.97       3505.41       308.14 o                         
   2  24 -11       4860.12       4682.85       341.99 o                         
   4  24 -11       6543.05       6945.89       524.58 o                         
   6  24 -11      15198.94      14352.78       534.99 o                         
   8  24 -11        891.40        832.44       282.81 o                         
  -5  25 -11       1725.13       1464.56       252.27 o                         
  -3  25 -11      17362.57      17081.24       609.58 o                         
  -1  25 -11       1408.16       1517.70       219.95 o                         
   1  25 -11       3736.20       3379.34       287.06 o                         
   3  25 -11       3416.26       3104.43       285.13 o                         
   5  25 -11       3414.64       3554.95       461.87 o                         
   7  25 -11       2853.95       2263.06       318.50 o                         
  -4  26 -11       6031.29       5407.02       415.38 o                         
  -2  26 -11       4202.33       4134.84       353.72 o                         
   0  26 -11       1581.74       1426.62       221.39 o                         
   2  26 -11       4915.36       4286.83       333.56 o                         
   4  26 -11       3632.27       2868.16       268.33 o                         
   6  26 -11       1289.17       1085.72       271.36 o                         
  -3  27 -11      18475.47      17285.78       924.07 o                         
  -1  27 -11       2991.88       2979.58       290.17 o                         
   1  27 -11       1754.06       1949.47       247.58 o                         
   3  27 -11       4283.17       3382.16       314.56 o                         
 -14   0 -10      14433.25      18262.98      1640.88 o                         
 -12   0 -10      28804.05      30067.30       996.58 o                         
 -10   0 -10       5584.11       5053.42       344.40 o                         
  -8   0 -10     251108.33     247942.88     11495.38 o                         
  -6   0 -10       1683.66       2131.37       271.01 o                         
  -4   0 -10     102966.88     101145.73      3530.79 o                         
  -2   0 -10      88444.81      83990.30      2056.70 o                         
   0   0 -10     145072.09     139412.94      3319.84 o                         
   2   0 -10      92018.97      85790.05      2414.81 o                         
   4   0 -10     274989.78     276048.03      7468.67 o                         
   6   0 -10      45115.60      43582.45      1203.63 o                         
   8   0 -10     190501.55     186125.23      4450.59 o                         
  10   0 -10      48078.71      48435.09      1550.98 o                         
  12   0 -10      75797.60      80467.73      2715.71 o                         
  14   0 -10      34033.95      33009.35      2389.53 o                         
  16   0 -10       7153.24       4307.31       994.78 o                         
 -15   1 -10       4226.94       4676.49       530.78 o                         
 -13   1 -10       5411.21       5348.25       351.97 o                         
 -11   1 -10       5249.49       5457.92       284.60 o                         
  -9   1 -10      15913.80      16362.04       476.39 o                         
  -7   1 -10      16451.90      14972.62       443.54 o                         
  -5   1 -10       1642.12       2329.16       133.01 o                         
  -3   1 -10       5341.66       5583.99       217.13 o                         
  -1   1 -10       1528.19        698.65        82.16 o                         
   1   1 -10       6636.54       7015.87       225.73 o                         
   3   1 -10       3590.14       3761.68       163.12 o                         
   5   1 -10        455.46        618.22        77.92 o                         
   7   1 -10      13087.33      13773.74       347.13 o                         
   9   1 -10      16693.40      16441.51       491.48 o                         
  11   1 -10      31139.78      31134.41       889.11 o                         
  13   1 -10      15041.33      16874.24       749.40 o                         
  15   1 -10       2003.20       2468.03       500.21 o                         
 -14   2 -10         93.13        163.35       141.81 o                         
 -12   2 -10      49493.77      51395.25      1395.47 o                         
 -10   2 -10       3056.67       3218.30       270.26 o                         
  -8   2 -10      58735.01      56911.67      1201.92 o                         
  -6   2 -10      10632.49      12085.08       447.54 o                         
  -4   2 -10      41004.98      41487.02       909.23 o                         
  -2   2 -10       1878.05       1862.88       133.28 o                         
   0   2 -10        921.03       1106.96       103.21 o                         
   2   2 -10       4923.43       6401.91       232.57 o                         
   4   2 -10      12994.48      13374.57       357.37 o                         
   6   2 -10      14364.88      14968.91       359.99 o                         
   8   2 -10      10771.98      11144.31       335.28 o                         
  10   2 -10       2128.96       2112.15       195.82 o                         
  12   2 -10      11505.66      11984.59       512.17 o                         
  14   2 -10       1723.22       2004.53       489.45 o                         
  16   2 -10       2351.55       2003.77       564.38 o                         
 -15   3 -10       1211.54       1164.13       308.17 o                         
 -13   3 -10      12703.41      13038.19       528.39 o                         
 -11   3 -10       8438.39       8710.48       385.79 o                         
  -9   3 -10       4830.00       5171.52       281.75 o                         
  -7   3 -10      12787.92      14783.34       408.35 o                         
  -5   3 -10      22873.14      22293.48       615.63 o                         
  -3   3 -10      60552.02      57257.09      1216.80 o                         
  -1   3 -10      40973.92      40139.57       823.05 o                         
   1   3 -10      55189.73      53746.74      1136.88 o                         
   3   3 -10      27110.27      24886.17       529.43 o                         
   5   3 -10       3673.58       3802.03       177.44 o                         
   7   3 -10      18137.24      17636.54       514.18 o                         
   9   3 -10      18866.43      19014.99       578.02 o                         
  11   3 -10       7542.28       8191.12       361.47 o                         
  13   3 -10       5933.07       6133.14       377.87 o                         
  15   3 -10      16248.49      14876.84      1091.22 o                         
 -14   4 -10      11431.42      11286.30       654.61 o                         
 -12   4 -10       4766.81       4677.91       312.19 o                         
 -10   4 -10      12228.87      12422.07       649.83 o                         
  -8   4 -10       4167.70       3920.95       245.47 o                         
  -6   4 -10      43088.47      42306.39      1028.33 o                         
  -4   4 -10      25707.48      26430.24       703.56 o                         
  -2   4 -10      23133.25      22442.32       778.88 o                         
   0   4 -10      23000.30      23738.45       543.33 o                         
   2   4 -10      15249.90      12214.30       346.94 o                         
   4   4 -10       9511.04       9791.02       288.82 o                         
   6   4 -10      24684.05      25291.18       638.21 o                         
   8   4 -10      13661.15      14481.92       401.97 o                         
  10   4 -10        317.89        363.58       102.79 o                         
  12   4 -10       4673.60       4817.03       397.01 o                         
  14   4 -10       4719.30       4739.82       401.94 o                         
  16   4 -10       6350.90       5096.98      1138.36 o                         
 -15   5 -10       1902.27       1901.49       299.99 o                         
 -13   5 -10       8182.43       7921.21       403.55 o                         
 -11   5 -10       3350.43       3416.02       301.00 o                         
  -9   5 -10       7657.78       8314.68       375.51 o                         
  -7   5 -10       5717.20       5749.31       350.96 o                         
  -5   5 -10       3615.08       4415.20       219.20 o                         
  -3   5 -10       9222.52       8868.39       276.97 o                         
  -1   5 -10      11449.57       9796.19       306.45 o                         
   1   5 -10      33261.92      30900.23       728.27 o                         
   3   5 -10       7414.81       6604.17       250.24 o                         
   5   5 -10       4607.15       4839.48       178.68 o                         
   7   5 -10      10040.35      10109.23       320.62 o                         
   9   5 -10        997.13        843.37       118.15 o                         
  11   5 -10       6374.31       6407.64       285.88 o                         
  13   5 -10      14617.70      15556.58       770.92 o                         
  15   5 -10       2092.86       2379.27       697.37 o                         
 -14   6 -10      21604.12      19723.90       729.85 o                         
 -12   6 -10      22275.89      21038.47       733.60 o                         
 -10   6 -10       2467.86       2888.93       279.19 o                         
  -8   6 -10       8450.53       9334.10       404.87 o                         
  -6   6 -10     104975.67     103104.30      4275.44 o                         
  -4   6 -10      69900.17      63310.61      1836.72 o                         
  -2   6 -10      32581.35      29034.11       686.57 o                         
   0   6 -10      38596.20      38463.20       874.19 o                         
   2   6 -10      66042.09      67934.76      1422.57 o                         
   4   6 -10        760.95       1124.52       108.65 o                         
   6   6 -10      63177.73      64359.82      1287.72 o                         
   8   6 -10       1019.53       1426.26       147.18 o                         
  10   6 -10      33934.67      34600.48       920.66 o                         
  12   6 -10      23987.62      24735.77      1023.45 o                         
  14   6 -10      56139.77      56834.93      2384.64 o                         
  16   6 -10        546.50         92.30       564.05 o                         
 -13   7 -10       1168.72        761.51       189.62 o                         
 -11   7 -10      15800.40      14511.15       571.03 o                         
  -9   7 -10        398.21        635.38       219.21 o                         
  -7   7 -10      15007.80      13727.29       523.41 o                         
  -5   7 -10      38465.45      41049.42       999.86 o                         
  -3   7 -10       9793.39       9908.49       347.49 o                         
  -1   7 -10      38770.63      38044.91       887.35 o                         
   1   7 -10      11862.92      13122.02       408.26 o                         
   3   7 -10       9241.75       8311.46       296.57 o                         
   5   7 -10      34100.86      33528.75       666.51 o                         
   7   7 -10      35248.15      35007.80       777.14 o                         
   9   7 -10      17951.21      17421.06       534.83 o                         
  11   7 -10      40287.70      39898.60      1413.10 o                         
  13   7 -10      38591.71      39855.69      1780.00 o                         
  15   7 -10      11192.99       9561.79       797.87 o                         
 -14   8 -10       1599.56       1538.26       249.59 o                         
 -12   8 -10       3242.25       3640.26       328.89 o                         
 -10   8 -10       2172.11       2413.57       248.66 o                         
  -8   8 -10        212.30        -40.17       105.26 o                         
  -6   8 -10       8338.26       9283.61       330.49 o                         
  -4   8 -10        338.46        304.99       101.59 o                         
  -2   8 -10       2180.95       1877.08       150.71 o                         
   0   8 -10       4146.30       5314.86       218.73 o                         
   2   8 -10       2121.32       1916.62       152.22 o                         
   4   8 -10       4903.52       5114.35       245.17 o                         
   6   8 -10       8530.89       9008.40       302.14 o                         
   8   8 -10        666.10        479.67       121.61 o                         
  10   8 -10       3209.64       3384.19       236.79 o                         
  12   8 -10       1675.82       1720.34       301.86 o                         
  14   8 -10       4922.12       4276.53       449.29 o                         
 -13   9 -10       8093.44       7753.73       558.06 o                         
 -11   9 -10      12964.45      14280.65       585.63 o                         
  -9   9 -10      26328.15      26329.02       990.35 o                         
  -7   9 -10       9900.58      10519.11       421.10 o                         
  -5   9 -10      25060.34      25220.00       691.69 o                         
  -3   9 -10       3256.55       3984.02       220.21 o                         
  -1   9 -10       7048.15       7213.50       260.49 o                         
   1   9 -10      21981.95      21510.16       558.13 o                         
   3   9 -10      64881.50      59363.23      1294.10 o                         
   5   9 -10      43704.93      40230.45       888.56 o                         
   7   9 -10        334.93        431.49       100.33 o                         
   9   9 -10      11932.30      12850.05       416.09 o                         
  11   9 -10       5497.35       5632.18       571.03 o                         
  13   9 -10      30124.96      29931.05      1199.53 o                         
  15   9 -10       1157.71       1281.94       399.96 o                         
 -14  10 -10      13747.04      12736.90       777.13 o                         
 -12  10 -10      12863.86      12820.38       653.16 o                         
 -10  10 -10       3136.40       3429.31       317.02 o                         
  -8  10 -10      14908.56      14634.80       535.39 o                         
  -6  10 -10      10913.69      11414.76       384.89 o                         
  -4  10 -10       1653.29       1768.50       168.54 o                         
  -2  10 -10       4886.70       4354.72       233.45 o                         
   0  10 -10      27043.78      25161.88       643.46 o                         
   2  10 -10       2879.63       3079.54       209.89 o                         
   4  10 -10      23922.54      24832.75       635.09 o                         
   6  10 -10       5735.46       6579.77       277.94 o                         
   8  10 -10       3073.49       3676.77       225.14 o                         
  10  10 -10       1541.66       1381.82       218.71 o                         
  12  10 -10      13339.26      12605.82       706.90 o                         
  14  10 -10       3548.03       3899.96       443.03 o                         
 -13  11 -10       5777.70       5339.31       434.13 o                         
 -11  11 -10       7369.65       8025.29       436.47 o                         
  -9  11 -10       2950.50       2626.95       406.52 o                         
  -7  11 -10       1379.67       1301.07       187.81 o                         
  -5  11 -10      35653.29      36795.11       940.28 o                         
  -3  11 -10       3161.07       3343.12       217.42 o                         
  -1  11 -10       2265.12       2437.82       178.03 o                         
   1  11 -10       2664.99       2564.47       197.72 o                         
   3  11 -10      12658.54      12256.47       399.97 o                         
   5  11 -10      22287.07      22918.17       543.17 o                         
   7  11 -10       2426.27       2332.60       215.86 o                         
   9  11 -10       6655.77       6617.23       394.49 o                         
  11  11 -10       1121.27       1266.88       275.58 o                         
  13  11 -10      11107.31      10644.77       979.12 o                         
  15  11 -10        285.29        486.40       279.49 o                         
 -12  12 -10       2703.41       2849.06       363.23 o                         
 -10  12 -10       1758.43       2337.99       266.45 o                         
  -8  12 -10       3908.64       4732.25       257.76 o                         
  -6  12 -10       9223.67       9234.80       351.92 o                         
  -4  12 -10     111870.90     111363.74      2501.17 o                         
  -2  12 -10      29233.26      29486.53       808.19 o                         
   0  12 -10       5890.07       4621.85       219.13 o                         
   2  12 -10       3047.73       3120.55       221.47 o                         
   4  12 -10      12309.99      10808.91       336.23 o                         
   6  12 -10       4737.87       5391.76       225.48 o                         
   8  12 -10      20097.15      20119.12       587.89 o                         
  10  12 -10        594.89        431.73       110.98 o                         
  12  12 -10       7560.75       8165.82       620.64 o                         
  14  12 -10       3476.99       3283.85       442.43 o                         
 -13  13 -10        277.04        116.28       182.33 o                         
 -11  13 -10      14862.85      15277.75       667.30 o                         
  -9  13 -10       5880.82       5931.92       565.50 o                         
  -7  13 -10      19303.57      18875.55       589.73 o                         
  -5  13 -10      31684.95      32264.24       960.52 o                         
  -3  13 -10      47634.35      48469.07      1204.33 o                         
  -1  13 -10      39828.28      39064.67       916.14 o                         
   1  13 -10      58912.00      58411.71      1297.62 o                         
   3  13 -10       1734.98       1827.40       146.05 o                         
   5  13 -10      12802.49      13716.60       396.65 o                         
   7  13 -10        386.33        488.70       114.66 o                         
   9  13 -10      35259.85      33768.40       915.64 o                         
  11  13 -10      19116.57      19228.71       963.10 o                         
  13  13 -10       1940.40       1814.83       355.09 o                         
 -12  14 -10       3263.08       3433.23       337.82 o                         
 -10  14 -10       3135.20       3755.02       269.94 o                         
  -8  14 -10      27180.34      28069.29       783.28 o                         
  -6  14 -10       1508.86       1965.03       256.42 o                         
  -4  14 -10      29366.62      30718.94       920.63 o                         
  -2  14 -10       4440.20       4195.92       256.88 o                         
   0  14 -10       7024.94       7317.27       291.72 o                         
   2  14 -10       4820.12       5043.42       223.56 o                         
   4  14 -10       8687.83       9210.01       314.00 o                         
   6  14 -10        676.29        414.17        95.53 o                         
   8  14 -10      12380.41      12793.76       448.62 o                         
  10  14 -10       2286.31       2500.73       252.11 o                         
  12  14 -10       5584.58       5396.79       923.71 o                         
  14  14 -10      12771.13      14766.88      1507.56 o                         
 -11  15 -10       7025.39       7805.53       474.16 o                         
  -9  15 -10       4200.37       4526.17       309.16 o                         
  -7  15 -10       1917.83       2234.26       248.27 o                         
  -5  15 -10        112.18        137.82        99.93 o                         
  -3  15 -10      23529.44      24962.02       846.88 o                         
  -1  15 -10      14933.04      13733.29       478.51 o                         
   1  15 -10       4557.73       4619.41       219.36 o                         
   3  15 -10        116.75        222.63        98.98 o                         
   5  15 -10         73.50         61.77        67.93 o                         
   7  15 -10       1725.86       2056.40       208.83 o                         
   9  15 -10      27375.15      29497.90       835.25 o                         
  11  15 -10      13269.49      12905.51       848.36 o                         
  13  15 -10       1577.63       1400.12       366.59 o                         
 -12  16 -10       9921.62       8262.62      1002.62 o                         
 -10  16 -10       2597.83       2930.76       220.31 o                         
  -8  16 -10      18224.14      17614.81       590.04 o                         
  -6  16 -10       7160.85       8050.24       361.95 o                         
  -4  16 -10       8113.81       7836.03       395.76 o                         
  -2  16 -10      30982.00      31467.43       802.59 o                         
   0  16 -10       1015.52        985.38       135.55 o                         
   2  16 -10      50567.04      50513.91      1287.98 o                         
   4  16 -10        649.68        609.18       135.01 o                         
   6  16 -10      34225.52      35118.90       948.30 o                         
   8  16 -10       1923.29       1837.90       194.47 o                         
  10  16 -10      38223.43      39559.85      1144.88 o                         
  12  16 -10       1085.69       1072.94       317.16 o                         
 -11  17 -10       5336.62       4591.99       460.06 o                         
  -9  17 -10       4131.63       4104.66       262.06 o                         
  -7  17 -10      10498.25      11245.50       424.04 o                         
  -5  17 -10       7281.24       8467.13       412.44 o                         
  -3  17 -10      16915.57      17750.81       664.77 o                         
  -1  17 -10       6182.16       5722.55       247.89 o                         
   1  17 -10      15654.68      16055.89       509.04 o                         
   3  17 -10       4719.15       4772.68       291.76 o                         
   5  17 -10      16862.98      17282.85       581.63 o                         
   7  17 -10       1751.64       2177.75       195.42 o                         
   9  17 -10      10203.09      10477.21       474.41 o                         
  11  17 -10      13436.02      14611.13      1609.60 o                         
  13  17 -10       9950.20      11299.05       862.13 o                         
 -10  18 -10       6443.32       5839.55       437.02 o                         
  -8  18 -10      26495.22      26744.20       755.36 o                         
  -6  18 -10      12277.84      11842.93       561.47 o                         
  -4  18 -10       2807.34       3608.23       343.42 o                         
  -2  18 -10       2592.11       2405.48       237.62 o                         
   0  18 -10       8576.69       9681.66       354.00 o                         
   2  18 -10       1657.44       1828.46       237.63 o                         
   4  18 -10       3460.59       3721.78       235.01 o                         
   6  18 -10      15943.24      16867.20       573.30 o                         
   8  18 -10       7709.86       7664.31       390.73 o                         
  10  18 -10      20248.77      19489.70      1141.30 o                         
  12  18 -10       3689.41       3172.77       486.81 o                         
 -11  19 -10      29622.68      29207.63      1567.44 o                         
  -9  19 -10      12502.13      12558.58       602.08 o                         
  -7  19 -10       8041.25       9054.45       383.60 o                         
  -5  19 -10      17081.34      17104.36       607.17 o                         
  -3  19 -10       5324.53       6092.83       406.02 o                         
  -1  19 -10       1804.62       2174.30       206.24 o                         
   1  19 -10      13818.75      14207.15       534.09 o                         
   3  19 -10       7971.36       7996.90       627.77 o                         
   5  19 -10      24199.06      24878.77       693.60 o                         
   7  19 -10      32343.30      34260.72      1072.82 o                         
   9  19 -10      16557.95      15997.36      1016.10 o                         
  11  19 -10      25048.34      23910.83      1468.75 o                         
 -10  20 -10      16652.02      15920.69       780.99 o                         
  -8  20 -10      12540.55      13368.60       622.18 o                         
  -6  20 -10      14795.70      15236.04       526.62 o                         
  -4  20 -10      11263.16      11511.07       461.52 o                         
  -2  20 -10       2106.41       2579.64       288.13 o                         
   0  20 -10       2421.97       2923.31       276.83 o                         
   2  20 -10       6705.69       7305.91       364.93 o                         
   4  20 -10       4669.78       5747.59       276.00 o                         
   6  20 -10      27448.19      27954.39       717.73 o                         
   8  20 -10        174.12        161.17       128.84 o                         
  10  20 -10          1.33        -27.11       207.98 o                         
  -9  21 -10       1490.47       1234.64       221.85 o                         
  -7  21 -10       1384.68       1236.75       235.29 o                         
  -5  21 -10       4286.96       4713.21       337.23 o                         
  -3  21 -10       6208.60       6622.50       399.70 o                         
  -1  21 -10       9086.57       8854.93       412.33 o                         
   1  21 -10       4885.71       5183.44       517.11 o                         
   3  21 -10       3305.75       3222.56       269.76 o                         
   5  21 -10       3677.15       3318.27       254.41 o                         
   7  21 -10       2760.53       2803.85       314.17 o                         
   9  21 -10       3997.46       3862.67       478.57 o                         
  11  21 -10       3315.66       3250.37       640.42 o                         
  -8  22 -10        902.73        593.77       195.54 o                         
  -6  22 -10      12263.17      12442.90       486.21 o                         
  -4  22 -10      14714.08      15649.24       571.66 o                         
  -2  22 -10        105.60        153.25       125.59 o                         
   0  22 -10       2559.18       3134.76       266.71 o                         
   2  22 -10         75.87         48.62       104.97 o                         
   4  22 -10       3328.70       3575.87       260.65 o                         
   6  22 -10       1019.27       1263.74       266.30 o                         
   8  22 -10       4844.66       4969.18       412.68 o                         
  10  22 -10       1394.63        901.86       321.55 o                         
  -7  23 -10       3369.49       3017.55       345.85 o                         
  -5  23 -10       4352.32       4169.01       517.35 o                         
  -3  23 -10       3104.96       3009.26       274.98 o                         
  -1  23 -10       6034.87       5892.17       427.31 o                         
   1  23 -10        334.49        290.92       116.36 o                         
   3  23 -10       6847.16       7541.44       468.89 o                         
   5  23 -10       1186.38       1040.29       170.25 o                         
   7  23 -10       6820.25       7232.74       350.80 o                         
   9  23 -10        331.78        120.92       197.91 o                         
  -6  24 -10       2675.90       2460.91       274.91 o                         
  -4  24 -10      12721.85      12033.86       580.93 o                         
  -2  24 -10        163.79        102.92       148.48 o                         
   0  24 -10       2463.05       2383.80       239.74 o                         
   2  24 -10       9364.53       8946.42       565.64 o                         
   4  24 -10       4683.80       4697.66       448.13 o                         
   6  24 -10       4435.53       4199.11       308.25 o                         
   8  24 -10       3604.85       3405.94       439.63 o                         
  -5  25 -10       8680.35       8616.84       758.21 o                         
  -3  25 -10      11761.64      11870.15       551.46 o                         
  -1  25 -10       1153.31        729.26       172.21 o                         
   1  25 -10        117.89         44.12       139.76 o                         
   3  25 -10      19440.17      18742.34      1072.89 o                         
   5  25 -10       2363.23       2455.39       348.41 o                         
   7  25 -10       5574.21       4957.70       496.80 o                         
  -4  26 -10       3670.97       3818.89       420.92 o                         
  -2  26 -10       8448.97       7410.53       394.65 o                         
   0  26 -10       1907.24       1992.56       227.28 o                         
   2  26 -10       1018.99        710.49       174.01 o                         
   4  26 -10        142.07         82.35       136.94 o                         
   6  26 -10        148.46         87.35       183.77 o                         
  -3  27 -10       4234.55       4207.22       409.48 o                         
  -1  27 -10       1429.48       1195.56       239.25 o                         
   1  27 -10       1150.00        601.80       180.87 o                         
   3  27 -10       6966.32       6867.11       475.56 o                         
   5  27 -10        427.26        220.04       184.90 o                         
   0  28 -10       4202.22       3961.11       435.63 o                         
   2  28 -10       4053.59       4114.41       357.78 o                         
 -15   1  -9         13.74         33.09       140.65 o                         
 -13   1  -9      15534.68      15766.91       555.26 o                         
 -11   1  -9       5215.21       5559.29       284.21 o                         
  -9   1  -9      29071.70      28485.52       722.48 o                         
  -7   1  -9      23152.62      22627.71       572.35 o                         
  -5   1  -9      22639.88      23093.18       619.84 o                         
  -3   1  -9      11338.68      10524.83       313.71 o                         
  -1   1  -9       7147.41       7256.73       219.15 o                         
   1   1  -9       5737.91       5693.76       185.76 o                         
   3   1  -9      77824.53      72069.09      1296.30 o                         
   5   1  -9      23263.62      26365.75       541.06 o                         
   7   1  -9      49771.77      49873.58       943.75 o                         
   9   1  -9      61642.21      61938.28      1327.47 o                         
  11   1  -9      78788.11      78136.16      1750.31 o                         
  13   1  -9      32979.58      33660.36      1673.45 o                         
  15   1  -9      10623.57       9399.75       917.98 o                         
 -14   2  -9      11273.91      11499.37       471.45 o                         
 -12   2  -9       8497.05       9080.14       417.43 o                         
 -10   2  -9        900.92        998.30       144.35 o                         
  -8   2  -9      21767.60      21350.37       655.38 o                         
  -6   2  -9       4213.56       4732.57       269.63 o                         
  -4   2  -9      19051.22      20035.38       558.75 o                         
  -2   2  -9      20117.54      19273.14       480.19 o                         
   0   2  -9       7422.83       6220.28       215.51 o                         
   2   2  -9      53043.62      50027.56       923.08 o                         
   4   2  -9     119224.91     109424.77      1979.75 o                         
   6   2  -9      16409.76      17930.06       447.25 o                         
   8   2  -9      46866.57      46560.85       981.04 o                         
  10   2  -9       6992.92       7167.61       293.76 o                         
  12   2  -9       9977.96      11178.54       506.31 o                         
  14   2  -9       2267.19       1462.18       381.07 o                         
  16   2  -9        334.28        697.37       574.31 o                         
 -15   3  -9       1082.52        767.10       196.10 o                         
 -13   3  -9      14100.64      14610.32       589.73 o                         
 -11   3  -9       4204.90       4547.03       269.81 o                         
  -9   3  -9      17684.68      16527.37       560.48 o                         
  -7   3  -9       5072.30       5530.26       266.19 o                         
  -5   3  -9        383.53        409.91        86.20 o                         
  -3   3  -9      53240.20      52000.92      1084.39 o                         
  -1   3  -9       8172.25       6809.15       207.57 o                         
   1   3  -9      15598.69      13850.01       395.02 o                         
   3   3  -9      23873.19      23596.39       490.05 o                         
   5   3  -9      18116.51      15889.40       374.33 o                         
   7   3  -9       6255.93       6184.13       247.79 o                         
   9   3  -9       4552.73       4798.40       241.42 o                         
  11   3  -9       4479.23       4189.31       226.06 o                         
  13   3  -9       3191.12       3201.49       314.25 o                         
  15   3  -9        454.22        301.24       297.75 o                         
 -14   4  -9       5486.68       5438.55       348.99 o                         
 -12   4  -9      14306.61      14478.48       550.63 o                         
 -10   4  -9      16298.98      16282.15       570.98 o                         
  -8   4  -9      18676.21      19777.85       636.04 o                         
  -6   4  -9      14462.09      14558.34       489.11 o                         
  -4   4  -9       8095.37       7940.31       294.50 o                         
  -2   4  -9      12830.11      10494.38       328.70 o                         
   0   4  -9      41149.30      40584.52       811.34 o                         
   2   4  -9      22980.78      20437.44       533.65 o                         
   4   4  -9       1533.74       1833.07       129.70 o                         
   6   4  -9      42938.63      41355.77       963.40 o                         
   8   4  -9      16273.44      17023.82       455.52 o                         
  10   4  -9      14083.28      14104.95       446.89 o                         
  12   4  -9        173.70        220.32       143.58 o                         
  14   4  -9      17760.40      16615.09      1199.89 o                         
  16   4  -9       7206.69       5066.21      1558.83 o                         
 -15   5  -9       3141.57       3276.39       363.75 o                         
 -13   5  -9      20710.05      21142.67       732.95 o                         
 -11   5  -9      21133.59      20463.89       695.27 o                         
  -9   5  -9      37547.80      38311.98      1086.15 o                         
  -7   5  -9      47019.35      47312.60      1771.86 o                         
  -5   5  -9      11124.08      10463.80       340.38 o                         
  -3   5  -9      13112.10      11887.49       551.70 o                         
  -1   5  -9      32513.20      28691.65       638.56 o                         
   1   5  -9      84793.92      73367.55      1539.19 o                         
   3   5  -9      56507.37      48794.94       990.61 o                         
   5   5  -9      53408.60      51028.54      1043.56 o                         
   7   5  -9     150002.81     151859.12      2748.44 o                         
   9   5  -9      25700.58      25667.53       688.72 o                         
  11   5  -9      17144.74      16341.10       890.47 o                         
  13   5  -9      35901.21      36836.13      1185.00 o                         
  15   5  -9      15429.23      15781.15      1548.58 o                         
 -14   6  -9       8283.02       8176.76       461.49 o                         
 -12   6  -9      23227.57      22645.18       766.14 o                         
 -10   6  -9       3504.31       3994.66       297.53 o                         
  -8   6  -9       3954.45       3767.47       253.78 o                         
  -6   6  -9       2286.39       2122.07       152.37 o                         
  -4   6  -9       7960.36       8124.17       290.28 o                         
  -2   6  -9      33132.84      35941.42       795.99 o                         
   0   6  -9      23486.71      24798.45       585.85 o                         
   2   6  -9      26653.35      27990.74       644.18 o                         
   4   6  -9      17599.23      17341.80       429.07 o                         
   6   6  -9      38606.14      39734.30       893.65 o                         
   8   6  -9       2467.02       2915.90       179.00 o                         
  10   6  -9       5534.99       6057.57       308.10 o                         
  12   6  -9        998.17       1129.60       226.28 o                         
  14   6  -9       4755.32       4970.39       381.16 o                         
  16   6  -9       6747.98       5752.30      1097.34 o                         
 -15   7  -9       3508.03       3355.71       329.78 o                         
 -13   7  -9      13057.20      12043.80       529.20 o                         
 -11   7  -9        753.08        856.57       173.30 o                         
  -9   7  -9      21017.28      20501.23       789.27 o                         
  -7   7  -9      11468.48      11374.12       741.67 o                         
  -5   7  -9      16604.26      17129.28       486.37 o                         
  -3   7  -9      16691.68      17128.01       488.45 o                         
  -1   7  -9       7809.62       6335.24       226.46 o                         
   1   7  -9      62870.92      59988.52      1290.59 o                         
   3   7  -9      26817.93      26651.27       612.60 o                         
   5   7  -9       8418.00       8717.71       263.14 o                         
   7   7  -9       9975.87      10271.17       315.14 o                         
   9   7  -9        321.52        180.13        84.29 o                         
  11   7  -9      19946.12      20143.97      1070.29 o                         
  13   7  -9       9234.74       9546.11       590.88 o                         
  15   7  -9        669.51        379.45       451.24 o                         
 -14   8  -9      36709.49      36662.02      1149.77 o                         
 -12   8  -9       1038.45        848.65       182.33 o                         
 -10   8  -9       3156.76       3713.73       313.59 o                         
  -8   8  -9      12123.89      12392.54       562.31 o                         
  -6   8  -9      50286.02      51897.05      1201.29 o                         
  -4   8  -9       5466.98       5131.04       228.38 o                         
  -2   8  -9       8295.69       9937.15       336.07 o                         
   0   8  -9       3307.52       3002.92       180.83 o                         
   2   8  -9      39428.78      42140.38       970.37 o                         
   4   8  -9       4664.29       6000.58       310.96 o                         
   6   8  -9     133996.94     131109.39      2649.12 o                         
   8   8  -9       1447.42       1635.43       151.63 o                         
  10   8  -9      39295.86      40454.22      1161.94 o                         
  12   8  -9      21837.19      22901.74      1697.28 o                         
  14   8  -9      60525.81      60437.72      2467.30 o                         
  16   8  -9       1049.30        594.82       635.84 o                         
 -13   9  -9        327.36        126.80       159.98 o                         
 -11   9  -9       2359.60       2411.68       257.54 o                         
  -9   9  -9       1494.57       1951.76       226.87 o                         
  -7   9  -9       3115.15       3202.76       291.61 o                         
  -5   9  -9       3289.52       3804.15       204.30 o                         
  -3   9  -9      38622.34      38475.40       990.45 o                         
  -1   9  -9       5800.33       6433.12       233.53 o                         
   1   9  -9      13524.45      12919.89       382.58 o                         
   3   9  -9      10702.29      10945.15       484.04 o                         
   5   9  -9      11962.37      11220.00       315.95 o                         
   7   9  -9       6133.69       6158.34       257.99 o                         
   9   9  -9      18891.25      18153.94       571.79 o                         
  11   9  -9      11222.14      11256.36       624.16 o                         
  13   9  -9       3725.48       3658.71       688.32 o                         
  15   9  -9      10374.94       9618.51       705.04 o                         
 -14  10  -9      12576.93      12296.63       677.96 o                         
 -12  10  -9       5549.07       5487.46       399.75 o                         
 -10  10  -9       1525.17       1134.71       204.27 o                         
  -8  10  -9      22306.21      22718.03       929.27 o                         
  -6  10  -9      12627.63      12347.95       411.88 o                         
  -4  10  -9       4137.32       4357.83       235.70 o                         
  -2  10  -9       1946.79       1645.10       182.16 o                         
   0  10  -9      15243.43      14270.12       445.13 o                         
   2  10  -9        582.08       1183.87       128.29 o                         
   4  10  -9       7530.52       7435.28       260.84 o                         
   6  10  -9       9024.17      10034.76       369.74 o                         
   8  10  -9        963.48       1207.17       154.50 o                         
  10  10  -9       5263.85       5154.18       563.54 o                         
  12  10  -9       6582.19       6979.66       537.41 o                         
  14  10  -9      11628.35      11046.65       659.25 o                         
 -13  11  -9       4391.80       4236.68       482.41 o                         
 -11  11  -9       4188.94       4665.69       384.36 o                         
  -9  11  -9        181.19        100.07       116.36 o                         
  -7  11  -9      52850.50      54007.87      1399.31 o                         
  -5  11  -9       1142.89        899.76       121.32 o                         
  -3  11  -9       8387.00       8326.46       322.93 o                         
  -1  11  -9      38625.91      39887.23      1018.12 o                         
   1  11  -9      69826.64      68115.47      1446.56 o                         
   3  11  -9      36112.36      33419.87       717.69 o                         
   5  11  -9      45847.82      45497.10       995.60 o                         
   7  11  -9      12712.38      13536.44       418.22 o                         
   9  11  -9      20345.82      21918.68       654.09 o                         
  11  11  -9      13238.35      13629.89       881.31 o                         
  13  11  -9       6259.11       6183.40       520.02 o                         
  15  11  -9      13668.61      13310.60      1076.83 o                         
 -14  12  -9       1958.13       1845.10       268.47 o                         
 -12  12  -9       4362.69       4473.96       388.58 o                         
 -10  12  -9        154.69        296.99       152.98 o                         
  -8  12  -9       6233.20       6438.84       271.56 o                         
  -6  12  -9       8203.58       8346.89       384.58 o                         
  -4  12  -9       2021.67       1936.83       177.70 o                         
  -2  12  -9      24527.90      24511.24       702.38 o                         
   0  12  -9      19581.32      20586.13       594.70 o                         
   2  12  -9      26474.84      27836.36       642.04 o                         
   4  12  -9     188561.44     186024.78      3385.61 o                         
   6  12  -9       6253.25       7055.47       247.29 o                         
   8  12  -9      33039.20      34330.27       835.33 o                         
  10  12  -9      29936.59      30481.83      1790.08 o                         
  12  12  -9       2921.57       2943.95       509.89 o                         
  14  12  -9       3988.44       3801.26       463.99 o                         
 -13  13  -9        823.17        661.18       196.57 o                         
 -11  13  -9       1605.77       1520.10       269.41 o                         
  -9  13  -9       6856.78       6813.95       290.79 o                         
  -7  13  -9        663.07        504.69       113.86 o                         
  -5  13  -9       3918.78       4570.84       256.17 o                         
  -3  13  -9      23757.01      24126.81       682.68 o                         
  -1  13  -9      21258.44      20721.88       612.30 o                         
   1  13  -9       4547.41       5086.12       249.21 o                         
   3  13  -9       2802.94       3190.88       261.46 o                         
   5  13  -9       1015.66        925.02       137.81 o                         
   7  13  -9        696.14        878.48       130.29 o                         
   9  13  -9       4294.73       4365.06       278.74 o                         
  11  13  -9        668.87        649.60       222.36 o                         
  13  13  -9       1359.23       1667.85       348.98 o                         
 -12  14  -9       1115.86       1002.35       217.82 o                         
 -10  14  -9       2924.86       2995.13       249.00 o                         
  -8  14  -9       3720.70       4378.40       277.75 o                         
  -6  14  -9       2397.86       2930.13       214.92 o                         
  -4  14  -9      13147.86      14612.40       505.81 o                         
  -2  14  -9      11821.39      12768.53       445.90 o                         
   0  14  -9      40704.82      43918.26       929.86 o                         
   2  14  -9       9758.44      10497.33       331.22 o                         
   4  14  -9      70158.60      69147.55      1376.76 o                         
   6  14  -9       2583.41       3222.36       241.27 o                         
   8  14  -9      27687.65      27718.00       800.08 o                         
  10  14  -9      11146.26      10165.21      1302.45 o                         
  12  14  -9       2263.74       2067.68       347.73 o                         
  14  14  -9       3064.10       2961.81       702.50 o                         
 -13  15  -9         15.04         81.60       197.18 o                         
 -11  15  -9       1676.01       1450.83       258.98 o                         
  -9  15  -9       7896.51       8396.37       350.79 o                         
  -7  15  -9       4816.62       5010.93       282.75 o                         
  -5  15  -9       7940.48       7987.09       491.44 o                         
  -3  15  -9       8707.44       9342.28       414.75 o                         
  -1  15  -9      11916.78      10805.54       381.28 o                         
   1  15  -9       1026.61       1256.30       139.12 o                         
   3  15  -9        702.74        466.09       113.49 o                         
   5  15  -9      78472.74      78557.73      1683.83 o                         
   7  15  -9      12821.77      12661.06       394.98 o                         
   9  15  -9      10821.95      11346.63       581.74 o                         
  11  15  -9       2219.46       2257.74       345.82 o                         
  13  15  -9      14182.44      12022.33      1073.74 o                         
 -12  16  -9        381.92        312.67       202.21 o                         
 -10  16  -9       2996.23       3235.42       227.10 o                         
  -8  16  -9        616.69        450.64       141.87 o                         
  -6  16  -9       1356.47       1301.60       183.04 o                         
  -4  16  -9       4324.41       4482.00       302.10 o                         
  -2  16  -9        577.36        729.74       132.10 o                         
   0  16  -9       7179.82       7094.45       274.89 o                         
   2  16  -9       4065.90       3744.72       290.13 o                         
   4  16  -9       7520.03       8033.76       288.01 o                         
   6  16  -9       2654.07       2651.61       223.97 o                         
   8  16  -9      10998.00      11058.53       471.43 o                         
  10  16  -9        761.18        619.74       302.82 o                         
  12  16  -9      11454.17      11156.95      1189.64 o                         
 -11  17  -9      15864.44      15375.89       568.58 o                         
  -9  17  -9       1886.08       2105.93       293.09 o                         
  -7  17  -9       2773.22       2581.21       241.10 o                         
  -5  17  -9      15405.68      15771.97       784.23 o                         
  -3  17  -9       3567.29       3072.48       283.01 o                         
  -1  17  -9       1681.71       1924.36       196.96 o                         
   1  17  -9       2526.43       2811.49       224.79 o                         
   3  17  -9       2301.59       2271.54       219.65 o                         
   5  17  -9      44804.04      44376.90      1154.89 o                         
   7  17  -9      21165.42      21832.57       734.91 o                         
   9  17  -9      27218.73      28318.92       837.80 o                         
  11  17  -9      66954.81      63177.92      3661.21 o                         
  13  17  -9       6181.65       6023.48      1804.45 o                         
 -12  18  -9       8389.68       8534.54       558.38 o                         
 -10  18  -9      24027.09      23404.03       709.01 o                         
  -8  18  -9       7936.01       7953.82       350.35 o                         
  -6  18  -9       3978.13       4348.16       284.85 o                         
  -4  18  -9        218.02        141.63        95.81 o                         
  -2  18  -9        628.45        435.89       125.42 o                         
   0  18  -9       2680.58       2593.29       223.11 o                         
   2  18  -9      24398.13      22659.47       717.12 o                         
   4  18  -9       6093.89       6648.73       331.82 o                         
   6  18  -9      54894.98      59155.74      1475.67 o                         
   8  18  -9      17171.88      17627.70       611.09 o                         
  10  18  -9      37386.47      39161.61      2440.81 o                         
  12  18  -9       9517.63       9822.55       764.02 o                         
 -11  19  -9       1019.90        740.63       193.55 o                         
  -9  19  -9      14723.60      14756.87       518.00 o                         
  -7  19  -9       4624.12       4533.21       283.42 o                         
  -5  19  -9       5421.81       6144.93       405.74 o                         
  -3  19  -9      10893.84      11117.51       503.79 o                         
  -1  19  -9       2067.10       2036.42       212.05 o                         
   1  19  -9      10833.43      10647.02       453.54 o                         
   3  19  -9       1902.42       2233.75       203.86 o                         
   5  19  -9       3773.41       4223.20       293.72 o                         
   7  19  -9      11559.28      12273.22       401.93 o                         
   9  19  -9        644.34        554.15       163.83 o                         
  11  19  -9        543.10        418.95       244.41 o                         
 -10  20  -9       4558.61       4555.42       322.68 o                         
  -8  20  -9       3941.15       3879.38       291.75 o                         
  -6  20  -9       6809.79       7381.60       351.88 o                         
  -4  20  -9       2752.29       3052.56       248.55 o                         
  -2  20  -9       8302.68       8539.64       402.58 o                         
   0  20  -9       4142.41       4198.24       317.07 o                         
   2  20  -9       7138.03       7892.06       402.91 o                         
   4  20  -9        894.51       1023.69       158.77 o                         
   6  20  -9      19407.03      19854.11       561.36 o                         
   8  20  -9       2989.14       3212.63       405.36 o                         
  10  20  -9       2836.99       3074.30       464.66 o                         
  12  20  -9        282.96        102.11       246.00 o                         
  -9  21  -9       6741.03       6680.06       535.00 o                         
  -7  21  -9       9052.53       9153.55       443.31 o                         
  -5  21  -9       2361.64       2733.43       269.83 o                         
  -3  21  -9       8236.44       9064.33       400.11 o                         
  -1  21  -9       9750.40      11066.85       469.56 o                         
   1  21  -9      20414.35      22637.03       798.37 o                         
   3  21  -9      18419.28      18436.48       586.52 o                         
   5  21  -9        818.99        549.43       145.22 o                         
   7  21  -9      16424.46      17306.43       551.54 o                         
   9  21  -9      17917.84      17153.77       815.47 o                         
  11  21  -9        860.58        291.68       261.19 o                         
  -8  22  -9       5980.65       6092.27       500.30 o                         
  -6  22  -9       2477.96       2532.55       265.20 o                         
  -4  22  -9      13931.98      13891.78       524.33 o                         
  -2  22  -9       2339.65       2404.42       238.60 o                         
   0  22  -9       2731.29       2624.64       264.93 o                         
   2  22  -9       3318.77       3191.61       263.75 o                         
   4  22  -9       5754.56       5711.41       298.45 o                         
   6  22  -9      10576.40      11094.78       581.42 o                         
   8  22  -9         34.80        123.86       116.10 o                         
  10  22  -9       6720.96       5974.42       602.87 o                         
  -9  23  -9        433.08        176.09       201.87 o                         
  -7  23  -9       1759.12       1462.35       229.42 o                         
  -5  23  -9       1672.32       1443.43       208.68 o                         
  -3  23  -9      15590.49      15587.80       601.77 o                         
  -1  23  -9       9969.78      10117.56       389.57 o                         
   1  23  -9       3455.57       3188.00       484.63 o                         
   3  23  -9       7804.06       8600.08       385.55 o                         
   5  23  -9       1019.47        985.88       166.11 o                         
   7  23  -9        755.85        604.63       145.68 o                         
   9  23  -9       2092.98       2009.47       298.34 o                         
  -8  24  -9        911.10        807.72       247.61 o                         
  -6  24  -9       3495.06       3517.10       359.24 o                         
  -4  24  -9       8407.23       8084.38       425.79 o                         
  -2  24  -9        194.57        181.93       138.30 o                         
   0  24  -9       2158.05       2174.48       236.49 o                         
   2  24  -9      16102.58      16181.63       975.04 o                         
   4  24  -9      30393.76      29800.93       868.60 o                         
   6  24  -9      22543.55      22164.45       639.94 o                         
   8  24  -9       8621.82       7930.65       634.71 o                         
  -7  25  -9       3236.20       3133.00       368.59 o                         
  -5  25  -9       3844.06       3930.10       440.22 o                         
  -3  25  -9       3078.22       3199.76       298.41 o                         
  -1  25  -9       4346.06       4436.70       330.41 o                         
   1  25  -9      14019.97      13343.81       486.05 o                         
   3  25  -9      29238.21      28496.49       953.04 o                         
   5  25  -9      14254.29      13783.87       617.56 o                         
   7  25  -9       1307.11        930.73       261.26 o                         
  -6  26  -9       1353.33       1119.13       281.48 o                         
  -4  26  -9       6866.90       7276.27       465.52 o                         
  -2  26  -9        170.01        195.62       160.69 o                         
   0  26  -9       3054.20       3139.08       312.64 o                         
   2  26  -9      12530.33      12155.10       509.80 o                         
   4  26  -9        167.12         78.01       133.02 o                         
   6  26  -9       1495.41       1529.34       330.96 o                         
  -3  27  -9       3047.17       2342.53       438.34 o                         
  -1  27  -9       2995.23       2939.44       276.02 o                         
   1  27  -9       5265.71       5285.37       355.34 o                         
   3  27  -9       5006.85       4771.67       339.96 o                         
   5  27  -9       3241.13       3004.50       308.32 o                         
  -2  28  -9       5916.56       4777.63       394.55 o                         
   0  28  -9       3956.90       3600.94       341.18 o                         
   2  28  -9       9594.04       9002.11       476.63 o                         
   4  28  -9       7657.06       7311.43       685.82 o                         
 -14   0  -8      16401.42      16131.11       665.76 o                         
 -12   0  -8       4846.17       4709.33       394.84 o                         
 -10   0  -8      20272.56      21518.41       870.12 o                         
  -8   0  -8      15055.49      13572.56       473.17 o                         
  -6   0  -8     115073.27     103123.77      2817.50 o                         
  -4   0  -8     268513.25     283644.75      9266.68 o                         
  -2   0  -8     147679.81     151612.72      4218.92 o                         
   0   0  -8     484637.38     574109.81     14948.60 o                         
   2   0  -8       4654.77       4520.63       227.04 o                         
   4   0  -8     281531.06     277692.41      6609.11 o                         
   6   0  -8     237596.97     215988.20      5909.64 o                         
   8   0  -8      94338.80      92231.61      2668.39 o                         
  10   0  -8      59880.32      62690.96      1896.37 o                         
  14   0  -8      56019.51      59137.26      4030.41 o                         
  16   0  -8      17483.03      14059.25      1528.07 o                         
 -15   1  -8       5046.37       5082.04       321.16 o                         
 -13   1  -8       6573.58       6379.39       311.92 o                         
 -11   1  -8       3043.99       3418.04       212.47 o                         
  -9   1  -8        313.26        336.03        69.58 o                         
  -7   1  -8       8697.83       7891.96       250.69 o                         
  -5   1  -8       7579.13       7807.08       295.95 o                         
  -3   1  -8      51248.70      44579.39       959.26 o                         
  -1   1  -8       3434.71       4172.88       158.60 o                         
   1   1  -8      44968.89      46634.15       919.48 o                         
   3   1  -8      64505.23      55468.72       973.36 o                         
   5   1  -8      29195.75      29678.47       671.14 o                         
   7   1  -8      11409.78      10509.67       304.56 o                         
   9   1  -8      17685.66      18799.98       503.95 o                         
  11   1  -8      40150.39      40033.98      1135.77 o                         
  13   1  -8       3211.75       2943.33       666.61 o                         
  15   1  -8      11288.59      10402.45       862.86 o                         
 -14   2  -8       1026.62        782.18       127.64 o                         
 -12   2  -8       5808.98       6247.94       265.22 o                         
 -10   2  -8       7240.21       7680.33       330.82 o                         
  -8   2  -8       2405.32       2831.68       199.01 o                         
  -6   2  -8       9285.40       9865.75       357.26 o                         
  -4   2  -8      32831.46      34261.82       823.69 o                         
  -2   2  -8      15391.39      14195.92       369.30 o                         
   0   2  -8      16894.18      16354.57       379.38 o                         
   2   2  -8      39076.46      37070.41       795.73 o                         
   4   2  -8      19731.72      22695.29       471.36 o                         
   6   2  -8       2041.40       2388.02       149.97 o                         
   8   2  -8        535.90        507.01       102.85 o                         
  10   2  -8       4798.67       4760.29       222.76 o                         
  12   2  -8       1259.23        767.98       217.01 o                         
  14   2  -8       1212.95        794.99       507.65 o                         
  16   2  -8       2377.64       1421.66       543.47 o                         
 -15   3  -8       2825.33       3051.98       284.36 o                         
 -13   3  -8       4573.00       4373.53       224.56 o                         
 -11   3  -8       1193.17       1033.70       152.56 o                         
  -9   3  -8       4959.52       5405.77       274.25 o                         
  -7   3  -8      35221.49      34317.14      1246.08 o                         
  -5   3  -8       6975.67       7165.22       253.27 o                         
  -3   3  -8       1663.79       2294.81       174.32 o                         
  -1   3  -8      60566.00      59507.02      1447.35 o                         
   1   3  -8      46332.43      42165.56       867.93 o                         
   3   3  -8       1476.73       2409.52       140.74 o                         
   5   3  -8     148338.42     147947.53      2704.94 o                         
   7   3  -8      47926.42      46870.97      1050.12 o                         
   9   3  -8      23438.05      24398.31       620.51 o                         
  11   3  -8       7677.78       8608.78       401.36 o                         
  13   3  -8      19823.82      20406.37      1651.13 o                         
  15   3  -8      28408.85      27740.78      1540.67 o                         
 -14   4  -8       6400.30       6336.88       361.46 o                         
 -12   4  -8       4435.56       4961.27       323.45 o                         
 -10   4  -8       1689.56       1872.60       194.03 o                         
  -8   4  -8       3523.56       4220.45       242.70 o                         
  -6   4  -8      24014.45      23149.16       814.05 o                         
  -4   4  -8        852.40        728.32        95.80 o                         
  -2   4  -8      84574.52      77240.00      1624.78 o                         
   0   4  -8      24608.79      25479.85       572.26 o                         
   2   4  -8      20817.71      20795.50       540.39 o                         
   4   4  -8       8846.56       8156.00       235.31 o                         
   6   4  -8     101628.08      95973.45      1825.39 o                         
   8   4  -8      26738.78      28218.80       700.54 o                         
  10   4  -8      18382.44      18034.00       522.50 o                         
  12   4  -8       3902.58       3653.27       395.88 o                         
  14   4  -8      12294.33      11803.04      1210.15 o                         
  16   4  -8       8869.34      10695.45      1507.56 o                         
 -15   5  -8       3888.22       3330.61       310.80 o                         
 -13   5  -8       1650.51       1401.84       200.65 o                         
 -11   5  -8       6395.95       5901.78       325.27 o                         
  -9   5  -8        420.26        433.49       128.88 o                         
  -7   5  -8       3671.30       4162.93       243.57 o                         
  -5   5  -8      17183.05      17003.00       552.52 o                         
  -3   5  -8      32012.50      32057.94       786.12 o                         
  -1   5  -8      31279.44      30844.19       718.68 o                         
   1   5  -8       2184.01       1984.06       126.10 o                         
   3   5  -8      35145.64      34214.34       713.16 o                         
   5   5  -8       3340.81       2970.77       157.10 o                         
   7   5  -8        242.20        102.63        60.09 o                         
   9   5  -8       5704.31       5776.93       240.60 o                         
  11   5  -8       2337.73       2672.55       302.82 o                         
  13   5  -8       3591.80       3512.71       365.62 o                         
  15   5  -8        387.50        215.37       410.22 o                         
 -14   6  -8       7977.28       7455.28       405.66 o                         
 -12   6  -8      17183.67      16148.20       603.65 o                         
 -10   6  -8       6221.83       6576.86       329.37 o                         
  -8   6  -8      17192.99      17951.48       791.94 o                         
  -6   6  -8      21386.05      21439.24       799.71 o                         
  -4   6  -8       7285.39       7369.34       365.62 o                         
  -2   6  -8     327242.88     333819.06      6906.11 o                         
   0   6  -8       4127.09       3538.20       166.07 o                         
   2   6  -8     325642.25     325397.41      5520.71 o                         
   4   6  -8     126701.02     124324.09      2473.53 o                         
   6   6  -8      23855.37      25497.77       609.09 o                         
   8   6  -8       1825.02       1860.79       155.85 o                         
  10   6  -8       7287.34       6906.28       405.26 o                         
  12   6  -8       4612.90       5264.54       438.75 o                         
  14   6  -8        575.19        297.41       348.69 o                         
  16   6  -8       4005.64       2153.65       779.42 o                         
 -15   7  -8       5207.99       4444.25       378.10 o                         
 -13   7  -8       3014.83       4196.70       370.51 o                         
 -11   7  -8       1675.26       1823.98       210.11 o                         
  -9   7  -8      14755.83      14990.03       549.83 o                         
  -7   7  -8      15927.73      15905.53       639.08 o                         
  -5   7  -8      40446.18      41660.41       983.57 o                         
  -3   7  -8      76908.41      82527.48      1784.43 o                         
  -1   7  -8      75532.10      70033.48      1481.15 o                         
   1   7  -8      21243.48      19766.94       491.47 o                         
   3   7  -8      12866.43      15414.52       460.58 o                         
   5   7  -8     139958.83     135833.45      2493.06 o                         
   7   7  -8      40758.34      39091.83       826.01 o                         
   9   7  -8       3624.63       3810.44       210.07 o                         
  11   7  -8      12672.38      13174.98       765.72 o                         
  13   7  -8      13164.63      14571.60       821.52 o                         
  15   7  -8       6386.55       7382.93      1210.15 o                         
 -14   8  -8       3741.04       3929.74       349.80 o                         
 -12   8  -8       3314.00       3068.05       288.13 o                         
 -10   8  -8        759.02        537.73       149.51 o                         
  -8   8  -8       3717.69       3996.91       290.13 o                         
  -6   8  -8      16880.45      17337.56       484.84 o                         
  -4   8  -8        970.64       1230.80       119.68 o                         
  -2   8  -8       9548.67       9425.16       326.14 o                         
   0   8  -8      17801.86      16164.71       534.01 o                         
   2   8  -8      22463.60      22737.27       558.40 o                         
   4   8  -8       5911.73       6879.15       280.99 o                         
   6   8  -8       2019.14       2014.22       162.03 o                         
   8   8  -8       3305.02       3113.21       186.26 o                         
  10   8  -8        764.36        816.73       203.73 o                         
  12   8  -8        530.56        472.75       266.49 o                         
  14   8  -8       2840.70       3015.87       348.53 o                         
 -15   9  -8      11895.21      11815.62       603.94 o                         
 -13   9  -8        490.17        437.38       166.18 o                         
 -11   9  -8        490.43        522.29       152.11 o                         
  -9   9  -8        782.82        599.99       148.57 o                         
  -7   9  -8        751.79        813.87       165.24 o                         
  -5   9  -8      47597.02      43947.48      1075.29 o                         
  -3   9  -8      52959.52      54458.34      1241.78 o                         
  -1   9  -8      14000.41      13293.45       483.38 o                         
   1   9  -8     130374.87     121635.70      3303.25 o                         
   3   9  -8      68143.27      70213.04      1477.44 o                         
   5   9  -8      37860.76      37153.36       790.13 o                         
   7   9  -8       3824.45       4688.61       214.44 o                         
   9   9  -8      38028.20      36606.83       942.15 o                         
  11   9  -8      50044.24      52483.24      2141.92 o                         
  13   9  -8       4103.79       4382.07       422.87 o                         
  15   9  -8        681.49        728.14       543.54 o                         
 -14  10  -8       2672.38       2647.60       295.53 o                         
 -12  10  -8       6841.21       6687.08       386.66 o                         
 -10  10  -8        820.95        902.92       174.23 o                         
  -8  10  -8        382.75        293.08       138.07 o                         
  -6  10  -8        948.38       1113.21       118.80 o                         
  -4  10  -8       2400.08       2568.14       188.06 o                         
  -2  10  -8       6377.19       5454.37       242.53 o                         
   0  10  -8      20512.04      18519.42       479.54 o                         
   2  10  -8      28197.98      29631.71       767.97 o                         
   4  10  -8      54751.20      52822.91      1039.33 o                         
   6  10  -8      41415.52      42365.09      1252.85 o                         
   8  10  -8       3222.23       3177.30       223.69 o                         
  10  10  -8        860.87       1026.34       232.22 o                         
  12  10  -8       9195.54       9733.42      1025.55 o                         
  14  10  -8       6909.99       6726.37       525.78 o                         
 -13  11  -8       2048.23       2182.17       272.90 o                         
 -11  11  -8       2476.71       3259.23       325.46 o                         
  -9  11  -8       5691.21       5024.64       323.04 o                         
  -7  11  -8        735.80        654.28       104.21 o                         
  -5  11  -8      23419.60      23358.91       627.85 o                         
  -3  11  -8        194.52        132.30        77.84 o                         
  -1  11  -8      40934.01      42536.69      1040.36 o                         
   1  11  -8      12632.01      11329.95       373.45 o                         
   3  11  -8       2596.68       2853.88       166.61 o                         
   5  11  -8       8525.44       8387.66       269.12 o                         
   7  11  -8       1765.23       1949.14       171.98 o                         
   9  11  -8       2488.32       2934.30       191.32 o                         
  11  11  -8       6353.12       6894.19       526.97 o                         
  13  11  -8       3161.98       3110.16       408.66 o                         
  15  11  -8       1954.98       1616.97       354.05 o                         
 -14  12  -8       3425.87       3302.89       343.17 o                         
 -12  12  -8       1580.91       1874.29       250.98 o                         
 -10  12  -8       7060.45       6495.13       390.27 o                         
  -8  12  -8       1032.44       1001.58       120.45 o                         
  -6  12  -8       3059.00       3157.05       195.92 o                         
  -4  12  -8      83049.61      80618.25      1809.39 o                         
  -2  12  -8      13482.33      12784.71       429.99 o                         
   0  12  -8     113441.25     111952.20      2277.11 o                         
   2  12  -8      18576.40      18631.83       477.27 o                         
   4  12  -8      74079.77      74047.55      1445.50 o                         
   6  12  -8      20778.01      22250.79       579.98 o                         
   8  12  -8        735.87        871.65       134.11 o                         
  10  12  -8      27848.43      27836.67      1352.04 o                         
  12  12  -8       7504.98       8813.18       589.95 o                         
  14  12  -8       7977.84       7846.60       590.63 o                         
 -13  13  -8        380.04        250.85       180.23 o                         
 -11  13  -8       6743.51       6700.47       506.05 o                         
  -9  13  -8       2741.41       3123.02       197.86 o                         
  -7  13  -8       2878.56       2887.24       195.13 o                         
  -5  13  -8      21082.33      21138.29       604.49 o                         
  -3  13  -8      49294.57      47526.87      1186.78 o                         
  -1  13  -8      78466.04      77804.03      1811.19 o                         
   1  13  -8      79909.05      78433.91      1535.68 o                         
   3  13  -8      44707.32      45461.34      1164.71 o                         
   5  13  -8      98608.05      97799.98      1854.66 o                         
   7  13  -8      27199.05      26955.98       676.59 o                         
   9  13  -8      42698.12      44892.04      1239.46 o                         
  11  13  -8       4167.94       5090.48       994.54 o                         
  13  13  -8       6811.33       6955.61       568.45 o                         
  15  13  -8       8442.18       8593.08       861.46 o                         
 -12  14  -8       3442.21       3076.23       300.53 o                         
 -10  14  -8        192.17        153.63       131.53 o                         
  -8  14  -8        968.26        729.87       125.90 o                         
  -6  14  -8        364.04        287.73        95.66 o                         
  -4  14  -8      13694.18      14565.32       479.28 o                         
  -2  14  -8        452.03        434.69       146.02 o                         
   0  14  -8       5869.01       5950.34       229.17 o                         
   2  14  -8      17843.86      17988.01       458.01 o                         
   4  14  -8      39385.67      37493.23       815.82 o                         
   6  14  -8       8177.21       8712.55       287.65 o                         
   8  14  -8       1531.13       1542.53       158.99 o                         
  10  14  -8       3547.34       4725.42       932.74 o                         
  12  14  -8       4048.29       3555.16       438.75 o                         
  14  14  -8       1662.92       1510.47       375.44 o                         
 -13  15  -8        264.37        188.69       196.68 o                         
 -11  15  -8       7323.92       7202.93       422.01 o                         
  -9  15  -8      12003.92      12696.23       448.45 o                         
  -7  15  -8       3196.66       4031.21       246.92 o                         
  -5  15  -8       4505.10       4599.52       278.63 o                         
  -3  15  -8       1917.71       1731.22       164.40 o                         
  -1  15  -8       2396.37       2790.89       206.64 o                         
   1  15  -8      16515.52      16567.21       448.20 o                         
   3  15  -8      21119.53      20088.52       507.64 o                         
   5  15  -8       4376.66       5245.81       233.70 o                         
   7  15  -8       1390.11       1648.40       179.27 o                         
   9  15  -8       3657.50       3685.12       340.14 o                         
  11  15  -8       4389.85       4644.60       684.11 o                         
  13  15  -8       4372.02       4772.44       689.53 o                         
 -12  16  -8        483.00        460.84       238.89 o                         
 -10  16  -8       3919.40       3986.20       238.57 o                         
  -8  16  -8       3868.64       4324.85       323.26 o                         
  -6  16  -8      28122.96      28723.02       888.12 o                         
  -4  16  -8       8350.59       9055.52       374.75 o                         
  -2  16  -8      20063.50      19960.95       578.55 o                         
   0  16  -8       2983.68       3141.51       222.46 o                         
   2  16  -8      23942.64      24754.50       601.30 o                         
   4  16  -8       5111.15       5213.30       282.81 o                         
   6  16  -8      71532.38      67632.93      1501.41 o                         
   8  16  -8       1713.48       1950.60       185.19 o                         
  10  16  -8      16871.26      17387.90       937.10 o                         
  12  16  -8       7000.59       7281.82       616.27 o                         
  14  16  -8       6980.71       6518.19       715.01 o                         
 -11  17  -8       2981.68       2937.79       247.26 o                         
  -9  17  -8       2153.61       2225.12       213.27 o                         
  -7  17  -8       4361.17       5023.44       292.45 o                         
  -5  17  -8      14689.80      15572.20       544.74 o                         
  -3  17  -8       7461.53       7904.41       354.62 o                         
  -1  17  -8       1259.17       1254.83       193.61 o                         
   1  17  -8        318.46        301.27       102.56 o                         
   3  17  -8      11229.93      11073.62       424.04 o                         
   5  17  -8      16676.51      16079.79       591.88 o                         
   7  17  -8      20127.82      19808.05       553.80 o                         
   9  17  -8       1810.49       2143.02       203.06 o                         
  11  17  -8      10023.10      10739.31      1107.59 o                         
  13  17  -8        784.45        462.26       293.09 o                         
 -12  18  -8       9473.11       9283.61       535.67 o                         
 -10  18  -8       2916.75       2785.45       231.67 o                         
  -8  18  -8       2561.76       2587.55       220.46 o                         
  -6  18  -8       9659.60      10135.82       723.84 o                         
  -4  18  -8       6483.86       6747.80       418.39 o                         
  -2  18  -8      16367.16      16573.01       570.44 o                         
   0  18  -8         80.70        -25.27        70.33 o                         
   2  18  -8       4349.76       4192.08       288.93 o                         
   4  18  -8       1548.21       1421.73       175.12 o                         
   6  18  -8       9418.17       9990.94       530.52 o                         
   8  18  -8       1603.40       1782.55       193.00 o                         
  10  18  -8      14545.95      14438.13       940.63 o                         
  12  18  -8       5759.64       4882.19       737.88 o                         
 -11  19  -8       3390.16       3488.67       297.37 o                         
  -9  19  -8       4625.16       5117.61       319.74 o                         
  -7  19  -8      18187.29      18890.54       652.80 o                         
  -5  19  -8       4919.53       5484.85       287.81 o                         
  -3  19  -8      30180.24      30471.54      1010.00 o                         
  -1  19  -8      32634.24      32963.75       854.29 o                         
   1  19  -8      31729.78      33026.55       939.69 o                         
   3  19  -8      13248.12      13439.36       501.53 o                         
   5  19  -8      16842.43      18435.03       640.28 o                         
   7  19  -8      21806.09      22997.62       661.41 o                         
   9  19  -8      12008.84      12068.93       722.36 o                         
  11  19  -8       8180.34       7801.54       754.62 o                         
 -10  20  -8       4305.34       4485.72       296.46 o                         
  -8  20  -8       3191.14       3282.37       267.13 o                         
  -6  20  -8      16365.28      17192.24       561.46 o                         
  -4  20  -8       8361.53       8547.42       381.44 o                         
  -2  20  -8      29414.92      30813.09       913.76 o                         
   0  20  -8        587.36        649.37       134.38 o                         
   2  20  -8      71984.19      71923.95      1767.09 o                         
   4  20  -8       1945.15       2021.50       213.04 o                         
   6  20  -8      67522.24      69282.62      1708.84 o                         
   8  20  -8       3375.48       3652.55       331.22 o                         
  10  20  -8      10491.25       9866.24      1042.18 o                         
  12  20  -8       1810.23       1015.96       386.58 o                         
  -9  21  -8       1138.44       1026.07       198.82 o                         
  -7  21  -8       5500.66       5676.87       339.37 o                         
  -5  21  -8      13384.85      13726.85       625.83 o                         
  -3  21  -8      10641.28      11032.40       426.87 o                         
  -1  21  -8      16395.96      17450.41       628.34 o                         
   1  21  -8       3048.25       3207.03       269.00 o                         
   3  21  -8       8354.71       7950.86       323.00 o                         
   5  21  -8       5406.85       6107.02       296.39 o                         
   7  21  -8        568.55        518.51       131.48 o                         
   9  21  -8       6423.93       7176.66       615.53 o                         
  11  21  -8        174.92        124.19       241.30 o                         
 -10  22  -8        503.51        219.03       167.14 o                         
  -8  22  -8       3164.13       2999.99       285.89 o                         
  -6  22  -8       2127.27       2024.41       248.33 o                         
  -4  22  -8      12667.67      12635.08       524.07 o                         
  -2  22  -8      10022.00      10399.71       421.93 o                         
   0  22  -8      13796.95      13544.84       513.48 o                         
   2  22  -8       9861.97       8897.05       377.60 o                         
   4  22  -8      20415.99      22154.55       695.88 o                         
   6  22  -8       3840.66       4219.37       284.88 o                         
   8  22  -8       8667.37       8483.88       361.90 o                         
  10  22  -8       9566.37       9744.33       874.23 o                         
  -9  23  -8        376.65        399.84       209.73 o                         
  -7  23  -8       8960.39       9172.39       687.96 o                         
  -5  23  -8       5065.39       4859.95       342.16 o                         
  -3  23  -8      20460.56      20353.42       655.28 o                         
  -1  23  -8       6746.93       6556.73       462.39 o                         
   1  23  -8       8475.89       8356.56       371.26 o                         
   3  23  -8      11943.24      12779.84       517.51 o                         
   5  23  -8      17672.14      17762.17       634.26 o                         
   7  23  -8      10300.88      11571.13       447.76 o                         
   9  23  -8       2920.81       2763.66       494.83 o                         
  -8  24  -8       3545.80       2842.03       335.56 o                         
  -6  24  -8       2284.77       2046.19       245.96 o                         
  -4  24  -8      27262.84      26977.70       812.25 o                         
  -2  24  -8       9454.47       9424.11       596.28 o                         
   0  24  -8       4496.26       4277.70       283.48 o                         
   2  24  -8      23816.32      24745.79       806.25 o                         
   4  24  -8      12848.00      13160.47       479.68 o                         
   6  24  -8       4671.36       4901.51       313.87 o                         
   8  24  -8       1651.45       1471.69       262.71 o                         
  -7  25  -8       1023.23        642.14       209.46 o                         
  -5  25  -8        689.88        571.98       213.73 o                         
  -3  25  -8      16047.63      16201.57       660.11 o                         
  -1  25  -8       2171.73       2290.20       281.45 o                         
   1  25  -8       5975.77       4941.25       335.79 o                         
   3  25  -8      21517.19      22254.61       823.12 o                         
   5  25  -8       1034.54        905.01       199.03 o                         
   7  25  -8        747.69        469.84       171.19 o                         
  -6  26  -8       2859.19       2849.57       298.49 o                         
  -4  26  -8      13515.03      12615.18       688.72 o                         
  -2  26  -8       4613.44       4140.08       354.54 o                         
   0  26  -8       5703.39       4640.43      1006.28 o                         
   2  26  -8      25183.23      24419.35       875.16 o                         
   4  26  -8      25809.15      25116.93       867.92 o                         
   6  26  -8      11703.42      11162.12       557.36 o                         
  -5  27  -8       4197.33       3849.34       363.50 o                         
  -3  27  -8        591.24        357.04       181.75 o                         
  -1  27  -8        119.73         16.59       133.33 o                         
   1  27  -8       1862.84       1909.27       224.48 o                         
   3  27  -8       2997.21       2926.31       275.70 o                         
   5  27  -8       6571.01       5622.27       527.28 o                         
  -2  28  -8       6991.42       6307.48       435.02 o                         
   0  28  -8       6577.84       6423.10       445.72 o                         
   2  28  -8        885.08        313.70       167.19 o                         
   4  28  -8        656.30        454.24       193.43 o                         
 -15   1  -7       3988.29       4002.63       242.43 o                         
 -13   1  -7      14237.65      14658.44       626.99 o                         
 -11   1  -7      11698.11      12335.47       415.11 o                         
  -9   1  -7      51643.27      51660.88      1313.87 o                         
  -7   1  -7      17009.61      15051.90       514.83 o                         
  -5   1  -7       6397.01       7785.35       452.25 o                         
  -3   1  -7      73518.56      62311.30      1423.84 o                         
  -1   1  -7      12007.04       8124.40       222.32 o                         
   1   1  -7      26511.02      20133.40       418.94 o                         
   3   1  -7     155413.72     155629.34      2579.60 o                         
   5   1  -7      77860.49      66764.90      1273.88 o                         
   7   1  -7       3705.65       4702.41       206.22 o                         
   9   1  -7      10982.95      10911.75       381.67 o                         
  11   1  -7      14868.77      14552.98       883.35 o                         
  15   1  -7      13780.38      13931.05       971.41 o                         
 -16   2  -7       3200.03       3949.49       347.63 o                         
 -14   2  -7       1564.83       1690.88       217.60 o                         
 -12   2  -7       7986.97       8348.33       316.15 o                         
 -10   2  -7       5317.42       5179.06       227.02 o                         
  -8   2  -7      47948.89      46443.44      1072.26 o                         
  -6   2  -7       2181.47       2366.17       155.60 o                         
  -4   2  -7      28824.13      25206.43       627.78 o                         
  -2   2  -7     113056.76     110151.79      2148.08 o                         
   0   2  -7      43237.03      36461.62       713.76 o                         
   2   2  -7     105364.73     108201.99      2094.31 o                         
   4   2  -7       4748.66       5186.80       161.66 o                         
   6   2  -7      37321.70      36655.89       753.17 o                         
   8   2  -7       6387.25       6387.07       281.92 o                         
  10   2  -7      17156.73      17736.58       459.36 o                         
  14   2  -7       1056.51        814.62       461.50 o                         
  16   2  -7      26051.78      23759.92      1989.56 o                         
 -15   3  -7       2202.33       2181.46       280.70 o                         
 -13   3  -7       5072.50       4947.16       245.34 o                         
 -11   3  -7       4164.68       4416.19       217.95 o                         
  -9   3  -7        958.99       1272.62       137.52 o                         
  -7   3  -7       5107.28       5665.69       258.22 o                         
  -5   3  -7      13573.89      15115.30       645.10 o                         
  -3   3  -7        218.09        580.27       131.98 o                         
  -1   3  -7       4400.11       4675.69       148.85 o                         
   1   3  -7       9124.76       9437.40       252.20 o                         
   3   3  -7      22377.69      26538.10       567.70 o                         
   5   3  -7       3411.40       2878.05       147.10 o                         
   7   3  -7       2008.88       2862.85       148.71 o                         
   9   3  -7       5771.85       6461.49       239.96 o                         
  11   3  -7       4362.63       4398.09       293.82 o                         
  13   3  -7        356.63        -59.35       164.82 o                         
  15   3  -7       4604.93       3594.33       574.84 o                         
 -14   4  -7       1588.20       1604.01       198.54 o                         
 -12   4  -7       5288.84       5064.87       284.33 o                         
 -10   4  -7       7117.13       7163.07       270.11 o                         
  -8   4  -7       8223.95       7775.92       326.87 o                         
  -6   4  -7      37628.73      37653.81      1251.95 o                         
  -4   4  -7      20132.23      17395.06       462.15 o                         
  -2   4  -7       6491.41       5631.53       215.51 o                         
   0   4  -7      42715.22      43717.10       892.01 o                         
   2   4  -7     238888.64     246331.86      5025.39 o                         
   4   4  -7       1418.47       2050.83       128.58 o                         
   6   4  -7      34972.26      35043.14       731.37 o                         
   8   4  -7      42614.74      41818.88       945.90 o                         
  10   4  -7      46275.86      47117.93      1349.33 o                         
  12   4  -7       2071.16       2468.57       282.93 o                         
  14   4  -7      21625.01      22174.95      1225.48 o                         
  16   4  -7       4714.31       4584.20      1015.29 o                         
 -15   5  -7       2721.87       2332.99       204.33 o                         
 -13   5  -7       1393.13       1458.67       152.16 o                         
 -11   5  -7      14673.66      13414.27       509.88 o                         
  -9   5  -7      25083.26      24482.02       771.47 o                         
  -7   5  -7      73262.99      70801.51      1885.79 o                         
  -5   5  -7      30072.98      27404.55       911.33 o                         
  -3   5  -7      44071.02      42203.58       980.82 o                         
  -1   5  -7     217425.39     207690.77      4127.90 o                         
   1   5  -7     100674.00     100354.84      1880.39 o                         
   3   5  -7       9986.37      10384.93       287.86 o                         
   5   5  -7        775.82        898.95       113.59 o                         
   7   5  -7     160304.88     165931.05      2994.41 o                         
   9   5  -7     109435.66     114106.98      3227.72 o                         
  11   5  -7      36397.26      36274.09      1110.70 o                         
  15   5  -7      49200.40      50144.22      3086.90 o                         
 -14   6  -7       4622.72       5038.14       273.34 o                         
 -12   6  -7       2525.13       2745.87       258.46 o                         
 -10   6  -7      10804.96      11653.83       458.49 o                         
  -8   6  -7       8463.37       7789.43       348.57 o                         
  -6   6  -7     109248.65     108008.56      3974.00 o                         
  -4   6  -7      23952.02      23737.42       599.57 o
[truncated: 789,751 more chars]
